# Supplementary material for: Exploring the mechanisms of desert plant adaptation to arid climates: a multi-omics analysis of dehydration and rehydration responses in Syntrichia caninervis
Source: Stress Biol. 2025 Nov 4;5(1):68. doi: 10.1007/s44154-025-00241-w (PMC12583356; doi:10.1007/s44154-025-00241-w)
Supplement: Supplementary file 1 — Supplementary Material 1. [file 44154_2025_241_MOESM1_ESM.zip]

Archive with 10 entries (10 files):
- Figure S1.eps
- Table S8.xlsx
- Table S7.xlsx
- Table S6.xlsx
- Table S5.xlsx
- Table S3.xlsx
- Table S2.XLSX
- Table S1.XLSX
- Figure S3.eps
- Figure S2.eps
