# Supplementary material for: Exploring the mechanisms of desert plant adaptation to arid climates: a multi-omics analysis of dehydration and rehydration responses in Syntrichia caninervis
Source: Stress Biol. 2025 Nov 4;5(1):68. doi: 10.1007/s44154-025-00241-w (PMC12583356; doi:10.1007/s44154-025-00241-w)
Supplement: Supplementary file 1 — Supplementary Material 1. [file 44154_2025_241_MOESM1_ESM.zip › Table S8.xlsx]

## Sheet: file explanation
Table header name	Description
Id	The unique data number of this substance in this qualitative analysis
Compound name	Name of the substance obtained by qualitative mass spectrometry matching analysis
CAS	CAS number
KEGG_id	KEGG_ID database number
Formula	Molecular Formula
Exact_mass	Precise molecular mass
Class	Substance classification
Q1	Mass of the parent ion of the substance
Q3	Number of daughter ion masses of the substance
Ionmode	Ionic mode
Rt	Chromatographic retention time of the substance
Mean OO	The mean relative quantitative value of the substance in one experimental group within the group comparison
Mean XX	The mean relative quantitative value of the substance in another experimental group within that comparison group
VIP	The projected importance of the variables obtained from the OPLS-DA model for the comparison of this substance in this group
P-value	P-value obtained by t-test for the substance in the group comparison, P-value = probability that the hypothesis is correct but rejected = number of negative results/total number of results, a test probability against the sample data
Q-value	Hypothesis test statistic (P-value) corrected for multiple hypotheses, Q-value = probability of being rejected but correct = number of false positives/number of presumed positives, a test probability of the inference obtained from a statistical test, re-statistic of P-value
Fold change	The multiplicative relationship of the substance between the two sets of experiments compared in this group
Log_fold change	Fold change takes the logarithm of the base of 2

## Sheet: D2 vs WS
Id	Compound name	CAS	KEGG_id	Formula	Exact_mass	Class	Q1	Q3	Ionmode	Rt	D2	WS	VIP	P-value	Q-value	Fold change	Log_fold change
208	CYS-GLY;Cysteinylglycine	19246-18-5	C01419	C5H10N2O3S	178.041214	Amino acid and derivatives	179	76	+	1.38275	6.30962e-05	3.88112e-06	1.65597	0.01757	0.184101	16.2572	4.02301
879	Riboflavine	83-88-5	C00255	C17H20N4O6	376.13828599999999	Vitamins	377.1	243.1	+	5.0561	0.000174499	3.76093e-05	1.19201	0.0422435	0.282612	4.63978	2.21406
689	Bellendine	32152-73-1	C10846	C12H15NO2	205.11027899999999	Alkaloids	206.1	148.1	+	5.67287	2.26264e-05	5.56962e-06	1.72358	0.0224406	0.209336	4.06246	2.02235
438	Beta-mangostin	20931-37-7		C25H28O6	424.18858999999998	Xanthones	425.2	69.1	+	13.2084	0.000235017	6.65027e-05	1.65675	0.0109532	0.146131	3.53394	1.82128
893	Shikonin	517-89-5	C17412	C16H16O5	288.09977500000002	Quinones	289.1	271.1	+	12.04	0.000140332	4.51276e-05	1.09203	0.030823	0.244735	3.10967	1.63676
539	D-Aspartic acid	1783-96-6	C00402	C4H7NO4	133.037509	Alkaloids	134	74	+	0.755483	0.000728908	0.000245458	1.81591	0.000264374	0.0251308	2.96958	1.57026
59	L-Aspartic acid	56-84-8	C00049	C4H7NO4	133.037509;133.03749999999999	Amino acid and derivatives;amino acids	134	74	+	0.63	0.000728908	0.000270011	1.82008	0.00022724	0.0237156	2.69955	1.43272
894	Fustin	20725-03-5	C01378	C15H12O6	288.06339000000003	Flavonoids	289.1	121	+	7.58762	2.36508e-05	9.19432e-06	1.68144	0.00978027	0.141163	2.57233	1.36307
444	Methyl gallate	99-24-1		C8H8O5	184.03717499999999	Phenols	185	125	+	4.4436	2.35751e-05	1.01276e-05	1.56045	0.0396991	0.275243	2.32781	1.21897
117	Uridine 5'-diphospho-D-glucose;UDP-D-galactose;Uridine diphosphategalactose	133-89-1;2956-16-3	C00029;C00052	C15H24N2O17P2	566.055027	Nucleotide and its derivates;Pyrimidine nucleotides	565	323	-	0.709633	0.000142772	6.13943e-05	1.56294	0.0102051	0.143053	2.32549	1.21753
373	cis-Aconitic acid	499-12-7;585-84-2	C00417	C6H6O6	174.01643999999999	Organic acids and derivatives	175	69	+	1.4555	7.94093e-05	3.45235e-05	1.74371	0.00729836	0.127732	2.30016	1.20173
749	Denudatine	26166-37-0	C08680	C22H33NO2	343.25112899999999	Alkaloids	344.3	326.2	+	1.58737	3.68402e-05	1.6928e-05	1.61463	0.00928152	0.138795	2.17629	1.12187
310	Psoralidin	18642-23-4	C10523	C20H16O5	336.09977500000002	Coumarins	337.1	55.1	+	11.7986	0.00214395	0.00100326	1.53682	0.0133091	0.158142	2.13698	1.09557
826	5-Heneicosylresorcinol	70110-59-7		C27H48O2	404.36543	Phenols	405.4	123	+	12.0504	9.73336e-05	4.6174e-05	1.48468	0.0389124	0.272855	2.10797	1.07586
771	22-Dehydroclerosterol	26315-07-1		C29H46O	410.35486500000002	Steroids	411.4	93.1	+	12.5874	0.000104467	5.08686e-05	1.72015	0.00353697	0.0942061	2.05366	1.0382
33	Fisetin	528-48-3	C01378	C15H12O6	288.0634	flavonoids	286.9	241	+	7.03	6.64586e-05	3.28347e-05	1.49261	0.022861	0.211345	2.02404	1.01724
388	Lansiumarin A	205115-73-7		C21H20O5	352.13107500000001	Coumarins	353.1	69	+	11.6476	0.00189125	0.000956002	1.69456	0.0283744	0.234712	1.97829	0.984252
563	3,4-Dihydroxyphenylacetaldehyde	5707-55-1	C04043	C8H8O3	152.04734500000001	Benzene and substituted derivatives	153.1	135	+	4.0537	5.06034e-05	2.7365e-05	1.80833	0.00113505	0.0527592	1.8492	0.886903
794	Riddelline	23246-96-0	C10375	C18H23NO6	349.15253899999999	Alkaloids	350.2	332.1	+	13.656	0.000368761	0.000205635	1.63209	0.0373326	0.267892	1.79328	0.842597
617	Fingolimod hydrochloride	162359-56-0		C19H33NO2	307.25112899999999	Miscellaneous	308.3	105.1	+	13.1077	0.000296676	0.000169755	1.52299	0.0417828	0.281316	1.74767	0.805434
344	Notopterol	88206-46-6	C17499	C21H22O5	354.146725	Coumarins	355.2	55.1	+	11.9439	0.00111966	0.000662197	1.61243	0.0259612	0.225119	1.69083	0.757733
359	Moracin C	69120-06-5		C19H18O4	310.12051000000002	Phenols	311.1	55.1	+	13.9867	0.00263172	0.00159421	1.67715	0.010818	0.145597	1.6508	0.723164
867	Vitamin K1	84-80-0	C02059	C31H46O2	450.34978000000001	Quinones	451.4	187.1	+	13.4366	4.82181e-05	2.95759e-05	1.55035	0.0399903	0.276114	1.63032	0.705152
646	Methyl hesperidin	11013-97-1	C17393	C29H36O15	624.20542499999999	Flavonoids	625.2	317.1	+	12.9902	8.13022e-05	5.15357e-05	1.64131	0.0131789	0.157518	1.57759	0.657723
67	L-Lysine;L-Glutamine	56-87-1;56-85-9	C00047;C00064	C6H14N2O2;C5H10N2O3	146.10552799999999;146.06909999999999;146.10550000000001	Amino acid and derivatives;amino acids	147.1	84.0667	+	0.64	0.022327	0.0145855	1.72318	0.00557385	0.115748	1.53077	0.614258
61	L-Glutamic acid	56-86-0	C00025	C5H9NO4	147.05315899999999;147.0532	Amino acid and derivatives;amino acids	148.1	84	+	0.66	0.0312295	0.0216764	1.79151	0.00192837	0.0686671	1.44071	0.526783
878	Octadecyl p-coumarate	72943-88-5		C27H44O3	416.32904500000001	Phenylpropanoids	417.3	105	+	12.0671	0.000214469	0.000156033	1.53813	0.0363884	0.264813	1.37451	0.458919
308	9,10-DHOME	263399-34-4	C14828	C18H34O4	314.24570999999997	Fatty Acyls	337.2	43	+	13.2965	0.000281582	0.000211148	1.8086	0.00211451	0.071866	1.33358	0.415299
672	N6-Acetyl-L-lysine	692-04-6	C02727	C8H16N2O3	188.11609300000001	Amino acid and derivatives	189.1	84.1	+	0.805833	0.00456794	0.0036089	1.61839	0.0187743	0.190362	1.26574	0.339982
697	p-Octopamine	104-14-3	C04227	C8H11NO2	153.078979	Phenols	154.1	91.1	+	3.83577	0.229425	0.245692	1.52238	0.0475889	0.301789	0.93379	-0.09883
686	4-Hydroxyphenylacetylglutamic acid		C05595	C13H15NO6	281.08993900000002		282.1	107	+	12.9902	0.0896899	0.120485	1.71075	0.00759281	0.129411	0.744406	-0.425838
863	(-)-Maackiain	2035-15-6	C10502	C16H12O5	284.06847499999998	Flavonoids	285.1	95	+	8.47562	1.14162e-05	1.55903e-05	1.57965	0.0353746	0.26141	0.732265	-0.449562
517	2-Hydroxy-3-(4-hydroxyphenyl)propenoic acid		C05350	C9H8O4	180.04226	Benzene and substituted derivatives	181	105	+	10.0462	0.000578672	0.000828085	1.62819	0.0172767	0.182512	0.698807	-0.517034
804	NG,NG-Dimethylarginine dihydrochloride	220805-22-1;30315-93-6	C03626	C8H18N4O2	202.142976	Carboxylic acids and derivatives	203.2	70.1	+	0.7442	0.00122714	0.00185076	1.72617	0.00615389	0.120248	0.663046	-0.592819
463	Miltirone	27210-57-7	C13715	C19H22O2	282.16198000000003	Diterpenoids	283.2	55.1	+	12.9769	0.0253762	0.0389036	1.59535	0.028413	0.234859	0.652286	-0.616424
426	Glucose 1-phosphate	59-56-3	C00103	C6H13O9P	260.02972199999999	Organooxygen compounds	283	121	+	12.9983	0.00660885	0.010553	1.75708	0.0419589	0.281814	0.626255	-0.675179
209	Coniferylaldehyde	458-36-6	C02666	C10H10O3	178.062995	Phenylpropanoids	179.1	91.1	+	6.78053	0.000114632	0.000186972	1.77076	0.00625271	0.120963	0.613096	-0.705816
135	Pyrrole-2-carboxylic acid	634-97-9	C05942	C5H5NO2	111.03202899999999	Amino acid and derivatives	112	68	+	2.29307	3.43082e-05	5.82193e-05	1.79997	0.00092592	0.0486978	0.589292	-0.762946
544	Scoparone	120-08-1	C09311	C11H10O4	206.05790999999999	Coumarins	207.1	121	+	5.05917	2.73868e-05	4.82339e-05	1.63675	0.0185492	0.189223	0.567791	-0.816568
462	Artemisinin	63968-64-9	C09538	C15H22O5	282.146725	Sesquiterpenoids	283.2	110.1	+	13.0238	0.00283855	0.00505629	1.79001	0.00491781	0.109925	0.56139	-0.832925
296	Docosahexaenoic acid	6217-54-5	C06429	C22H32O2	328.24023	Fatty Acyls	329.2	93.1	+	12.6025	8.52624e-05	0.000152239	1.72712	0.0141335	0.163694	0.560056	-0.836358
325	Myrcene	123-35-3	C06074	C10H16	136.12520000000001	Monoterpenoids	137.1	53	+	11.7375	0.000159987	0.000286179	1.59945	0.0187333	0.190155	0.559045	-0.838963
435	Mandelic acid	611-71-2	C01983	C8H8O3	152.04734500000001	Phenols	135	79.1	+	11.5972	0.000573545	0.00103609	1.52832	0.0407134	0.278244	0.553567	-0.853171
409	Capsidiol	37208-05-2	C09627	C15H24O2	236.17762999999999	Prenol lipids	219.2	135.1	+	9.51615	2.39187e-05	4.41087e-05	1.69051	0.0262196	0.22619	0.542267	-0.882924
11	Indole-3-carboxaldehyde	487-89-8	C08493	C9H7NO	145.05279999999999	phytohormone	146	118	+	6.73	0.000618192	0.00115223	1.58972	0.0174169	0.183275	0.536519	-0.898298
140	Guanidineacetic acid	352-97-6	C00581	C3H7N3O2	117.053827	Amino acid and derivatives	118.1	43	+	1.10792	1.71353e-05	3.24569e-05	1.50452	0.0375339	0.268537	0.52794	-0.921553
964	Oleic acid;Vaccenic acid;Petroselinic acid	112-80-1;693-72-1;593-39-5	C00712;C08367;C08363	C18H34O2	282.25587999999999	Fatty Acyls	283.3	57.1	+	13.0279	0.0147178	0.0280512	1.74935	0.00839571	0.134139	0.524678	-0.930496
844	Jangomolide	93767-25-0		C26H28O8	468.17842000000002	Triterpenoids	469.2	451.2	+	13.7883	5.43335e-05	0.000105588	1.77832	0.00765378	0.129748	0.514581	-0.95853
773	1-Naphthylacetic acid	86-87-3	C13014	C12H10O2	186.06808000000001	Phytohormones	187.1	141.1	+	10.5509	6.23066e-05	0.000121197	1.55924	0.016521	0.178297	0.514095	-0.959893
70	4-Hydroxycoumarin	1076-38-6	C20414	C9H6O3	162.03169500000001	Flavonoids	161	117	-	10.0117	1.58795e-05	3.11979e-05	1.70115	0.0153189	0.171202	0.508993	-0.974281
369	1-Kestose	470-69-9	C03661	C18H32O16	504.16904	Organooxygen compounds	527.2	203.1	+	0.738167	0.000238473	0.000473855	1.5712	0.0424539	0.283198	0.503262	-0.990619
222	Cantharidin	56-25-7	C16778	C10H12O4	196.07355999999999	Monoterpenoids	197.1	95.1	+	6.0265	4.93226e-05	0.000100519	1.41943	0.034106	0.256999	0.490681	-1.02714
688	Methoxyindoleacetic acid	3471-31-6	C05660	C11H11NO3	205.073894	Indoles and derivatives	206.1	160.1	+	3.75962	8.36825e-05	0.00017119	1.60344	0.035406	0.261516	0.488827	-1.0326
918	7-Methylguanine	578-76-7	C02242	C6H7N5O	165.06505999999999	Imidazopyrimidines	166.1	149	+	1.56107	2.66277e-05	5.53711e-05	1.66371	0.00559846	0.11595	0.480896	-1.0562
139	5-Aminovaleric acid	660-88-8	C00431	C5H11NO2	117.078979	Amino acid and derivatives	118.1	55.1	+	1.10792	0.00120323	0.00265866	1.76847	0.0076893	0.129943	0.452569	-1.14379
733	Calystegine A3	131580-36-4	C10850	C7H13NO3	159.08954399999999	Alkaloids	160.1	142.1	+	3.27292	8.21107e-06	1.82293e-05	1.63376	0.0268957	0.228942	0.450434	-1.15061
503	Neocnidilide	4567-33-3	C17002	C12H18O2	194.13068000000001	Lactones	195.1	79.1	+	6.8141	3.06856e-05	6.86501e-05	1.63317	0.0277356	0.23226	0.446985	-1.1617
402	Methyl cinnamate	103-26-4	C06358	C10H10O2	162.06808000000001	Phenylpropanoids	163.1	103.1	+	4.90085	6.32673e-05	0.000141552	1.4262	0.0476319	0.301937	0.446954	-1.1618
65	L-Methionine	63-68-3	C00073	C5H11NO2S	149.05105;149.05099999999999	Amino acid and derivatives;amino acids	150.05	56.1	+	0.94	0.000110139	0.000247171	1.66139	0.00473893	0.10818	0.445598	-1.16618
158	3,4-Dihydroxybenzaldehyde;Protocatechuic aldehyde; 3,4-Dihydroxybenzaldehyde	139-85-5	C16700	C7H6O3	138.03169500000001	Phenols	139	65	+	4.29249	0.000101842	0.000239956	1.77668	0.00234227	0.0754046	0.424421	-1.23643
891	Aromadendrin	480-20-6	C00974	C15H12O6	288.06339000000003	Flavonoids	289.1	107	+	11.2115	0.00055302	0.00136873	1.48614	0.0325933	0.251507	0.404038	-1.30744
250	Baicalein	491-67-8	C10023	C15H10O5	270.05282499999998	Flavonoids	271.1	123	+	9.38	1.09278e-05	2.80352e-05	1.25336	0.0277714	0.232399	0.389787	-1.35924
3	(±)-Jasmonic acid	77026-92-7	C08491	C12H18O3	210.12559999999999	phytohormone	209	59	-	8.94	3.55947e-06	9.26247e-06	1.38349	0.0126862	0.155092	0.384289	-1.37974
467	Alantolactone	546-43-0	C09289	C15H20O2	232.14633000000001	Sesquiterpenoids	233.2	105.1	+	11.9329	0.000302883	0.00078858	1.75921	0.00226342	0.0742225	0.384087	-1.3805
776	Yangonin	500-62-9	C09980	C15H14O4	258.08920999999998	Phenols	259.1	161.1	+	12.1175	0.000182982	0.000478877	1.45072	0.0377291	0.269159	0.382108	-1.38795
368	Maltotriose	1109-28-0	C01835	C18H32O16	504.16904	Organooxygen compounds	527.2	365.1	+	1.22643	0.00106342	0.00281263	1.74831	0.0224209	0.20924	0.378087	-1.40321
892	Testosterone	58-22-0	C00535	C19H28O2	288.20893000000001	Steroids	289.2	271.2	+	5.9835	2.22816e-05	6.06204e-05	1.57137	0.0414412	0.280345	0.367559	-1.44395
674	3-Butylidenephthalide	551-08-6	C16924	C12H12O2	188.08373	Miscellaneous	189.1	79.1	+	8.74413	4.91478e-05	0.000136382	1.69775	0.0381825	0.270591	0.360368	-1.47246
671	p-Toluenesulfonic acid	3233-58-7;104-15-4	C06677	C7H8O4S	188.014331	Organic acids	189	91.1	+	11.2448	5.59963e-05	0.000164769	1.60996	0.0278321	0.232634	0.339848	-1.55704
922	Tacrolimus	104987-11-3	C01375	C44H69NO12	803.48197900000002	Alkaloids	786.5	768.5	+	12.3961	0.000278261	0.000820803	1.74988	0.00289284	0.0846114	0.339011	-1.5606
707	Phenethylamine	64-04-0	C05332	C8H11N	121.08914900000001	Benzene and substituted derivatives	122.1	105.1	+	2.81978	1.99838e-05	5.9424e-05	1.68987	0.0292632	0.238434	0.336292	-1.57221
53	Proline;L-Proline	147-85-3	C00148	C5H9NO2	115.063329;115.0633	Amino acid and derivatives;amino acids	116.1	70.1	+	0.73	0.00856856	0.0257808	1.82829	0.000707909	0.0431461	0.332362	-1.58917
142	D-Proline	344-25-2	C00763	C5H9NO2	115.063329	Carboxylic acids and derivatives	116.1	70.1	+	0.755483	0.00856856	0.0257808	1.82829	0.000707909	0.0431461	0.332362	-1.58917
747	Crotonoside	1818-71-9	C08432	C10H13N5O5	283.09167000000002	Alkaloids	284.1	152.1	+	2.39745	0.000451755	0.00136668	1.70755	0.0105917	0.144682	0.330549	-1.59706
398	Caryophyllene oxide	1139-30-6	C16908	C15H24O	220.182715	Sesquiterpenoids	221.2	105.1	+	11.6644	0.000236257	0.00071996	1.82464	0.00276649	0.0825826	0.328154	-1.60756
455	dUMP	964-26-1	C00365	C9H13N2O8P	308.040955	Pyrimidine nucleotides	309	113	+	0.760367	5.44561e-05	0.000170345	1.62924	0.0126771	0.155046	0.31968	-1.6453
446	(S)-2-Acetolactate		C06010	C5H8O4	132.04226	Keto acids and derivatives	133	87	+	1.31908	5.65182e-05	0.000185285	1.79745	0.0033634	0.0917937	0.305035	-1.71296
151	O-Acetylethanolamine	1854-30-4		C4H9NO2	103.063329	Alkaloids	104.1	44	+	0.671567	0.0284852	0.0961467	1.85055	0.0129411	0.156361	0.296268	-1.75502
264	Colneleate	52761-34-9	C19827	C18H30O3	294.21949499999999	Fatty Acyls	295.2	123.1	+	11.9661	0.000212483	0.000736047	1.69549	0.00992814	0.141833	0.288682	-1.79245
147	D-alpha-Aminobutyric acid	2623-91-8	C02261	C4H9NO2	103.063329	Carboxylic acids and derivatives	104.1	58.1	+	0.648333	0.0765198	0.266584	1.86449	0.00129028	0.0552119	0.287038	-1.80068
188	Leukoaminochrome	29539-03-5	C17756	C8H9NO2	151.06332900000001	Indoles and derivatives	152.1	80	+	2.41698	4.56212e-05	0.000160777	1.73412	0.00567675	0.116587	0.283754	-1.81729
365	2-Hydroxybutanoic acid	3347-90-8	C05984	C4H8O3	104.04734500000001	Organic acids	105.1	59	+	0.6372	0.00191497	0.00696016	1.85004	0.000167444	0.0207455	0.275133	-1.8618
32	Genkwanin	437-64-9	C10046	C16H12O5	284.06849999999997	flavonoids	284.9	269.9	+	11.1	1.75395e-05	6.55094e-05	1.59126	0.0485794	0.305167	0.26774	-1.9011
956	Phloretic acid;Ethylparaben;3-(2-Hydroxyphenyl)propanoic acid	501-97-3;120-47-8;495-78-3	C01744;C01198	C9H10O3	166.062995	Phenols;Phenylpropanoic acids	167.1	121.067	+	2.84044	0.000281072	0.0010617	1.83666	0.019294	0.193058	0.264738	-1.91736
396	5-Hydroxytryptophan	56-69-9	C01017	C11H12N2O3	220.08479299999999	Alkaloids	221.1	175.1	+	10.8756	1.53296e-05	5.96481e-05	1.74718	0.00581364	0.117675	0.257	-1.96016
123	Betaine aldehyde	7418-61-3	C00576	C5H11NO	101.084064	Organonitrogen compounds	102.1	58.1	+	0.753433	0.000589545	0.00231005	1.82854	0.000547142	0.0377724	0.255209	-1.97025
166	Vidarabine	5536-17-4;24356-66-9	C07195	C10H13N5O4	267.09675499999997	Purine nucleosides	268.1	136.1	+	2.2804	0.0211048	0.0848884	1.82777	0.0275443	0.231514	0.248619	-2.00799
889	2-Picolinic acid	14639-25-9;98-98-6	C10164	C6H5NO2	123.03202899999999	Organic acids	124	78	+	1.3261	0.00018028	0.000823228	1.70717	0.00131539	0.0555725	0.218991	-2.19105
838	Mulberrofuran Q	101383-35-1		C34H24O10	592.13694999999996	Phenols	593.1	575.1	+	13.2755	0.00108166	0.00497831	1.86286	0.00371543	0.0965684	0.217274	-2.20241
710	4-Methyl-5-thiazoleethanol	137-00-8	C04294	C6H9NOS	143.04048499999999	Azoles	144	113	+	2.65588	2.78815e-05	0.000132137	1.60592	0.0112279	0.147214	0.211005	-2.24465
104	D-Arabinose	10323-20-3	C00216	C5H10O5	150.05282500000001	Miscellaneous	149	59	-	0.747958	1.44246e-05	6.93271e-05	1.83609	0.0329626	0.252872	0.208066	-2.26489
270	Uracil	66-22-8	C00106	C4H4N2O2	112.027278	Nucleotide and its derivates	113	70	+	1.9101	0.000142033	0.000709634	1.64269	0.00423714	0.102863	0.20015	-2.32085
103	D-Ribose	50-69-1	C00121	C5H10O5	150.05282500000001	Carbohydrates	149	59	-	0.7736	1.44246e-05	7.62593e-05	1.83574	0.0279679	0.233159	0.189152	-2.40238
86	D-Sorbitol	50-70-4	C00794	C6H14O6	182.07903999999999	Alcohols and polyols	181.1	59	-	0.71855	0.00130177	0.00702349	1.85847	0.000139748	0.0189574	0.185346	-2.43171
457	Vomicine	125-15-5	C09255	C22H24N2O4	380.173608	Alkaloids	381.2	363.2	+	5.37078	3.57167e-06	1.98196e-05	1.49117	0.0151309	0.170046	0.180209	-2.47226
358	Astrocasine	2114-92-3	C10130	C20H26N2O	310.20451300000002	Alkaloids	311.2	103.1	+	13.9371	5.03336e-06	3.12007e-05	1.49517	0.00694706	0.125606	0.161322	-2.63199
565	Irisflorentin	41743-73-1	C17958	C20H18O8	386.10016999999999	Flavonoids	387.1	167.1	+	8.64343	1.70637e-06	1.08295e-05	1.57376	0.0247374	0.219891	0.157567	-2.66596
149	2-Aminoisobutyric acid	62-57-7	C03665	C4H9NO2	103.063329	Amino acid and derivatives	104.1	58.1	+	0.9827	0.00144362	0.00981316	1.77501	0.00102614	0.0507695	0.14711	-2.76503
596	Kadsurin A	99340-07-5	C10640	C21H24O6	372.15728999999999	Lignans	373.2	135	+	11.3911	4.77548e-05	0.000336285	1.59934	0.0276117	0.231777	0.142007	-2.81597
796	Cardanol (C15:1)	501-26-8	C10785	C21H34O	302.260965	Phenols	303.3	107	+	12.6881	8.94736e-05	0.000633251	1.84825	0.0220137	0.207258	0.141292	-2.82324
241	Cytidine	65-46-3	C00475	C9H13N3O5	243.085522	Nucleotide and its derivates	244.1	112.1	+	0.704329	0.000192411	0.00140877	1.8388	0.0172711	0.182482	0.136581	-2.87217
871	L-Norleucine	327-57-1	C01933	C6H13NO2	131.094629	Amino acid and derivatives	132.1	86.1	+	1.8128	8.10216e-05	0.000594249	1.7741	0.00966109	0.140612	0.136343	-2.87469
872	Isoleucine	443-79-8	C16434;C06418	C6H13NO2	131.094629	Amino acid and derivatives	132.1	86.1	+	1.79602	8.10216e-05	0.000683577	1.81635	5.61518e-05	0.0106753	0.118526	-3.07672
955	L-Isoleucine;L-Leucine	73-32-5;61-90-5	C00407;C00123	C6H13NO2	131.094629	Amino acid and derivatives	132.1	86.1	+	1.77934	8.10216e-05	0.000683577	1.81635	5.61518e-05	0.0106753	0.118526	-3.07672
69	L-Phenylalanine;D-(+)-Phenylalanine;DL-Phenylalanine	63-91-2;673-06-3;150-30-1	C00079;C02265;C02057	C9H11NO2	165.078979;165.07900000000001	Amino acid and derivatives;Phenols;amino acids	166.1	120.1	+	2.81977	0.0011319	0.0104705	1.86325	0.00238181	0.0759812	0.108104	-3.20951
148	N,N-Dimethylglycine	1118-68-9	C01026	C4H9NO2	103.063329	Amino acid and derivatives	104.1	58.1	+	1.03728	0.000909432	0.00981316	1.86029	0.00863584	0.135463	0.0926748	-3.43168
66	DL-Alanine;L-Alanine	302-72-7;56-41-7	C01401;C00041	C3H7NO2	89.047679000000002;89.047700000000006	Alkaloids;Amino acid and derivatives;amino acids	90.1	44	+	0.644928	0.000613742	0.00699801	1.85308	0.010837	0.145673	0.0877024	-3.51124
244	5'-Deoxyadenosine	4754-39-6	C05198	C10H13N5O3	251.10184000000001	Nucleotide and its derivates	252.1	136.1	+	2.40859	6.30186e-05	0.000729027	1.85582	8.41237e-06	0.0046651	0.0864421	-3.53212
93	Galactose 1-phosphate	2255-14-3	C00446;C03384	C6H13O9P	260.02972199999999	Organooxygen compounds	259	79	-	0.64585	1.25496e-05	0.000150028	1.50085	0.000814186	0.046057	0.0836479	-3.57953
383	Narirutin	14259-46-2	C09793	C27H32O14	580.17921000000001	Flavonoids	581.2	255.1	+	11.9161	1.44167e-05	0.000204537	1.50674	0.0130192	0.156744	0.0704845	-3.82655
245	Cordycepin	73-03-0	C08431	C10H13N5O3	251.10184000000001	Nucleotide and its derivates	252.1	136.1	+	2.34785	4.68233e-05	0.000729027	1.81315	1.22691e-05	0.0046651	0.0642271	-3.96067
6	4-Aminobutyric acid	56-12-2	C00334	C4H9NO2	103.0633	amino acids	104.1	87.1	+	0.66	9.89406e-05	0.00158937	1.86311	0.00677437	0.124509	0.0622514	-4.00575
72	9(S)-HPOT	111004-08-1	C16321	C18H30O4	310.21440999999999	Fatty acyls	309.2	121.1	-	11.1331	5.70707e-06	0.000111176	1.83184	0.00714102	0.126797	0.0513337	-4.28395
873	6-Aminocaproic acid	60-32-2	C02378	C6H13NO2	131.094629	Fatty Acyls	132.1	41	+	1.8374	4.92246e-05	0.00113774	1.86217	0.0100529	0.142389	0.0432652	-4.53065
385	Karanjin	521-88-0		C18H12O4	292.07355999999999	Flavonoids	293.1	105	+	11.6673	0.000191664	0.00675882	1.83672	0.0299287	0.241162	0.0283576	-5.14012
134	Cytosine	71-30-7	C00380	C4H5N3O	111.043262	Nucleotide and its derivates	112.1	95	+	0.630266	4.26831e-05	0.0015985	1.69996	0.000325453	0.0274994	0.0267019	-5.22691
386	12-OPDA	85551-10-6	C01226	C18H28O3	292.203845		293.2	275.2	+	11.3958	4.2869e-05	0.00569213	1.86552	0.00241131	0.0764045	0.00753128	-7.05289

## Sheet: R2 vs WS
Id	Compound name	CAS	KEGG_id	Formula	Exact_mass	Class	Q1	Q3	Ionmode	Rt	R2	WS	VIP	P-value	Q-value	Fold change	Log_fold change
705	3-alpha-hydroxy-5-alpha-androstane-17-one 3-D-glucuronide		C03033	C25H38O8	466.25666999999999	Organooxygen compounds	467.3	273.2	+	12.3524	3.48062e-05	4.89165e-07	2.02336	0.0159831	0.407428	71.1545	6.15288
395	Cornin	548-37-8	C09802	C17H24O10	388.13695000000001	Iridoids	389.1	209.1	+	11.9122	0.000102268	1.11087e-05	1.62738	0.028777	0.484205	9.2061	3.20259
554	N1-Methyl-4-pyridone-3-carboxamide	769-49-3	C05843	C7H8N2O2	152.05857800000001	Pyridines and derivatives	153.1	136	+	2.65573	7.76695e-05	1.06908e-05	1.61849	0.00643232	0.364814	7.26511	2.86098
567	4'-Methoxyflavone	4143-74-2		C16H12O3	252.07864499999999	Flavonoids	253.1	210.1	+	11.4042	0.000621154	0.000116348	1.72651	0.0151981	0.405044	5.33875	2.4165
891	Aromadendrin	480-20-6	C00974	C15H12O6	288.06339000000003	Flavonoids	289.1	107	+	11.2115	0.00709546	0.00136873	1.98061	0.0278189	0.480271	5.18397	2.37406
927	L-Homoglutamic acid	542-32-5;1118-90-7	C00956	C6H11NO4	161.06880899999999	Amino acid and derivatives	162.1	98.1	+	0.728117	0.000457585	0.000130236	2.00964	0.0112865	0.388985	3.51352	1.81292
539	D-Aspartic acid	1783-96-6	C00402	C4H7NO4	133.037509	Alkaloids	134	74	+	0.755483	0.000856827	0.000245458	1.95367	0.00511562	0.351734	3.49073	1.80353
606	Lathosterol	80-99-9	C01189	C27H46O	386.35486500000002	Steroids and steroid derivatives	369.4	95.1	+	11.8025	0.000974172	0.000304788	1.92782	0.00440243	0.34203	3.19623	1.67637
296	Docosahexaenoic acid	6217-54-5	C06429	C22H32O2	328.24023	Fatty Acyls	329.2	93.1	+	12.6025	0.00046964	0.000152239	1.93472	0.0105033	0.386455	3.08488	1.62522
59	L-Aspartic acid	56-84-8	C00049	C4H7NO4	133.037509;133.03749999999999	Amino acid and derivatives;amino acids	134	74	+	0.63	0.000823807	0.000270011	1.92936	0.0111799	0.388659	3.05101	1.60929
594	Arctigenin	7770-78-7	C10545	C21H24O6	372.15728999999999	Lignans	373.2	137.1	+	11.3911	0.000189215	6.3215e-05	1.61131	0.0438311	0.531984	2.9932	1.58169
889	2-Picolinic acid	14639-25-9;98-98-6	C10164	C6H5NO2	123.03202899999999	Organic acids	124	78	+	1.3261	0.00222707	0.000823228	1.98253	0.00238089	0.292824	2.70529	1.43578
794	Riddelline	23246-96-0	C10375	C18H23NO6	349.15253899999999	Alkaloids	350.2	332.1	+	13.656	0.000520659	0.000205635	1.99709	0.000316188	0.136216	2.53195	1.34025
854	Spinosin	72063-39-9	C17834	C28H32O15	608.174125	Flavonoids	609.2	429.1	+	12.3357	0.000147037	6.48316e-05	1.86226	0.0243708	0.464242	2.26798	1.18141
743	Cyanidin-3-O-rutinoside chloride	18719-76-1	C04491	C27H31ClO15	630.13515299999995	Flavonoids	631.1	137	+	13.5468	6.7716e-05	3.03957e-05	1.82484	0.031173	0.493221	2.22782	1.15563
605	Cholesterol	57-88-5	C00187	C27H46O	386.35486500000002	Steroids and steroid derivatives	369.4	147.1	+	11.8597	0.000670924	0.000304407	1.76455	0.0180992	0.424624	2.20404	1.14015
118	D-glucoronic acid;D-Galacturonic acid	6556-12-3;6294-16-2;685-73-4	C00191;C16245;C00333	C6H10O7	194.042655	Carbohydrates;Organic acids	193	59	-	0.70965	0.00125656	0.000586552	1.79246	0.0236705	0.460573	2.14229	1.09915
292	Phenol	108-95-2	C00146	C6H6O	94.041865000000001	Phenols	95	77	+	2.09197	0.00127894	0.000615226	1.51447	0.0311069	0.492987	2.07881	1.05576
607	Dihydrozeatin	23599-75-9	C02029	C10H15N5O	221.12765999999999	Imidazopyrimidines	222.1	204.1	+	4.29667	3.13732e-05	1.53599e-05	1.78545	0.0195651	0.435443	2.04254	1.03037
386	12-OPDA	85551-10-6	C01226	C18H28O3	292.203845		293.2	275.2	+	11.3958	0.0113551	0.00569213	1.91225	0.00987428	0.384161	1.99488	0.996301
57	L-Asparagine	70-47-3	C00152	C4H8N2O3	132.053493;132.05350000000001	Amino acid and derivatives;amino acids	133.1	74	+	0.64	0.00780205	0.00400365	1.95989	0.000893385	0.192438	1.94873	0.962538
266	6-Gingerol; 6-Gingerol;[6]-Gingerol;Gingerol	58253-27-3;23513-14-6	C10462	C17H26O4	294.18311	Phenols	295.2	151.1	+	11.9862	0.000573435	0.00030855	1.67558	0.0193314	0.433793	1.85848	0.894124
787	Kuwanon H	76472-87-2	C10100	C45H44O11	760.288365	Flavonoids	761.3	743.3	+	12.0358	0.000386272	0.000211156	1.88974	0.00869534	0.379067	1.82932	0.871308
63	L-Histidine	71-00-1	C00135	C6H9N3O2	155.06947700000001;155.06950000000001	Amino acid and derivatives;amino acids	156.1	110.1	+	0.59	0.00181201	0.000990597	2.01107	9.41113e-05	0.0810877	1.82921	0.871224
308	9,10-DHOME	263399-34-4	C14828	C18H34O4	314.24570999999997	Fatty Acyls	337.2	43	+	13.2965	0.000356285	0.000211148	1.97051	0.0203311	0.440666	1.68737	0.754775
188	Leukoaminochrome	29539-03-5	C17756	C8H9NO2	151.06332900000001	Indoles and derivatives	152.1	80	+	2.41698	0.000267508	0.000160777	1.77744	0.0134714	0.398953	1.66384	0.73452
244	5'-Deoxyadenosine	4754-39-6	C05198	C10H13N5O3	251.10184000000001	Nucleotide and its derivates	252.1	136.1	+	2.40859	0.00120281	0.000729027	1.91301	0.00959684	0.383063	1.64989	0.722367
245	Cordycepin	73-03-0	C08431	C10H13N5O3	251.10184000000001	Nucleotide and its derivates	252.1	136.1	+	2.34785	0.00120281	0.000729027	1.91301	0.00959684	0.383063	1.64989	0.722367
914	Dimethylbenzimidazole	582-60-5	C03114	C9H10N2	146.08439799999999	Benzimidazoles	147.1	131.1	+	10.5638	0.000103534	6.336e-05	1.78592	0.0339753	0.503281	1.63406	0.708457
898	Homoferreirin	482-01-9	C10457	C17H16O6	316.09469000000001	Flavonoids	317.1	153	+	8.0896	1.26172e-05	7.75977e-06	1.5664	0.0389662	0.519239	1.62597	0.7013
747	Crotonoside	1818-71-9	C08432	C10H13N5O5	283.09167000000002	Alkaloids	284.1	152.1	+	2.39745	0.00221564	0.00136668	1.73882	0.0146959	0.403402	1.62118	0.697048
241	Cytidine	65-46-3	C00475	C9H13N3O5	243.085522	Nucleotide and its derivates	244.1	112.1	+	0.704329	0.00228069	0.00140877	1.71295	0.0370364	0.513464	1.61892	0.69503
488	Alliin	556-27-4	C08265	C6H11NO3S	177.045965	Miscellaneous	178.1	132	+	4.59877	4.76384e-05	3.01392e-05	1.66825	0.0353602	0.508056	1.58061	0.660482
270	Uracil	66-22-8	C00106	C4H4N2O2	112.027278	Nucleotide and its derivates	113	70	+	1.9101	0.00109205	0.000709634	1.67853	0.0447265	0.534086	1.53889	0.621894
285	Hydrocinnamic acid	501-52-0	C05629	C9H10O2	150.06808000000001	Phenylpropanoids	151.1	45	+	11.247	4.58358e-05	3.03438e-05	1.73989	0.0290908	0.48545	1.51055	0.595072
69	L-Phenylalanine;D-(+)-Phenylalanine;DL-Phenylalanine	63-91-2;673-06-3;150-30-1	C00079;C02265;C02057	C9H11NO2	165.078979;165.07900000000001	Amino acid and derivatives;Phenols;amino acids	166.1	120.1	+	2.81977	0.0154727	0.0104705	1.85502	0.0156129	0.40633	1.47774	0.563394
913	D-Glutamine	5959-95-5	C00819	C5H10N2O3	146.069143	Carboxylic acids and derivatives	147.1	84	+	0.658483	0.0189315	0.0131119	1.9321	0.00237671	0.292663	1.44384	0.529908
818	4-Nitrocatechol	3316-09-4	C02235	C6H5NO4	155.02185900000001	Phenols	156	110	+	1.24218	4.51407e-05	3.24481e-05	1.62093	0.044121	0.532672	1.39117	0.476295
724	Taxiphyllin	21401-21-8	C01855	C14H17NO7	311.100504	Phenols	312.1	132	+	13.7622	6.86085e-05	4.99309e-05	1.74147	0.0220099	0.45121	1.37407	0.458456
509	Kazinol A	99624-28-9	C09760	C25H30O4	394.21440999999999	Flavonoids	395.2	123	+	13.2587	0.000597655	0.000435752	1.92781	0.00250408	0.297408	1.37155	0.455806
98	L-Glutamine	56-85-9	C00064	C5H10N2O3	146.069143	Amino acid and derivatives	145.1	42	-	0.64	0.00127175	0.000931496	1.74247	0.0298772	0.488483	1.36528	0.449196
67	L-Lysine;L-Glutamine	56-87-1;56-85-9	C00047;C00064	C6H14N2O2;C5H10N2O3	146.10552799999999;146.06909999999999;146.10550000000001	Amino acid and derivatives;amino acids	147.1	84.0667	+	0.64	0.0198374	0.0145855	1.67525	0.0422267	0.528039	1.36008	0.443688
915	Diallyl disulfide	2179-57-9	C08369	C6H10S2	146.022392	Miscellaneous	147	41	+	0.678083	0.00160908	0.0012157	1.85512	0.00891627	0.380113	1.32359	0.404453
213	Deethylatrazine	6190-65-4	C06559	C6H10ClN5	187.06247300000001	Triazines	188.1	146	+	3.80997	0.00597402	0.00506474	1.75041	0.0299032	0.488581	1.17953	0.238214
741	Biliverdin	114-25-0	C00500	C33H34N4O6	582.24783600000001	Tetrapyrroles and derivatives	583.3	547.2	+	12.8224	0.000308933	0.000395659	1.72734	0.0263498	0.473824	0.780808	-0.35696
102	D-Maltose	69-79-4	C00208	C12H22O11	342.11621500000001	Carbohydrates	341.1	59	-	0.764067	0.169135	0.230938	1.89113	0.008156	0.376304	0.732382	-0.449332
873	6-Aminocaproic acid	60-32-2	C02378	C6H13NO2	131.094629	Fatty Acyls	132.1	41	+	1.8374	0.000796557	0.00113774	1.72847	0.0386764	0.5184	0.700121	-0.514324
66	DL-Alanine;L-Alanine	302-72-7;56-41-7	C01401;C00041	C3H7NO2	89.047679000000002;89.047700000000006	Alkaloids;Amino acid and derivatives;amino acids	90.1	44	+	0.644928	0.00482027	0.00699801	1.69089	0.0466464	0.538372	0.688806	-0.537831
800	Piperlonguminine	5950-12-9		C16H19NO3	273.13649400000003	Alkaloids	274.1	57.1	+	10.5735	0.00112347	0.00166344	1.87259	0.00521804	0.352948	0.675388	-0.566211
53	Proline;L-Proline	147-85-3	C00148	C5H9NO2	115.063329;115.0633	Amino acid and derivatives;amino acids	116.1	70.1	+	0.73	0.0168882	0.0257808	1.91221	0.00702096	0.369287	0.65507	-0.61028
142	D-Proline	344-25-2	C00763	C5H9NO2	115.063329	Carboxylic acids and derivatives	116.1	70.1	+	0.755483	0.0168882	0.0257808	1.91221	0.00702096	0.369287	0.65507	-0.61028
838	Mulberrofuran Q	101383-35-1		C34H24O10	592.13694999999996	Phenols	593.1	575.1	+	13.2755	0.0032284	0.00497831	1.97585	0.0174782	0.419679	0.648494	-0.624836
742	(+)-Lyoniresinol 9'-O-glucoside	87585-32-8		C28H38O13	582.23124499999994	Lignans	583.2	403.2	+	12.7963	0.000234447	0.000362768	1.73972	0.0244449	0.464621	0.646272	-0.629788
70	4-Hydroxycoumarin	1076-38-6	C20414	C9H6O3	162.03169500000001	Flavonoids	161	117	-	10.0117	1.98274e-05	3.11979e-05	1.67356	0.0496366	0.544504	0.635536	-0.653953
591	3-Isomangostin	19275-46-8		C24H26O6	410.17293999999998	Xanthones	411.2	55.1	+	13.0939	2.81569e-05	4.57747e-05	1.73898	0.0431597	0.530362	0.615119	-0.701063
6	4-Aminobutyric acid	56-12-2	C00334	C4H9NO2	103.0633	amino acids	104.1	87.1	+	0.66	0.000957567	0.00158937	1.84418	0.0128803	0.396544	0.602481	-0.731012
65	L-Methionine	63-68-3	C00073	C5H11NO2S	149.05105;149.05099999999999	Amino acid and derivatives;amino acids	150.05	56.1	+	0.94	0.000148149	0.000247171	1.63837	0.03588	0.509774	0.599378	-0.738462
143	Maltol	118-71-8	C11918	C6H6O3	126.031695	Flavonoids	127	43	+	0.8987	0.00301652	0.00506694	1.85163	0.00993341	0.384388	0.595335	-0.748227
209	Coniferylaldehyde	458-36-6	C02666	C10H10O3	178.062995	Phenylpropanoids	179.1	91.1	+	6.78053	0.000109144	0.000186972	1.54038	0.0490628	0.543375	0.583743	-0.776595
79	Lecanoric acid	480-56-8	C02868	C16H14O7	318.07395500000001	Phenols	317.1	167	-	0.657067	0.000304776	0.000533082	1.77253	0.0236531	0.46048	0.571724	-0.806609
732	Allocryptopine	24240-04-8;485-91-6	C02134	C21H23NO5	369.157624	Alkaloids	370.2	324.2	+	13.5944	8.37144e-05	0.000149003	1.675	0.0323111	0.497137	0.56183	-0.831795
103	D-Ribose	50-69-1	C00121	C5H10O5	150.05282500000001	Carbohydrates	149	59	-	0.7736	4.1353e-05	7.62593e-05	1.78757	0.0317749	0.495319	0.542268	-0.882922
2	Gibberellin A4	468-44-0	C11864	C19H24O5	332.16239999999999	phytohormone	331	243	-	9.98	2.18172e-05	4.11601e-05	1.76769	0.0257621	0.471092	0.530056	-0.915784
918	7-Methylguanine	578-76-7	C02242	C6H7N5O	165.06505999999999	Imidazopyrimidines	166.1	149	+	1.56107	2.92369e-05	5.53711e-05	1.90763	0.00366092	0.328848	0.528018	-0.921341
219	7-Ethoxycoumarin	31005-02-4	C11052	C11H10O3	190.062995	Coumarins	191.1	163	+	10.5655	0.000151888	0.000295228	1.83054	0.0160896	0.407735	0.514479	-0.958816
494	Streptozotocin	18883-66-4	C07313	C8H15N3O7	265.091002	Organooxygen compounds	266.1	140.1	+	0.71665	4.82664e-05	9.55017e-05	1.65621	0.0406236	0.523852	0.505399	-0.984506
928	Tropine acetate;3-Acetoxytropane	3423-27-6;3423-26-5	C12452;C12453	C10H17NO2	183.12592900000001	Alkaloids	184.1	124.1	+	3.23935	2.82904e-05	5.68186e-05	1.84625	0.0155485	0.406134	0.497907	-1.00605
887	Pterosin D	34169-70-5		C15H20O3	248.141245	Sesquiterpenoids	249.1	231.1	+	3.2902	1.42675e-05	3.17021e-05	1.84429	0.030124	0.48941	0.45005	-1.15184
23	3-Indolebutyric acid	133-32-4	C11284	C12H13NO2	203.09460000000001	phytohormone	204	186	+	9	4.62298e-05	0.000109514	1.76812	0.0395225	0.520821	0.422134	-1.24423
38	Myricetin	529-44-2	C10107	C15H10O8	318.0376	flavonoids	318.9	272.9	+	7.05	9.44493e-06	2.33613e-05	1.60898	0.0404781	0.523459	0.404298	-1.30651
780	(R)-Acetoin	513-86-0;53584-56-8	C00810;C00466	C4H8O2	88.052430000000001	Miscellaneous	89.1	71	+	0.5281	0.000156649	0.000394298	1.71858	0.0145593	0.402938	0.397285	-1.33176
35	Tectorigenin	548-77-6	C10534	C16H12O6	300.0634	flavonoids	300.9	285.5	+	9.03	5.15799e-05	0.000165665	1.62798	0.0344961	0.505111	0.31135	-1.68339
72	9(S)-HPOT	111004-08-1	C16321	C18H30O4	310.21440999999999	Fatty acyls	309.2	121.1	-	11.1331	3.22131e-05	0.000111176	1.52584	0.0408487	0.524456	0.289749	-1.78713
253	17alpha-Estradiol	57-91-0	C02537	C18H24O2	272.17763000000002	Steroids and steroid derivatives	273.2	255.2	+	10.9479	6.96896e-05	0.000263368	1.72992	0.00535401	0.354499	0.264609	-1.91806
86	D-Sorbitol	50-70-4	C00794	C6H14O6	182.07903999999999	Alcohols and polyols	181.1	59	-	0.71855	0.00102669	0.00702349	1.24692	0.000758938	0.185027	0.146179	-2.77419

## Sheet: R2 vs D2
Id	Compound name	CAS	KEGG_id	Formula	Exact_mass	Class	Q1	Q3	Ionmode	Rt	R2	D2	VIP	P-value	Q-value	Fold change	Log_fold change
619	Fingolimod hydrochloride	162359-56-0		C19H33NO2	307.25112899999999	Miscellaneous	308.3	105.1	+	13.1077	0.000129816	0.000296676	1.53067	0.00653608	0.0533934	0.437569	-1.19242
779	Norlichexanthone	20716-98-7	C10087	C14H10O5	258.05282499999998	Xanthones	259.1	241.1	+	4.48128	8.32173e-06	1.69294e-05	1.30035	0.0283513	0.135166	0.491555	-1.02457
361	Moracin C	69120-06-5		C19H18O4	310.12051000000002	Phenols	311.1	55.1	+	13.9867	0.00155635	0.00263172	1.59377	0.0010118	0.0175577	0.591379	-0.757844
277	Robinetin	490-31-3	C10177	C15H10O7	302.04265500000002	Flavonoids	303	137	+	6.82813	1.15429e-05	1.8782e-05	1.34588	0.0420962	0.181912	0.614573	-0.702343
802	Piperlonguminine	5950-12-9		C16H19NO3	273.13649400000003	Alkaloids	274.1	57.1	+	10.5735	0.00112347	0.00165219	1.47784	0.00886697	0.0608315	0.679987	-0.55642
143	Maltol	118-71-8	C11918	C6H6O3	126.031695	Flavonoids	127	43	+	0.8987	0.00301652	0.00423038	1.37615	0.0284078	0.135166	0.713063	-0.487899
61	L-Glutamic acid	56-86-0	C00025	C5H9NO4	147.05315899999999;147.0532	Amino acid and derivatives;amino acids	148.1	84	+	0.66	0.0255957	0.0312295	1.44197	0.0164432	0.0951129	0.8196	-0.287007
102	D-Maltose	69-79-4	C00208	C12H22O11	342.11621500000001	Carbohydrates	341.1	59	-	0.764067	0.169135	0.204426	1.34931	0.0444726	0.182214	0.827366	-0.273403
105	Glutaric acid	110-94-1	C00489	C5H8O4	132.04226	Organic acids and derivatives	131	87	-	14.0664	0.0010743	0.00129391	1.43621	0.0220833	0.116331	0.830279	-0.268333
214	Deethylatrazine	6190-65-4	C06559	C6H10ClN5	187.06247300000001	Triazines	188.1	146	+	3.80997	0.00597402	0.00502045	1.39421	0.0315286	0.147634	1.18994	0.250886
274	Palmitoylethanolamide	544-31-0	C16512	C18H37NO2	299.28242899999998	Carboximidic acids and derivatives	300.3	62.1	+	12.6129	0.000625903	0.000463497	1.59052	0.000790289	0.017073	1.35039	0.433379
52	L-Threonine	72-19-5	C00188	C4H9NO3	119.058244;119.0582	Amino acid and derivatives;amino acids	120.1	56.1	+	0.64	0.00361378	0.00266332	1.35945	0.0442535	0.182214	1.35687	0.44028
927	L-Homoserine	1927-25-9;672-15-1;6027-21-0	C00263	C4H9NO3	119.058244	Amino acid and derivatives	120.1	56	+	0.671183	0.00361378	0.00266332	1.35945	0.0442535	0.182214	1.35687	0.44028
98	L-Glutamine	56-85-9	C00064	C5H10N2O3	146.069143	Amino acid and derivatives	145.1	42	-	0.64	0.00127175	0.000889569	1.46961	0.015746	0.0929012	1.42963	0.515638
629	2-Aminomuconate semialdehyde		C03824	C6H7NO3	141.04259400000001	Carboxylic acids and derivatives	142	96	+	1.19183	8.2323e-05	5.72309e-05	1.27148	0.0425489	0.181912	1.43844	0.524501
675	Vasicine	6159-55-3	C10733	C11H12N2O	188.09496300000001	Alkaloids	189.1	171.1	+	3.75962	0.000312959	0.000216499	1.2906	0.0402653	0.179807	1.44554	0.531612
688	4-Hydroxyphenylacetylglutamic acid		C05595	C13H15NO6	281.08993900000002		282.1	107	+	12.9902	0.13128	0.0896899	1.53474	0.00316722	0.0333689	1.46371	0.549625
949	Amabiline;Supinine	17958-43-9;551-58-6	C10263;C10403	C15H25NO4	283.178359	Alkaloids	284.2	122.1	+	12.9902	0.00102392	0.000680042	1.44844	0.0120096	0.0738089	1.50567	0.59041
63	L-Histidine	71-00-1	C00135	C6H9N3O2	155.06947700000001;155.06950000000001	Amino acid and derivatives;amino acids	156.1	110.1	+	0.59	0.00181201	0.00114198	1.55956	0.00148626	0.0232754	1.58673	0.666059
57	L-Asparagine	70-47-3	C00152	C4H8N2O3	132.053493;132.05350000000001	Amino acid and derivatives;amino acids	133.1	74	+	0.64	0.00780205	0.00485074	1.59232	0.000821509	0.017073	1.60842	0.685647
464	Artemisinin	63968-64-9	C09538	C15H22O5	282.146725	Sesquiterpenoids	283.2	110.1	+	13.0238	0.00459266	0.00283855	1.56333	0.00270695	0.0318546	1.61796	0.694176
428	Glucose 1-phosphate	59-56-3	C00103	C6H13O9P	260.02972199999999	Organooxygen compounds	283	121	+	12.9983	0.0108056	0.00660885	1.56841	0.0283409	0.135166	1.63502	0.709305
58	L-Ornithine	70-26-8	C01602;C00077	C5H12N2O2	132.089878;132.0899	Amino acid and derivatives;amino acids	133.1	70.1	+	0.55	0.00241105	0.00142331	1.47167	0.00958393	0.0642559	1.69398	0.760414
222	Altechromone A	38412-47-4		C11H10O3	190.062995	Phenols	191.1	173.1	+	8.24692	6.05739e-05	3.30262e-05	1.48007	0.00667202	0.0533934	1.83412	0.875085
966	Oleic acid;Vaccenic acid;Petroselinic acid	112-80-1;693-72-1;593-39-5	C00712;C08367;C08363	C18H34O2	282.25587999999999	Fatty Acyls	283.3	57.1	+	13.0279	0.0279263	0.0147178	1.56125	0.00249496	0.0318546	1.89745	0.924059
748	7-(4-Hydroxyphenyl)-1-phenyl-4-hepten-3-one	100667-52-5		C19H20O2	280.14632999999998	Phenols	281.2	105.1	+	12.5318	0.000856622	0.000448263	1.27983	0.0388776	0.176445	1.91098	0.934315
291	Octadecanamide	124-26-5	C13846	C18H37NO	283.28751399999999	Fatty Acyls	284.3	43.1	+	13.0209	0.00153813	0.00079604	1.3472	0.0321039	0.147979	1.93223	0.950266
80	L-2-Hydroxyglutaric acid	13095-48-2	C03196	C5H8O5	148.03717499999999	Fatty Acyls	147	57	-	4.11955	0.000127461	6.58034e-05	1.51077	0.0190407	0.104683	1.93699	0.953818
53	Proline;L-Proline	147-85-3	C00148	C5H9NO2	115.063329;115.0633	Amino acid and derivatives;amino acids	116.1	70.1	+	0.73	0.0168882	0.00856856	1.56017	0.000925994	0.017073	1.97095	0.978891
142	D-Proline	344-25-2	C00763	C5H9NO2	115.063329	Carboxylic acids and derivatives	116.1	70.1	+	0.755483	0.0168882	0.00856856	1.56017	0.000925994	0.017073	1.97095	0.978891
929	L-Homoglutamic acid	542-32-5;1118-90-7	C00956	C6H11NO4	161.06880899999999	Amino acid and derivatives	162.1	98.1	+	0.728117	0.000457585	0.000232027	1.51611	0.00716603	0.0533934	1.97212	0.979745
447	1-Indanone;Indanone	83-33-0	C01504	C9H8O	132.057515	Indanes	133.1	105.1	+	12.3021	0.000740605	0.000370616	1.39232	0.0220194	0.116331	1.99831	0.998778
36	Taxifolin	480-18-2	C01617	C15H12O7	304.05829999999997	flavonoids	304.8	286.8	+	6.28	0.000160612	7.49967e-05	1.46578	0.00401865	0.038242	2.14159	1.09868
266	Colneleate	52761-34-9	C19827	C18H30O3	294.21949499999999	Fatty Acyls	295.2	123.1	+	11.9661	0.00046721	0.000212483	1.39267	0.00681028	0.0533934	2.19881	1.13672
370	Maltotriose	1109-28-0	C01835	C18H32O16	504.16904	Organooxygen compounds	527.2	365.1	+	1.22643	0.00247792	0.00106342	1.56194	0.00367633	0.0361506	2.33015	1.22042
118	D-glucoronic acid;D-Galacturonic acid	6556-12-3;6294-16-2;685-73-4	C00191;C16245;C00333	C6H10O7	194.042655	Carbohydrates;Organic acids	193	59	-	0.70965	0.00125656	0.000538223	1.53451	0.0463572	0.187334	2.33465	1.22321
620	N1-(alpha-D-ribosyl)-5,6-dimethyl-benzimidazole	132-13-8	C05775	C14H18N2O4	278.12665800000002	Benzimidazole ribonucleosides and ribonucleotides	279.1	147.1	+	11.8825	0.000556599	0.000214226	1.35462	0.0181837	0.103157	2.59818	1.3775
437	Mandelic acid	611-71-2	C01983	C8H8O3	152.04734500000001	Phenols	135	79.1	+	11.5972	0.00152928	0.000573545	1.43849	0.0276989	0.135166	2.66635	1.41487
123	Betaine aldehyde	7418-61-3	C00576	C5H11NO	101.084064	Organonitrogen compounds	102.1	58.1	+	0.753433	0.0016208	0.000589545	1.49012	0.0250956	0.127641	2.74923	1.45903
139	5-Aminovaleric acid	660-88-8	C00431	C5H11NO2	117.078979	Amino acid and derivatives	118.1	55.1	+	1.10792	0.00339592	0.00120323	1.59319	0.000442794	0.0145138	2.82234	1.49689
151	O-Acetylethanolamine	1854-30-4		C4H9NO2	103.063329	Alkaloids	104.1	44	+	0.671567	0.0840753	0.0284852	1.61828	0.00504601	0.0465179	2.95154	1.56147
840	Mulberrofuran Q	101383-35-1		C34H24O10	592.13694999999996	Phenols	593.1	575.1	+	13.2755	0.0032284	0.00108166	1.62368	2.67311e-07	3.94284e-05	2.98468	1.57757
147	D-alpha-Aminobutyric acid	2623-91-8	C02261	C4H9NO2	103.063329	Carboxylic acids and derivatives	104.1	58.1	+	0.648333	0.240183	0.0765198	1.62104	0.00262272	0.0318546	3.13884	1.65023
166	Vidarabine	5536-17-4;24356-66-9	C07195	C10H13N5O4	267.09675499999997	Purine nucleosides	268.1	136.1	+	2.2804	0.069987	0.0211048	1.61048	0.00981155	0.0643202	3.31616	1.72951
607	Cholesterol	57-88-5	C00187	C27H46O	386.35486500000002	Steroids and steroid derivatives	369.4	147.1	+	11.8597	0.000670924	0.000202015	1.59593	0.0225927	0.116927	3.32116	1.73169
268	6-Gingerol; 6-Gingerol;[6]-Gingerol;Gingerol	58253-27-3;23513-14-6	C10462	C17H26O4	294.18311	Phenols	295.2	151.1	+	11.9862	0.000573435	0.000167509	1.49357	0.00157799	0.0232754	3.42331	1.77539
367	2-Hydroxybutanoic acid	3347-90-8	C05984	C4H8O3	104.04734500000001	Organic acids	105.1	59	+	0.6372	0.00674432	0.00191497	1.61011	0.000133462	0.00790065	3.52189	1.81635
448	(S)-2-Acetolactate		C06010	C5H8O4	132.04226	Keto acids and derivatives	133	87	+	1.31908	0.000199309	5.65182e-05	1.59041	0.000122268	0.00790065	3.52646	1.81822
608	Lathosterol	80-99-9	C01189	C27H46O	386.35486500000002	Steroids and steroid derivatives	369.4	95.1	+	11.8025	0.000974172	0.000242211	1.54293	0.00362848	0.0361506	4.022	2.00791
92	D-Glucose 6-phosphate;Glucose 6-phosphate	56-73-5	C00092	C6H13O9P	260.02972199999999	Carbohydrates	259	97	-	0.6463	9.84701e-05	2.33964e-05	1.61313	0.00832009	0.0598641	4.20877	2.0734
273	Sphingosine	123-78-4	C00319	C18H37NO2	299.28242899999998	Organonitrogen compounds	300.3	282.3	+	11.9476	0.000198997	4.10178e-05	1.09194	0.0104354	0.0669229	4.85148	2.27843
749	Crotonoside	1818-71-9	C08432	C10H13N5O5	283.09167000000002	Alkaloids	284.1	152.1	+	2.39745	0.00221564	0.000451755	1.57401	0.000187473	0.00790065	4.90452	2.29411
267	(-)-Cinchonidine	485-71-2	C11379	C19H22N2O	294.17321299999998	Alkaloids	295.2	81.1	+	11.9941	0.00286492	0.000549661	1.54578	0.048989	0.195294	5.21216	2.38188
958	Phloretic acid;Ethylparaben;3-(2-Hydroxyphenyl)propanoic acid	501-97-3;120-47-8;495-78-3	C01744;C01198	C9H10O3	166.062995	Phenols;Phenylpropanoic acids	167.1	121.067	+	2.84044	0.00161338	0.000281072	1.61151	0.0144227	0.0868303	5.74009	2.52107
149	2-Aminoisobutyric acid	62-57-7	C03665	C4H9NO2	103.063329	Amino acid and derivatives	104.1	58.1	+	0.9827	0.00923223	0.00144362	1.53984	0.000887341	0.017073	6.39521	2.67699
272	Uracil	66-22-8	C00106	C4H4N2O2	112.027278	Nucleotide and its derivates	113	70	+	1.9101	0.00109205	0.000142033	1.48876	0.00177924	0.0249941	7.68872	2.94274
874	Isoleucine	443-79-8	C16434;C06418	C6H13NO2	131.094629	Amino acid and derivatives	132.1	86.1	+	1.79602	0.00062481	8.10216e-05	1.57584	0.000162987	0.00790065	7.71164	2.94704
957	L-Isoleucine;L-Leucine	73-32-5;61-90-5	C00407;C00123	C6H13NO2	131.094629	Amino acid and derivatives	132.1	86.1	+	1.77934	0.00062481	8.10216e-05	1.57584	0.000162987	0.00790065	7.71164	2.94704
66	DL-Alanine;L-Alanine	302-72-7;56-41-7	C01401;C00041	C3H7NO2	89.047679000000002;89.047700000000006	Alkaloids;Amino acid and derivatives;amino acids	90.1	44	+	0.644928	0.00482027	0.000613742	1.61182	0.000250865	0.00925067	7.8539	2.97341
569	4'-Methoxyflavone	4143-74-2		C16H12O3	252.07864499999999	Flavonoids	253.1	210.1	+	11.4042	0.000621154	7.57469e-05	1.58684	0.0408374	0.179807	8.20039	3.03569
6	4-Aminobutyric acid	56-12-2	C00334	C4H9NO2	103.0633	amino acids	104.1	87.1	+	0.66	0.000957567	9.89406e-05	1.61872	0.00868038	0.0608315	9.6782	3.27474
93	Galactose 1-phosphate	2255-14-3	C00446;C03384	C6H13O9P	260.02972199999999	Organooxygen compounds	259	79	-	0.64585	0.000123717	1.27029e-05	1.33549	0.00280753	0.0318546	9.73922	3.28381
148	N,N-Dimethylglycine	1118-68-9	C01026	C4H9NO2	103.063329	Amino acid and derivatives	104.1	58.1	+	1.03728	0.00923223	0.000909432	1.61901	0.00719858	0.0533934	10.1516	3.34364
362	Sterebin A	107647-14-3		C18H30O4	310.21440999999999	Diterpenoids	311.2	293.2	+	11.7548	0.00047419	4.3966e-05	1.50043	0.00270485	0.0318546	10.7854	3.43101
167	Adenosine	58-61-7	C00212	C10H13N5O4	267.09675499999997	Nucleotide and its derivates	268.1	136.1	+	2.58482	0.069987	0.00647407	1.28539	0.00150931	0.0232754	10.8104	3.43434
243	Cytidine	65-46-3	C00475	C9H13N3O5	243.085522	Nucleotide and its derivates	244.1	112.1	+	0.704329	0.00228069	0.000192411	1.61002	0.0110187	0.0691602	11.8532	3.5672
891	2-Picolinic acid	14639-25-9;98-98-6	C10164	C6H5NO2	123.03202899999999	Organic acids	124	78	+	1.3261	0.00222707	0.00018028	1.56405	0.000623472	0.017073	12.3534	3.62684
893	Aromadendrin	480-20-6	C00974	C15H12O6	288.06339000000003	Flavonoids	289.1	107	+	11.2115	0.00709546	0.00055302	1.55366	0.00316485	0.0333689	12.8304	3.68149
69	L-Phenylalanine;D-(+)-Phenylalanine;DL-Phenylalanine	63-91-2;673-06-3;150-30-1	C00079;C02265;C02057	C9H11NO2	165.078979;165.07900000000001	Amino acid and derivatives;Phenols;amino acids	166.1	120.1	+	2.81977	0.0154727	0.0011319	1.62107	0.00618951	0.0533934	13.6697	3.77291
875	6-Aminocaproic acid	60-32-2	C02378	C6H13NO2	131.094629	Fatty Acyls	132.1	41	+	1.8374	0.000796557	4.92246e-05	1.62328	0.000893678	0.017073	16.1821	4.01633
246	5'-Deoxyadenosine	4754-39-6	C05198	C10H13N5O3	251.10184000000001	Nucleotide and its derivates	252.1	136.1	+	2.40859	0.00120281	6.30186e-05	1.61552	0.00723978	0.0533934	19.0866	4.25449
247	Cordycepin	73-03-0	C08431	C10H13N5O3	251.10184000000001	Nucleotide and its derivates	252.1	136.1	+	2.34785	0.00120281	4.68233e-05	1.58877	0.00644459	0.0533934	25.6883	4.68304
387	Karanjin	521-88-0		C18H12O4	292.07355999999999	Flavonoids	293.1	105	+	11.6673	0.0116119	0.000191664	1.60943	6.01369e-08	1.77404e-05	60.5848	5.92088
