# Supplementary material for: Exploring the mechanisms of desert plant adaptation to arid climates: a multi-omics analysis of dehydration and rehydration responses in Syntrichia caninervis
Source: Stress Biol. 2025 Nov 4;5(1):68. doi: 10.1007/s44154-025-00241-w (PMC12583356; doi:10.1007/s44154-025-00241-w)
Supplement: Supplementary file 1 — Supplementary Material 1. [file 44154_2025_241_MOESM1_ESM.zip › Table S7.xlsx]

## Sheet: File explanation
Table header name	Description
Id	The unique data number of this substance in this qualitative analysis
Compound name	Name of the substance obtained by qualitative mass spectrometry matching analysis
CAS	CAS number
KEGG_id	KEGG_ID database number
Formula	Molecular Formula
Exact_mass	Precise molecular mass
Class	Substance classification
Q1	Mass of the parent ion of the substance
Q3	Number of daughter ion masses of the substance
Ionmode	Ionic mode
Rt	Chromatographic retention time of the substance

## Sheet: Metabolomic
Id	Compound name	CAS	KEGG_id	Formula	Exact_mass	Class	Q1	Q3	Ionmode	Rt	D1-1	D1-2	D1-3	R2-1	R2-2	R2-3	WS-1	WS-2	WS-3	qc-01	qc-02	qc-03	qc-04	qc-05	qc-06
1	Gibberellin A7	510-75-8	C11867	C19H22O5	330.14670000000001	phytohormone	329	223	-	9.85	4.06556e-05	2.71574e-05	2.34549e-05	2.53617e-05	2.54179e-05	2.57958e-05	2.77002e-05	2.7332e-05	2.5541e-05	2.20853e-05	2.50758e-05	2.39967e-05	3.37621e-05	2.42669e-05	2.21734e-05
2	Gibberellin A4	468-44-0	C11864	C19H24O5	332.16239999999999	phytohormone	331	243	-	9.98	4.30148e-05	2.75166e-05	2.42908e-05	2.06911e-05	2.78512e-05	1.69092e-05	3.42893e-05	3.93666e-05	4.98246e-05	2.14018e-05	1.61532e-05	2.02134e-05	2.70994e-05	2.21732e-05	1.62555e-05
3	(±)-Jasmonic acid	77026-92-7	C08491	C12H18O3	210.12559999999999	phytohormone	209	59	-	8.94	9.88819e-07	4.68966e-06	4.99993e-06	9.14979e-06	5.26014e-06	1.37329e-05	8.86005e-06	9.89414e-06	9.03323e-06	7.79312e-06	2.17559e-05	1.66609e-05	3.2906e-05	1.74431e-05	1.59922e-05
4	Protocatechuic acid;protocatechuic acid	99-50-3	C00230	C7H6O4	154.02661000000001;154.0266	Phenols;flavonoids	153.05	108.95	-	3.43	3.82944e-05	0.000105824	0.000141432	4.10607e-05	5.04663e-05	4.00072e-05	0.000119717	4.27789e-05	5.53014e-05	9.06643e-05	0.000139307	9.74034e-05	5.9468e-05	4.66569e-05	7.70386e-05
5	1-Aminocyclopropanecarboxylic acid	22059-21-8		C4H7NO2	101.047678	phytohormone	102	56	+	0.7	0.000337858	0.00509387	0.000324622	0.000449558	0.000500644	0.00477768	0.000389616	0.00320444	0.00386105	0.000224477	0.00305712	0.00341462	0.00320733	0.000342693	0.000449819
6	4-Aminobutyric acid	56-12-2	C00334	C4H9NO2	103.0633	amino acids	104.1	87.1	+	0.66	9.87765e-05	0.000104782	9.32633e-05	0.000797028	0.00101997	0.0010557	0.00151127	0.00142533	0.00183152	0.00134904	0.00117206	0.00128378	0.00130812	0.00132401	0.0012732
7	Methyl jasmonate	39924-52-2	C11512	C13H20O3	224.1412	phytohormone	225	151	+	11.3	0.000204735	6.29047e-05	8.86032e-05	0.00013188	3.293e-05	0.000144292	0.000104685	0.000272376	0.00021988	0.000145262	9.94983e-05	0.000110793	8.0282e-05	0.000460987	0.000508084
9	Genistein	446-72-0	C06563	C15H10O5	270.05279999999999	flavonoids	271.2	242.8	+	8.93	0.000134832	2.00105e-05	2.96232e-05	2.28787e-05	4.73266e-05	4.23791e-05	2.91994e-05	2.94974e-05	3.26111e-05	1.87597e-05	3.07384e-05	2.53674e-05	7.505e-05	1.95973e-05	5.17117e-05
10	5-Hydroxylysine	1190-94-9	C16741	C6H14N2O3	162.10040000000001	amino acids	163.1	128	+	0.55	5.03993e-05	4.94199e-05	1.72696e-05	2.54922e-05	3.21985e-05	4.00988e-05	3.92582e-05	4.79346e-05	3.5937e-05	6.02364e-05	2.59821e-05	2.33825e-05	1.90385e-05	2.14982e-05	2.36285e-05
11	Indole-3-carboxaldehyde	487-89-8	C08493	C9H7NO	145.05279999999999	phytohormone	146	118	+	6.73	0.000423441	0.000633326	0.000797808	0.00102976	0.000938408	0.00147477	0.000990931	0.00126875	0.001197	0.000968337	0.00138587	0.00127004	0.00135173	0.00110645	0.00112645
14	Isoquercitrin	482-35-9	C05623	C21H20O12	464.09550000000002	flavonoids	465.4	302.8	+	6.06	1.96886e-05	6.96614e-06	2.04726e-05	6.72097e-06	9.88872e-06	1.76988e-05	1.74327e-05	3.68847e-06	1.48308e-05	9.11211e-06	3.8822e-05	3.64088e-05	1.00715e-05	2.27322e-05	1.4271e-05
15	Indole-3-acetic acid	87-51-4	C00954	C10H9NO2	175.0633	phytohormone	176	130	+	7.14	3.61232e-05	4.18155e-05	4.42185e-05	4.79687e-05	9.82946e-05	6.8988e-05	0.000139689	4.22122e-05	0.000143667	6.5413e-05	9.03656e-05	0.000117217	0.000102771	4.97897e-05	4.33761e-05
16	DL-Dihydrozeatin	14894-18-9	C02029	C10H15N5O	221.1277	phytohormone	222	136	+	3.52	9.00497e-05	0.000111109	0.00015309	6.6772e-05	9.18502e-05	0.000160355	0.000106175	0.000122372	9.55416e-05	8.15574e-05	6.55462e-05	6.81111e-05	0.000160633	9.33469e-05	7.20991e-05
17	L-Tyrosine	60-18-4	C00082	C9H11NO3	181.07390000000001	amino acids	182.1	136.1	+	1.93	0.00112585	0.0012565	0.000556124	0.00129846	0.00200328	0.00161535	0.00136943	0.00100249	0.0013981	0.000961736	0.000878623	0.00105881	0.00117163	0.00117522	0.00119429
18	Glycitein	40957-83-3	C14536	C16H12O5	284.06849999999997	flavonoids	285.3	269.8	+	7.91	2.23184e-06	6.55497e-06	2.23549e-06	8.39141e-06	4.40408e-06	9.53229e-06	6.92706e-06	8.91377e-06	2.40653e-06	7.73184e-06	1.927e-05	1.01047e-05	4.33436e-06	2.09646e-06	3.12585e-05
19	Genistin	529-59-9		21H20O10	432.10564699999998	flavonoids	433.3	270.8	+	6.62	1.05628e-05	1.67238e-05	4.70518e-07	0.000115975	1.3114e-05	2.27493e-05	1.41789e-05	2.49501e-05	2.19891e-05	1.42935e-05	3.24678e-05	3.8831e-05	3.48922e-05	6.27806e-06	4.69415e-07
20	Hesperetin	520-33-2	C01709	C16H14O6	302.07900000000001	flavonoids	303.3	178.9	+	9.2	4.66316e-07	3.09575e-05	4.70518e-07	6.88767e-06	9.22675e-06	2.58266e-06	9.74921e-06	1.56283e-05	2.94411e-06	1.31375e-05	4.12839e-06	1.84132e-05	1.70279e-05	4.37891e-07	3.6408e-05
21	1-Methy-L-histidine	332-80-9	C01152	C7H11N3O2	169.08510000000001	amino acids	170.1	124	+	0.61	0.000107811	2.63095e-05	7.58629e-05	3.48948e-05	4.13258e-05	5.82392e-05	8.80597e-05	7.85797e-05	0.000167369	0.000124983	0.000174366	8.33576e-05	0.000129239	0.000109345	8.5446e-05
22	3-Methy-L-histidine	368-16-1	C01152	C7H11N3O2	169.08510000000001	amino acids	170.1	96.1	+	0.61	1.07731e-05	7.82524e-05	2.82536e-05	7.71626e-05	4.36084e-05	6.84747e-05	3.49589e-05	7.61125e-05	7.72039e-05	0.000107874	9.04091e-05	4.828e-05	9.53366e-05	7.70483e-05	9.35296e-05
23	3-Indolebutyric acid	133-32-4	C11284	C12H13NO2	203.09460000000001	phytohormone	204	186	+	9	6.9041e-05	0.000128586	9.36547e-05	5.42588e-05	4.24839e-05	4.19468e-05	0.000129548	0.00013074	6.82556e-05	6.40264e-05	5.22423e-05	4.01781e-05	0.000124569	9.79655e-05	8.94408e-05
24	trans-Zeatin	1637-39-4	C00371	C10H13N5O	219.11199999999999	phytohormone	220	136	+	3.41	6.09941e-05	1.72257e-05	2.39688e-05	1.65013e-05	3.61933e-05	3.19969e-05	2.80844e-05	6.81466e-05	8.57306e-05	2.23192e-05	3.06496e-05	1.51031e-05	2.64662e-05	3.4197e-05	1.57988e-05
25	cis-Zeatin	32771-64-5	C15545	C10H13N5O	219.11199999999999	phytohormone	220	136	+	3.6	2.61092e-05	7.94999e-06	2.6663e-05	3e-05	3.10817e-05	4.36498e-05	2.80844e-05	6.45586e-05	1.77884e-05	4.98172e-05	1.28563e-05	2.80516e-05	1.80876e-05	8.72902e-06	1.79233e-05
27	trans-Zeatin-riboside	6025-53-2	C16431	C15H21N5O5	351.15429999999998	phytohormone	352	220	+	4.31	4.66316e-07	2.80413e-05	2.28488e-06	6.40264e-06	0.000359228	0.000493311	0.000429482	0.000308393	4.11458e-05	2.99621e-05	8.33756e-05	5.89748e-05	7.38923e-05	0.000126599	0.0001229
28	isoliquiritigenin	961-29-5	C08650	C15H12O4	256.0736	flavonoids	256.9	211	+	9.73	3.37656e-05	5.46445e-05	8.06187e-05	4.73329e-05	7.10208e-05	0.000113386	3.84847e-05	9.49492e-05	7.21747e-05	5.86574e-05	4.22079e-05	3.67544e-05	6.59438e-05	0.000103433	6.53352e-05
29	Chalconaringenin	73692-50-9	C06561	C15H12O5	272.06849999999997	flavonoids	272.9	152.9	+	8.78	0.000142646	0.000128553	5.18615e-05	7.41824e-05	1.89546e-05	0.000116365	8.36329e-05	0.000198794	0.000113633	0.000247114	0.000149785	0.000251183	0.000266957	0.000199498	0.000281206
30	Naringenin	480-41-1	C00509	C15H12O5	272.06849999999997	flavonoids	273.3	152.8	+	8.86	5.79721e-05	0.000129954	0.000132597	3.83469e-05	4.45967e-05	7.99385e-05	6.86089e-05	0.000132179	0.000113633	0.000143646	0.000323994	0.000231382	0.000276104	0.000220729	0.000315434
31	Phloretin	60-82-2	C00774	C15H14O5	274.08409999999998	flavonoids	274.9	169	+	8.85	2.69707e-05	3.93122e-05	3.45611e-05	5.69859e-05	3.14365e-05	2.88144e-05	6.21474e-05	3.21645e-05	2.3568e-05	2.8809e-05	3.42082e-05	1.99022e-05	4.04615e-05	1.73425e-05	0.000104214
32	Genkwanin	437-64-9	C10046	C16H12O5	284.06849999999997	flavonoids	284.9	269.9	+	11.1	1.05313e-05	2.57531e-05	1.6334e-05	2.55698e-05	5.35234e-05	3.37497e-05	3.30711e-05	8.71504e-05	7.63068e-05	9.26608e-06	2.75566e-05	4.35643e-05	3.09511e-05	1.97472e-05	4.77817e-05
33	Fisetin	528-48-3	C01378	C15H12O6	288.0634	flavonoids	286.9	241	+	7.03	7.38794e-05	5.5683e-05	6.98133e-05	1.37473e-05	4.71423e-05	2.83936e-05	1.78005e-05	4.16578e-05	3.90457e-05	4.10906e-05	4.74683e-05	2.12498e-05	7.07803e-05	4.41037e-05	3.83772e-05
34	Eriodictyol	552-58-9	C05631	C15H12O6	288.0634	flavonoids	288.9	163	+	7.9	9.07564e-06	3.14705e-05	1.24101e-05	2.07057e-05	2.94524e-05	3.9273e-05	4.57425e-05	6.68618e-06	2.48765e-05	4.68167e-05	8.26785e-05	0.000121009	7.99017e-05	9.42119e-05	9.72245e-05
35	Tectorigenin	548-77-6	C10534	C16H12O6	300.0634	flavonoids	300.9	285.5	+	9.03	0.000115018	0.000161806	0.000114943	8.58769e-05	1.83453e-05	5.05175e-05	0.000151009	0.000121693	0.000224294	6.14026e-05	9.43662e-06	1.54174e-05	2.41709e-05	4.40055e-05	2.87725e-05
36	Taxifolin	480-18-2	C01617	C15H12O7	304.05829999999997	flavonoids	304.8	286.8	+	6.28	5.04755e-05	8.73222e-05	8.71924e-05	0.000172657	0.000146674	0.000162506	0.000123186	0.000152984	8.87148e-05	0.00013713	0.000128528	0.000179169	0.000115687	0.000110715	9.35545e-05
37	Gallocatechin	970-73-0	C12127	C15H14O7	306.07400000000001	flavonoids	306.9	180.9	+	3.36	2.04965e-05	7.6183e-06	1.01169e-05	1.68088e-05	8.85163e-06	1.75982e-05	1.18829e-05	1.99612e-05	2.2363e-05	1.74044e-05	1.36611e-05	9.73827e-06	3.54287e-05	2.72019e-05	1.41261e-05
38	Myricetin	529-44-2	C10107	C15H10O8	318.0376	flavonoids	318.9	272.9	+	7.05	1.31764e-05	1.42062e-05	5.22095e-05	6.88224e-06	4.76683e-06	1.66857e-05	2.67438e-05	2.5685e-05	1.76552e-05	1.38656e-05	1.91029e-05	3.08707e-05	1.65358e-05	2.06335e-05	1.90565e-05
39	Dihydromyricetin	27200-12-0	C02906	C15H12O8	320.0532	flavonoids	320.9	302.8	+	5.27	0.000115291	0.000228968	1.49912e-05	0.00020405	0.000239136	0.000281204	0.00018688	0.000279302	3.2072e-05	0.000235589	3.68592e-05	0.000154882	0.000102687	0.000171839	0.000293421
41	Tangeretin	481-53-8	C10190	C20H20O7	372.12090000000001	flavonoids	372.8	357.8	+	11.37	0.000137031	0.000156763	0.000293565	0.000263016	4.60707e-07	0.000113618	0.000150862	7.14578e-05	0.00011631	0.000188769	8.3743e-05	0.000155357	0.00012149	0.000156871	6.57293e-05
42	Baicalin	21967-41-9	C10025	C21H18O11	446.0849	flavonoids	447	430.9	+	7.26	9.50206e-05	0.000143014	0.00014189	7.83422e-05	0.000144347	0.000184306	6.07562e-05	0.000288766	0.000163669	7.89729e-05	8.6689e-05	8.67212e-05	6.61791e-05	6.36279e-05	0.000122943
44	Cynaroside	5373-11-5		C21H20O11	448.10056100000003	flavonoids	449	286.9	+	6.1	2.36114e-05	6.62496e-06	7.05506e-06	3.18174e-06	1.65427e-05	5.03454e-05	8.31552e-05	5.76109e-05	1.79288e-05	6.26154e-05	0.000105668	2.10961e-05	0.000103022	6.65233e-05	5.31501e-05
45	Homoorientin	4261-42-1	C01821	C21H20O11	448.10059999999999	flavonoids	449	430.9	+	5.43	5.98421e-05	7.71781e-05	8.65591e-05	7.66556e-05	0.000126833	3.0566e-05	7.38532e-05	3.8216e-05	0.000119847	0.000132277	0.000194829	0.000139517	6.9287e-05	5.44886e-05	7.15904e-05
46	Silibinin	22888-70-6	C07610	C25H22O10	482.12130000000002	flavonoids	483.5	464.8	+	8.65	4.17377e-06	1.21505e-05	1.724e-05	4.38489e-07	3.35348e-05	2.35054e-05	4.70229e-07	4.75027e-07	9.91245e-06	3.20173e-05	1.16663e-05	1.88516e-05	6.19885e-05	4.37891e-07	4.89498e-05
47	Schaftoside	51938-32-0	C10181	C26H28O14	564.14790000000005	flavonoids	565.5	546.9	+	6.35	2.89756e-05	3.23831e-05	1.00997e-05	1.30345e-05	5.00796e-05	3.58042e-05	7.38e-05	5.61182e-05	2.2835e-05	2.40924e-05	1.4824e-05	2.52363e-05	6.98666e-06	1.93943e-05	5.05191e-05
49	Puerarin	3681-99-0	C10524	C21H20O9	416.11070000000001	flavonoids	417.4	416.8	+	4.89	0.000313293	0.000193984	0.000469093	0.000550463	0.000342058	0.000494644	0.000360734	0.000272766	0.000414481	0.000306426	0.000988902	0.000235207	0.000273385	0.00127119	0.000183502
50	Isorhamnetin	480-19-3	C10084	C16H12O7	316.05829999999997	flavonoids	317.1	302.1	+	9.23	2.32031e-05	4.40214e-06	1.29303e-05	4.38489e-07	4.99314e-05	2.83976e-05	9.22607e-06	4.75027e-07	1.88164e-05	2.18929e-05	1.36293e-05	2.81928e-05	4.59576e-07	4.37891e-07	2.60756e-05
51	beta-Alanine	107-95-9	C00099	C3H7NO2	89.047700000000006	amino acids	90.1	72.1	+	0.64	0.000539043	0.000436633	0.000596627	0.000394585	0.00100821	0.000680729	0.000645296	0.000500313	0.00096542	0.000359497	0.00038052	0.000568831	0.000345899	0.000289016	0.000552212
52	L-Threonine	72-19-5	C00188	C4H9NO3	119.058244;119.0582	Amino acid and derivatives;amino acids	120.1	56.1	+	0.64	0.00249115	0.00287168	0.00262714	0.00302028	0.00376369	0.00405737	0.00214652	0.00313035	0.00240175	0.00235426	0.00255028	0.00235522	0.00245357	0.0024844	0.00248421
53	Proline;L-Proline	147-85-3	C00148	C5H9NO2	115.063329;115.0633	Amino acid and derivatives;amino acids	116.1	70.1	+	0.73	0.00960037	0.00706261	0.00904271	0.0162226	0.0164596	0.0179824	0.0224871	0.0277448	0.0271105	0.0295993	0.0444221	0.0450959	0.0534113	0.0419907	0.0463691
54	L-Serine	56-45-1	C00065	C3H7NO3	105.04259399999999;105.04259999999999	Amino acid and derivatives;amino acids	106	60	+	0.62	0.00207283	0.00238594	0.00249067	0.00264848	0.00297469	0.00373335	0.00201392	0.00193477	0.00245427	0.0032024	0.00292034	0.00363289	0.00345145	0.00320913	0.003429
55	Methyl (indol-3-yl)acetate;Methyl 3-indolylacetate	1912-33-0	C20635	C11H11NO2	189.078979;189.078979	Alkaloids;phytohormone	190.05	130.05	+	9.48	1.28453e-05	1.4512e-05	8.24134e-06	6.11151e-05	2.9326e-05	0.000126034	5.20265e-05	1.83303e-05	6.72178e-05	4.45059e-05	2.31314e-05	3.56015e-05	2.91733e-05	5.24098e-05	6.2834e-05
56	L-Arginine	74-79-3	C00062	C6H14N4O2	174.11167599999999;174.11170000000001	Amino acid and derivatives;amino acids	175.1	70.05	+	0.6	0.123408	0.117804	0.126788	0.123709	0.154323	0.152049	0.125652	0.124401	0.135251	0.36707	0.478454	0.487954	0.512002	0.43262	0.504426
57	L-Asparagine	70-47-3	C00152	C4H8N2O3	132.053493;132.05350000000001	Amino acid and derivatives;amino acids	133.1	74	+	0.64	0.00502884	0.00459448	0.00492892	0.00720894	0.0080482	0.00814902	0.00342066	0.0041243	0.004466	0.0157907	0.0143153	0.0173093	0.0162142	0.0186905	0.0164139
58	L-Ornithine	70-26-8	C01602;C00077	C5H12N2O2	132.089878;132.0899	Amino acid and derivatives;amino acids	133.1	70.1	+	0.55	0.00173905	0.00117917	0.00135171	0.0023134	0.00224686	0.00267289	9.54665e-06	0.00148618	0.00170629	0.00501024	0.00620419	0.00653191	0.00662032	0.00633341	0.00652382
59	L-Aspartic acid	56-84-8	C00049	C4H7NO4	133.037509;133.03749999999999	Amino acid and derivatives;amino acids	134	74	+	0.63	0.000710532	0.000702735	0.000773458	0.000725973	0.000681263	0.00106419	0.00031085	0.00021474	0.000284443	0.00122603	0.00123528	0.00124928	0.00144607	0.00124013	0.00128474
60	L-Citruline;L-Citrulline	372-75-8	C00327	C6H13N3O3	175.09569200000001;175.09569999999999	Amino acid and derivatives;amino acids	176.1	70.1	+	0.66	0.00444544	0.00380538	0.00713404	0.00556677	0.00459888	0.00439957	0.00361848	0.0034646	0.00413035	0.0148609	0.0132466	0.015371	0.0136759	0.015014	0.016479
61	L-Glutamic acid	56-86-0	C00025	C5H9NO4	147.05315899999999;147.0532	Amino acid and derivatives;amino acids	148.1	84	+	0.66	0.0305661	0.0301695	0.0329529	0.0235209	0.0259086	0.0273576	0.0198546	0.0219073	0.0232674	0.0192564	0.0189144	0.0206301	0.0220586	0.0191056	0.02222
62	Glycine	56-40-6	C00037	C2H5NO2	75.032028999999994;75.031999999999996	Alkaloids;amino acids	76	30	+	0.62	2.14776e-05	1.11206e-05	1.39959e-05	4.38489e-07	6.21624e-05	7.94712e-05	3.46783e-05	4.70203e-05	1.72527e-05	1.28009e-05	3.73251e-05	5.82474e-05	5.56547e-05	3.99484e-05	3.95256e-05
63	L-Histidine	71-00-1	C00135	C6H9N3O2	155.06947700000001;155.06950000000001	Amino acid and derivatives;amino acids	156.1	110.1	+	0.59	0.00108095	0.00128989	0.0010551	0.00172455	0.00186307	0.00184842	0.000938301	0.000999981	0.00103351	0.00100601	0.00074373	0.000893675	0.00113981	0.00104925	0.00103015
64	trans-4-Hydroxy-L-proline;4-Hydroxyproline	51-35-4	C01157	C5H9NO3	131.058244;131.0582	Amino acid and derivatives;amino acids	132.1	86.05	+	0.65	0.000137836	0.000202232	0.000203163	0.000181298	0.000154293	0.000194823	0.000199544	0.000189043	0.000128313	0.000240208	0.000106737	0.000189289	0.000315072	0.000186039	0.000181699
65	L-Methionine	63-68-3	C00073	C5H11NO2S	149.05105;149.05099999999999	Amino acid and derivatives;amino acids	150.05	56.1	+	0.94	6.96529e-05	0.00013	0.000130764	0.000203797	0.000106069	0.000134581	0.000269378	0.000248158	0.000223978	0.000128923	8.4594e-05	0.000115284	0.000181485	0.0001339	9.03366e-05
66	DL-Alanine;L-Alanine	302-72-7;56-41-7	C01401;C00041	C3H7NO2	89.047679000000002;89.047700000000006	Alkaloids;Amino acid and derivatives;amino acids	90.1	44	+	0.644928	0.000537929	0.000552854	0.000750443	0.00434471	0.00546684	0.00464924	0.00573479	0.00715561	0.00810362	0.00298932	0.00256112	0.0026531	0.00350249	0.00375071	0.00285652
67	L-Lysine;L-Glutamine	56-87-1;56-85-9	C00047;C00064	C6H14N2O2;C5H10N2O3	146.10552799999999;146.06909999999999;146.10550000000001	Amino acid and derivatives;amino acids	147.1	84.0667	+	0.64	0.0214622	0.0218529	0.023666	0.0178274	0.0221865	0.0194982	0.0127204	0.016968	0.014068	0.025452	0.0238052	0.0243626	0.0262274	0.0239491	0.0310581
68	Tryptophan;L-Tryptophan;D-Tryptophan	54-12-6;73-22-3;153-94-6	C00806;C00078;C00525	C11H12N2O2	204.089878;204.0899	Alkaloids;Amino acid and derivatives;Indoles and derivatives;amino acids	205.1	188.1	+	3.76937	3.69409e-05	4.53465e-07	5.67497e-05	4.38489e-07	3.43418e-05	8.74792e-05	3.71857e-05	5.37485e-05	2.09494e-05	3.683e-05	4.24063e-05	2.985e-05	2.4139e-05	4.37891e-07	4.18491e-05
69	L-Phenylalanine;D-(+)-Phenylalanine;DL-Phenylalanine	63-91-2;673-06-3;150-30-1	C00079;C02265;C02057	C9H11NO2	165.078979;165.07900000000001	Amino acid and derivatives;Phenols;amino acids	166.1	120.1	+	2.81977	0.00104515	0.00122754	0.00112301	0.0145217	0.0141506	0.0177457	0.0095783	0.0106096	0.0112235	0.00886899	0.00995593	0.0106589	0.0111173	0.00725035	0.0135479
70	4-Hydroxycoumarin	1076-38-6	C20414	C9H6O3	162.03169500000001	Flavonoids	161	117	-	10.0117	1.76373e-05	1.24917e-05	1.75096e-05	1.61061e-05	1.93158e-05	2.40602e-05	2.70408e-05	3.78681e-05	2.86847e-05	1.62575e-05	2.0795e-05	2.06944e-05	2.01331e-05	1.76217e-05	1.68734e-05
71	cis-9,10-Epoxystearic acid	2443-39-2	C19418	C18H34O3	298.25079499999998		297.2	183	-	13.03	0.0186952	0.0198826	0.00135736	0.0202196	0.00144055	0.00949382	0.0195635	0.00745353	0.0201414	0.00787597	0.00990142	0.00126492	0.0201959	0.0166138	0.016399
72	9(S)-HPOT	111004-08-1	C16321	C18H30O4	310.21440999999999	Fatty acyls	309.2	121.1	-	11.1331	8.21976e-06	5.79672e-06	3.10473e-06	8.15619e-05	1.00295e-05	5.04774e-06	0.000114096	9.32495e-05	0.000126182	7.37336e-06	6.67848e-06	3.22617e-06	4.87932e-06	2.36987e-05	8.42503e-06
73	Estradiol-17beta 3-sulfate	4999-79-5	C08357	C18H24O5S	352.13444600000003	Sterol lipids	351.1	271.2	-	11.8934	1.02187e-05	2.20558e-05	5.74379e-06	4.38489e-07	3.18044e-05	4.96679e-07	2.00648e-05	4.75027e-07	6.51453e-06	4.07774e-07	1.38744e-05	2.02539e-05	2.01496e-05	4.37891e-07	6.43015e-05
74	Fumaric acid	110-17-8	C00122	C4H4O4	116.01096	Organic acids and derivatives	115	71	-	0.534483	2.59008e-05	2.90282e-05	2.60247e-05	2.43177e-05	2.06959e-05	1.7854e-05	1.41585e-05	2.43901e-05	2.56307e-05	1.20515e-05	1.05753e-05	2.69712e-05	1.44066e-05	1.83643e-05	3.58306e-05
75	Chorismate	617-12-9	C00251	C10H10O6	226.04774	Carboxylic acids and derivatives	225	93	-	6.69785	0.000203341	2.34095e-05	3.95761e-05	2.75335e-05	3.57935e-05	2.60625e-05	1.73094e-05	6.80816e-05	3.14998e-05	7.66308e-05	2.82463e-05	8.1231e-05	4.14971e-05	7.94283e-05	3.45381e-05
76	Indolelactic acid	1821-52-9	C02043	C11H11NO3	205.073894	Indoles and derivatives	204.1	158.1	-	4.80903	2.11271e-05	3.32552e-05	2.23862e-05	1.52139e-05	3.96525e-05	4.65045e-05	3.05976e-05	1.90489e-05	5.5823e-05	3.77297e-05	2.41842e-05	2.49013e-05	2.07825e-05	2.0037e-05	3.84084e-05
77	Creatine Phosphate	67-07-2	C02305	C4H10N3O5P	211.035809	Organic acids	210	79	-	0.682667	4.06463e-06	4.53465e-07	4.70518e-07	7.38811e-06	4.60707e-07	4.96679e-07	4.70229e-07	4.09503e-06	8.98519e-06	7.09865e-05	0.000109388	7.80551e-05	5.45004e-05	7.94617e-05	8.52695e-05
78	4-Nitrophenol	100-02-7	C00870	C6H5NO3	139.02694399999999	Phenols	138	108	-	7.18527	4.92925e-05	6.21894e-05	3.99917e-05	6.1547e-05	1.92201e-05	6.77321e-05	2.31479e-05	7.27922e-05	3.74208e-05	3.06468e-05	2.76909e-05	6.58156e-05	2.209e-05	7.13081e-05	0.000105013
79	Lecanoric acid	480-56-8	C02868	C16H14O7	318.07395500000001	Phenols	317.1	167	-	0.657067	0.000278189	0.000328957	4.70518e-07	0.000242985	0.00029289	0.000378453	0.000470754	0.000495305	0.000633187	0.000300889	0.000432079	0.000533047	0.000503717	0.000545584	0.000504966
80	L-2-Hydroxyglutaric acid	13095-48-2	C03196	C5H8O5	148.03717499999999	Fatty Acyls	147	57	-	4.11955	6.16292e-05	6.40993e-05	7.16817e-05	0.000158787	0.000106821	0.000116774	6.7393e-05	6.6811e-05	0.000286367	7.47536e-05	7.70263e-05	8.74092e-05	0.000102049	0.000125439	9.45344e-05
81	Citric acid	77-92-9	C00158	C6H8O7	192.027005	Organic acids	191	111	-	3.65267	6.16547e-05	4.45098e-05	0.000111678	5.51552e-05	7.37682e-05	9.17676e-05	5.90784e-05	6.22344e-05	0.000122708	8.04818e-05	3.99686e-05	0.000150286	4.7732e-05	9.70202e-05	6.22113e-05
82	N-Acetylarylamine	103-84-4	C07565	C8H9NO	135.06841399999999	Benzene and substituted derivatives	134.1	92.1	-	2.24652	1.40886e-05	4.53465e-07	4.70518e-07	5.19844e-05	4.60707e-07	5.78991e-05	4.70229e-07	3.41895e-05	4.87437e-05	3.66419e-05	3.67543e-05	4.21498e-05	4.59576e-07	5.72901e-05	6.16313e-05
83	3,4-Dimethoxycinnamic acid	2316-26-9		C11H12O4	208.07355999999999	Phenylpropanoids	207.1	103.1	-	14.0761	2.20491e-05	2.11133e-05	2.18598e-05	3.6595e-05	1.40648e-05	3.31996e-05	1.82614e-05	1.85669e-05	2.37605e-05	1.5772e-05	1.54033e-05	2.09378e-05	2.17957e-05	2.45177e-05	3.31844e-05
84	4-Hydroxy-3-(3-methyl-2-butenyl)acetophenone	26932-05-8;35816-89-8	C10702	C13H16O2	204.11502999999999	Organooxygen compounds	203.1	148.1	-	9.2293	1.35063e-05	1.85575e-05	9.35162e-06	1.24629e-05	1.19932e-05	1.62928e-05	7.16398e-06	1.72731e-05	1.05186e-05	1.17508e-05	1.17489e-05	1.18628e-05	8.58688e-06	1.27318e-05	1.41505e-05
85	Raffinose	512-69-6	C00492	C18H32O16	504.16904	Organooxygen compounds	503.2	89	-	1.30527	0.000261558	0.00022424	0.00035904	0.000204742	6.49035e-06	0.000280038	0.000475277	0.000321651	0.000412983	0.000308245	0.000101427	0.000233272	0.000481842	0.000671607	0.000564355
86	D-Sorbitol	50-70-4	C00794	C6H14O6	182.07903999999999	Alcohols and polyols	181.1	59	-	0.71855	0.00137842	0.0011588	0.00136811	4.38489e-07	0.00147492	0.0016047	0.00630578	0.00709943	0.00766527	0.00100785	0.000946054	0.00100726	4.59576e-07	0.00105702	0.000974796
88	Methyl orsellinate	3187-58-4		C9H10O4	182.05790999999999	Phenols	181.1	149	-	14.2665	1.95489e-05	8.01294e-06	1.56995e-05	1.38806e-05	2.69853e-05	2.83011e-05	1.13648e-05	2.41935e-05	1.56655e-05	1.48563e-05	1.83262e-05	1.41892e-05	1.34542e-05	2.87836e-05	1.77376e-05
89	O-Phosphorylethanolamine	1071-23-4	C00346	C2H8NO4P	141.01909599999999	Miscellaneous	140	79	-	0.69215	4.66316e-07	4.53465e-07	4.70518e-07	4.38489e-07	4.60707e-07	4.96679e-07	4.70229e-07	4.75027e-07	5.22238e-07	0.000729895	0.000582479	4.17613e-07	4.59576e-07	0.000702547	0.000750774
90	myo-Inositol	87-9-8;87-89-8	C00137	C6H12O6	180.06339	Organooxygen compounds	179.1	87	-	0.718517	0.000229147	0.000217759	0.000213037	4.38489e-07	0.000233026	4.96679e-07	4.70229e-07	0.000420269	0.000566333	0.000200562	0.000207119	0.000194372	0.000234595	0.00018951	0.000200603
91	Hyodeoxycholic acid	83-49-8	C15517	C24H40O4	392.29266000000001	Steroids	391.3	283.3	-	11.4873	2.09341e-05	1.23895e-05	5.58632e-06	2.15543e-05	1.9538e-05	4.96679e-07	2.21077e-05	4.75027e-07	2.28295e-05	1.32812e-05	1.06637e-05	3.39751e-05	2.50502e-05	2.50551e-05	4.69415e-07
92	D-Glucose 6-phosphate;Glucose 6-phosphate	56-73-5	C00092	C6H13O9P	260.02972199999999	Carbohydrates	259	97	-	0.6463	2.27346e-05	2.542e-05	2.20346e-05	9.26026e-05	0.000112982	8.98252e-05	5.04619e-05	9.56996e-05	0.000122942	0.000849773	0.00101319	0.000907623	0.000981984	0.000758366	0.000988994
93	Galactose 1-phosphate	2255-14-3	C00446;C03384	C6H13O9P	260.02972199999999	Organooxygen compounds	259	79	-	0.64585	1.47876e-05	2.23906e-05	4.70518e-07	0.000114245	0.000102455	0.00015445	0.000144251	0.000129718	0.000176116	0.00121656	0.00100715	0.00143466	0.00138169	0.00134747	0.00152658
94	cis-4-Hydroxy-D-proline	2584-71-6	C03440	C5H9NO3	131.058244	Amino acid and derivatives	130.1	45	-	0.6463	3.50307e-05	2.61598e-05	4.37052e-05	4.19337e-05	5.20799e-05	6.44966e-05	4.5066e-05	4.5705e-05	5.5224e-05	4.47001e-05	5.68214e-05	3.71284e-05	4.3772e-05	4.91515e-05	5.76385e-05
95	Dodecanedioic aicd;Dodecanedioic acid	693-23-2	C02678	C12H22O4	230.15181000000001	Fatty Acyls	229.1	211.1	-	14.2599	7.98972e-06	1.29955e-05	6.51188e-06	5.0302e-06	1.24383e-05	1.27909e-05	6.74053e-06	3.06269e-06	1.42909e-05	1.05209e-05	5.84033e-06	5.26878e-06	3.79813e-06	6.57073e-06	1.186e-05
96	Magnolol	528-43-8	C10651	C18H18O2	266.13067999999998	Phenylpropanoids	265.1	245.1	-	12.1019	2.5209e-05	1.56451e-05	2.09863e-05	2.53309e-05	3.79592e-05	2.49925e-05	3.45797e-05	2.09844e-05	3.04868e-05	1.22372e-05	2.53744e-05	2.1029e-05	1.76853e-05	3.40436e-05	1.04517e-05
97	3,4-Dihydroxymandelic acid	775-01-9	C05580	C8H8O5	184.03717499999999	Phenols	183	137	-	14.1953	0.00014077	0.000142996	0.000132202	0.000133047	0.000125708	8.38379e-05	0.00011446	9.32098e-05	0.00022267	7.5832e-05	8.8548e-05	0.000132923	0.000133483	0.000149191	0.000164888
98	L-Glutamine	56-85-9	C00064	C5H10N2O3	146.069143	Amino acid and derivatives	145.1	42	-	0.64	0.000874734	0.000828722	0.000965252	0.00110117	0.00137564	0.00133844	0.00104321	0.000857587	0.000893685	0.00130515	0.0016745	0.00180659	0.00171847	0.00166995	0.00170166
99	Clavulanate	58001-44-8	C06662	C8H9NO5	199.04807400000001	Carboxylic acids and derivatives	198	108	-	3.07453	7.28216e-05	4.82427e-05	4.80383e-05	3.57167e-05	3.52337e-05	6.07453e-05	3.52074e-05	6.48566e-05	6.17716e-05	4.09154e-05	5.73876e-05	7.11458e-05	3.32155e-05	4.23643e-05	5.22007e-05
100	Linolenic acid	463-40-1	C06427	C18H30O2	278.22458	Lipids	277.2	59	-	12.1691	7.58941e-06	8.53907e-06	3.79128e-05	5.18994e-05	7.33061e-05	3.80736e-05	4.01127e-05	3.39936e-05	5.85719e-05	1.84517e-05	2.47774e-05	4.3161e-05	2.42836e-05	3.77774e-05	3.3281e-05
101	Adrenaline	51-43-4	C00788	C9H13NO3	183.08954399999999	Alkaloids	182.1	164.1	-	4.03802	9.79576e-05	8.83674e-05	0.000154948	8.25492e-05	0.000245303	0.000189044	0.000115401	0.000220709	0.000213105	0.000162267	0.000163238	0.000137275	7.37391e-05	0.000148946	0.00014732
102	D-Maltose	69-79-4	C00208	C12H22O11	342.11621500000001	Carbohydrates	341.1	59	-	0.764067	0.20824	0.183651	0.221388	0.176877	0.171169	0.159359	0.208222	0.24606	0.238533	0.210283	0.220461	0.203252	0.225966	0.185669	0.248376
103	D-Ribose	50-69-1	C00121	C5H10O5	150.05282500000001	Carbohydrates	149	59	-	0.7736	1.45165e-05	1.38593e-05	1.48979e-05	4.03017e-05	4.53802e-05	3.83772e-05	5.52993e-05	8.92593e-05	8.42194e-05	2.78649e-05	5.70464e-05	6.40042e-05	3.67895e-05	4.2855e-05	4.11365e-05
104	D-Arabinose	10323-20-3	C00216	C5H10O5	150.05282500000001	Miscellaneous	149	59	-	0.747958	1.45165e-05	1.38593e-05	1.48979e-05	4.03017e-05	4.53802e-05	3.83772e-05	5.52993e-05	8.92593e-05	6.34228e-05	2.78649e-05	5.70464e-05	6.40042e-05	3.67895e-05	4.2855e-05	4.11365e-05
105	Glutaric acid	110-94-1	C00489	C5H8O4	132.04226	Organic acids and derivatives	131	87	-	14.0664	0.00126178	0.00139775	0.0012222	0.00111822	0.00102024	0.00108446	0.00117238	0.00102451	0.00156391	0.000706409	0.000910528	0.00111386	0.00125296	0.00101353	0.00111913
106	4-Hydroxybenzoic acid	99-96-7	C00156	C7H6O3	138.03169500000001	Phenols	137	93	-	1.07755	7.94902e-05	0.000167839	2.90102e-05	4.2392e-05	4.33179e-05	5.74538e-05	9.73025e-05	0.00010489	4.28878e-05	4.92433e-05	4.69446e-05	3.97555e-05	4.55961e-05	5.78556e-05	3.45636e-05
107	2-(4-Hydroxyphenyl)ethanol	501-94-0	C06044	C8H10O2	138.06808000000001	Phenols	137.1	93	-	4.15287	5.15868e-05	6.84935e-05	5.491e-05	6.53194e-05	0.000359872	6.71565e-05	0.00040109	0.000419715	0.000151608	9.47103e-05	8.15771e-05	0.000257391	4.81231e-05	0.000245064	0.000135487
108	N-Methyltryptamine	61-49-4	C06213	C11H14N2	174.11569800000001	Tryptamine derivatives	173.1	129.1	-	2.14613	2.05268e-05	1.5564e-05	3.66176e-05	2.4008e-05	1.65497e-05	1.27205e-05	2.51022e-05	1.56142e-05	3.4279e-05	2.48945e-05	1.13072e-05	1.25331e-05	2.09284e-05	2.10347e-05	2.56837e-05
109	2',4',6'-Trihydroxyacetophenone	480-66-0	C21895	C8H8O4	168.04226	Phenols	167	123	-	4.23298	0.000106988	5.12557e-05	5.39231e-05	3.49082e-05	7.86441e-05	3.68632e-05	6.9378e-05	0.000131372	4.62654e-05	2.34479e-05	8.17638e-05	6.83634e-05	8.31749e-05	2.93451e-05	2.74105e-05
110	3,4-Dihydroxyphenylacetic acid	102-32-9	C01161	C8H8O4	168.04226	Phenols	167	123	-	3.0487	5.55319e-05	3.70636e-05	8.13011e-05	3.19507e-05	2.79464e-05	0.000103212	6.46447e-05	2.56986e-05	6.95973e-05	1.78909e-05	3.33447e-05	2.3423e-05	3.46886e-05	4.64318e-05	3.95727e-05
111	Deoxycytidine	951-77-9	C00881	C9H13N3O4	227.09060700000001	Nucleotide and its derivates	226.1	93	-	3.00447	0.000138613	8.45597e-05	5.6848e-05	5.16992e-05	0.000112414	0.000117701	6.2178e-05	6.45889e-05	0.000111099	6.48016e-05	5.41561e-05	7.41963e-05	5.82203e-05	6.85784e-05	8.6278e-05
112	Argininosuccinate	2387-71-5	C03406	C10H18N4O6	290.122636	Organic acids	289.1	131.1	-	4.49458	7.13038e-05	0.000171123	6.75982e-05	8.93104e-05	0.000125672	9.30719e-05	0.000145355	0.000121935	0.000108937	8.62976e-05	0.000158498	5.38438e-05	9.84147e-05	8.37885e-05	7.90246e-05
113	Gluconic acid	526-95-4	C00257	C6H12O7	196.05830499999999	Carbohydrates	195.1	75	-	0.6921	2.516e-05	3.71562e-05	5.22797e-05	4.38489e-07	0.000281634	0.000258857	4.62589e-05	7.38261e-05	8.1632e-05	0.000210488	0.000128567	4.17613e-07	0.000191827	0.000228589	0.000201032
114	Ethyl orsellinate	2524-37-0		C10H12O4	196.07355999999999	Phenols	195.1	149	-	14.1111	0.000274087	0.000368847	0.0003233	0.00029763	0.000235618	0.000523567	0.000272957	0.000288194	0.00040981	0.000201987	0.000276172	0.000421281	0.000297808	0.00034429	0.000310106
115	Uridine 5'-monophosphate	58-97-9	C00105	C9H13N2O9P	324.03586999999999	Nucleotide and its derivates	323	79	-	1.39282	4.61301e-05	5.61663e-06	6.62269e-05	8.406e-06	1.05235e-05	9.71308e-06	1.18004e-05	4.75027e-07	3.29465e-06	0.000492562	0.000529911	0.000509684	2.18998e-05	0.000722837	2.31195e-05
117	Uridine 5'-diphospho-D-glucose;UDP-D-galactose;Uridine diphosphategalactose	133-89-1;2956-16-3	C00029;C00052	C15H24N2O17P2	566.055027	Nucleotide and its derivates;Pyrimidine nucleotides	565	323	-	0.709633	0.000133766	0.000142369	0.000152179	5.68023e-05	3.34325e-05	5.20603e-05	3.23204e-05	6.07847e-05	9.10777e-05	0.000357269	0.000432874	0.000514127	0.00059334	0.00110495	0.000664132
118	D-glucoronic acid;D-Galacturonic acid	6556-12-3;6294-16-2;685-73-4	C00191;C16245;C00333	C6H10O7	194.042655	Carbohydrates;Organic acids	193	59	-	0.70965	0.000519325	0.000508923	0.000586421	0.000953772	0.00129354	0.00152238	0.000534925	0.000762861	0.000461871	0.000990609	0.00113152	0.00116446	0.0011845	0.00106546	0.00113407
119	Trigonelline	535-83-1	C01004	C7H7NO2	137.04767899999999	Alkaloids	138.1	65	+	0.823517	4.01262e-05	3.75779e-05	3.52344e-05	1.46712e-05	4.14897e-05	2.38313e-05	3.95883e-05	4.76429e-05	3.4483e-05	6.446e-05	2.39588e-05	3.76975e-05	6.24462e-05	3.31547e-05	2.65524e-05
120	Anthranilic acid	118-92-3	C00108	C7H7NO2	137.04767899999999	Benzoic acid derivatives	138.1	120	+	2.87835	1.57323e-05	3.6238e-05	8.87678e-06	1.83748e-05	1.6449e-05	4.35451e-05	1.15034e-05	3.83502e-05	1.95131e-05	2.76021e-05	1.69568e-05	4.98126e-06	5.43426e-06	2.00132e-05	6.4537e-05
121	p-Aminobenzoate	150-13-0	C00568	C7H7NO2	137.04767899999999	Benzoic acid derivatives	138.1	77	+	0.7359	6.37934e-05	4.79497e-05	5.09479e-05	2.83101e-05	1.91587e-05	0.000109364	7.01365e-05	5.09136e-05	0.000125854	3.17544e-05	5.16839e-05	7.21372e-05	5.16076e-05	8.49076e-05	2.69924e-05
122	Tyramine	51-67-2	C00483	C8H11NO	137.08406400000001	Amino acid and derivatives	138.1	121.1	+	3.25613	1.9348e-05	1.04388e-05	1.541e-05	1.1209e-05	4.32647e-06	7.02325e-06	1.90852e-05	6.73978e-06	9.79546e-06	7.60533e-06	9.55002e-06	2.93597e-05	1.2848e-05	7.76102e-06	1.45682e-05
123	Betaine aldehyde	7418-61-3	C00576	C5H11NO	101.084064	Organonitrogen compounds	102.1	58.1	+	0.753433	0.000684673	0.000627679	0.000456283	0.00116072	0.00155272	0.00214895	0.00199835	0.00249006	0.00244174	0.000440149	0.000522171	0.00065121	0.00066434	0.000751022	0.000707079
124	Epiandrosterone	481-29-8	C07635	C19H30O2	290.22458	Steroids and steroid derivatives	291.2	273.2	+	11.614	6.57331e-06	1.23376e-05	0.0001593	0.000319363	4.60707e-07	8.29979e-05	9.69376e-05	6.50469e-05	5.25687e-05	0.000105695	4.82442e-05	0.000114014	6.27637e-05	9.34987e-05	5.73326e-05
125	Brazilin	474-07-7	C09920	C16H14O5	286.08412499999997	Flavonoids	287.1	121	+	6.20163	7.28318e-05	2.9386e-05	4.47957e-05	2.58815e-05	2.90489e-05	3.81801e-05	3.50714e-05	1.64953e-05	3.05998e-05	6.00541e-05	3.0898e-05	5.50019e-05	1.64317e-05	7.23797e-05	3.67678e-05
126	Orobol (5,7,3',4'-tetrahydroxyisoflavone)	480-23-9	C10510	C15H10O6	286.04773999999998	Flavonoids	287.1	269	+	7.90498	2.38926e-05	2.31142e-05	1.99612e-05	1.8578e-05	2.13322e-05	1.72325e-05	8.73472e-06	2.25589e-05	2.63249e-05	9.63666e-06	1.59111e-05	3.41532e-05	4.92823e-05	4.02231e-05	3.01098e-05
127	Scutellarein	529-53-3	C10184	C15H10O6	286.04773999999998	Flavonoids	287.1	269	+	8.12317	2.54141e-05	1.70053e-05	1.31681e-05	9.70485e-06	2.52499e-05	2.00002e-05	2.20884e-05	1.53359e-05	3.29415e-05	1.78409e-05	6.41074e-06	5.76973e-06	2.67026e-05	1.62561e-05	9.19918e-06
128	Demethoxycapillarisin	61854-36-2	C17786	C15H10O6	286.04773999999998	Flavonoids	287.1	269	+	6.51202	3.06349e-05	2.07964e-05	1.83485e-05	3.01581e-05	2.25879e-05	6.65041e-05	1.08104e-05	3.54012e-05	4.1723e-06	2.25591e-05	2.55904e-05	1.66156e-05	5.89884e-05	2.82052e-05	2.59766e-05
129	Citreorosein	481-73-2	C17810	C15H10O6	286.04773999999998	Anthraquinones	287.1	269	+	7.58612	1.91981e-05	2.09286e-05	8.4967e-06	2.37985e-05	1.97593e-05	4.56705e-05	1.17916e-05	3.62558e-05	3.52439e-06	1.90562e-05	2.25976e-05	1.72955e-05	4.1831e-05	3.50643e-05	5.81118e-06
130	2'-Hydroxygenistein	1156-78-1	C12134	C15H10O6	286.04773999999998	Flavonoids	287.1	177	+	7.58612	1.8555e-05	1.14424e-05	5.85456e-06	1.8029e-05	2.07698e-05	9.38994e-06	2.41951e-05	9.98333e-06	6.47837e-06	2.05959e-05	1.6475e-05	6.9041e-06	1.5888e-05	9.24215e-06	1.14655e-05
131	4-Hydroxyphenyl-2-propionic acid		C03080	C9H10O3	166.062995	Phenylpropanoic acids	167.1	121.1	+	10.0868	0.000138111	4.24819e-05	8.44371e-05	2.8497e-05	4.02893e-05	5.70051e-05	3.69342e-05	2.62089e-05	2.44455e-05	2.98454e-05	3.36674e-05	2.68278e-05	3.13042e-05	2.53363e-05	4.25763e-05
132	L-3-Phenyllactic acid	20312-36-1;7326-19-4	C05607	C9H10O3	166.062995	Phenylpropanoic acids	167.1	91.1	+	10.1036	0.000104615	0.000217691	6.67463e-05	8.54482e-05	0.00012392	0.000168746	9.92552e-05	0.000110157	0.000145472	0.000136811	0.000160813	0.000128034	9.87545e-05	6.55587e-05	0.000282844
133	Acetovanillone	498-02-2	C11380	C9H10O3	166.062995	Phenols	167.1	43	+	5.23652	1.54122e-05	1.99998e-05	2.50614e-05	5.86355e-05	2.35356e-05	3.06968e-05	2.63891e-05	3.56644e-05	2.39926e-05	3.52961e-05	1.47992e-05	4.1434e-05	1.46462e-05	4.45248e-05	4.3833e-05
134	Cytosine	71-30-7	C00380	C4H5N3O	111.043262	Nucleotide and its derivates	112.1	95	+	0.630266	3.42676e-06	0.000114124	1.04984e-05	0.00202164	0.00173743	0.00274142	0.00185923	0.00146908	0.0014672	0.000397486	0.000484198	0.00067074	0.000489946	3.22551e-05	1.36139e-05
135	Pyrrole-2-carboxylic acid	634-97-9	C05942	C5H5NO2	111.03202899999999	Amino acid and derivatives	112	68	+	2.29307	3.44742e-05	3.01182e-05	3.83322e-05	6.19303e-05	3.02956e-05	0.00010689	5.61313e-05	5.78256e-05	6.0701e-05	5.88851e-05	4.26971e-05	4.08336e-05	3.46252e-05	5.38823e-05	8.00272e-05
136	Indole	120-72-9	C00463	C8H7N	117.057849	Alkaloids	118.1	91.1	+	3.81955	0.0390123	0.036938	0.0400186	0.0354251	0.0438678	0.0389706	0.0330219	0.0338317	0.0464108	0.0411621	0.0340855	0.0379742	0.0417301	0.0384513	0.0429708
137	Betaine	590-46-5;107-43-7	C00719	C5H11NO2	117.078979	Alkaloids	118.1	58.1	+	1.05543	0.000596377	0.00624306	0.00043808	0.00858086	0.00921372	0.0105069	0.00872282	0.0089676	0.000924291	0.0130353	0.0143806	0.00124584	0.0137368	0.000720755	0.000792436
138	Phenylacetonitrile	140-29-4	C16074	C8H7N	117.057849	Benzene and substituted derivatives	118.1	101	+	3.75962	2.87903e-05	2.45331e-05	4.8394e-05	1.53931e-05	2.9916e-05	2.99784e-05	1.56682e-05	3.18624e-05	3.43438e-05	3.26932e-05	1.55017e-05	2.89247e-05	2.24139e-05	2.27142e-05	1.61014e-05
139	5-Aminovaleric acid	660-88-8	C00431	C5H11NO2	117.078979	Amino acid and derivatives	118.1	55.1	+	1.10792	0.00107904	0.00110261	0.00142804	0.00338036	0.00310481	0.00370257	0.00235049	0.0024271	0.00319839	0.00147363	0.00130345	0.00159535	0.00149415	0.00161087	0.00183467
140	Guanidineacetic acid	352-97-6	C00581	C3H7N3O2	117.053827	Amino acid and derivatives	118.1	43	+	1.10792	2.54854e-05	1.47781e-05	1.11425e-05	3.19052e-05	1.58766e-05	4.06964e-05	3.66086e-05	3.29346e-05	2.78276e-05	2.25612e-05	1.08101e-05	2.76871e-05	2.24974e-05	9.96158e-06	2.28449e-05
141	Aminomalonic acid	1068-84-4	C00872	C3H5NO4	119.02185900000001	Organic acids	120	74	+	0.654783	0.000485787	0.000404471	0.000578565	0.000484822	0.000599758	0.000675617	0.000580378	0.000482388	0.000495526	0.000362968	0.000428374	0.000286409	0.000329894	0.000446265	0.000567144
142	D-Proline	344-25-2	C00763	C5H9NO2	115.063329	Carboxylic acids and derivatives	116.1	70.1	+	0.755483	0.00960037	0.00706261	0.00904271	0.0162226	0.0164596	0.0179824	0.0224871	0.0277448	0.0271105	0.0295993	0.0444221	0.0450959	0.0534113	0.0419907	0.0463691
143	Maltol	118-71-8	C11918	C6H6O3	126.031695	Flavonoids	127	43	+	0.8987	0.00457591	0.00403262	0.0040826	0.00270397	0.00269425	0.00365136	0.00471463	0.00479887	0.00568732	0.00288284	0.00464934	0.00326527	0.00380065	0.0050371	0.00365647
144	Toluene-cis-dihydrodiol		C04592	C7H10O2	126.06807999999999		127.1	39	+	1.77923	2.48788e-05	2.34948e-05	2.72783e-05	2.96928e-05	3.22534e-05	2.1061e-05	3.32067e-05	3.06636e-05	1.18395e-05	1.92439e-05	3.25998e-05	3.61393e-05	2.7043e-05	1.1037e-05	1.5206e-05
145	5-Hydroxymethylfurfural	67-47-0	C11101	C6H6O3	126.031695	Carbonyl compounds	127	53	+	2.95403	0.000121937	0.000120663	4.40527e-05	5.29769e-05	7.36427e-05	0.000102208	5.23217e-05	8.30727e-05	8.54871e-05	0.00016582	0.000157075	0.000109161	7.0365e-05	4.32186e-05	7.84259e-05
146	2-Hydroxyethanesulfonate	107-36-8	C05123	C2H6O4S	125.998681	Organic acids	127	109	+	0.755483	0.000440065	0.000360348	0.000366192	0.00013202	0.000358709	0.000418171	0.000315693	0.00033669	0.000297097	0.000343266	0.000460396	0.000346346	0.000283781	0.000255846	0.000333522
147	D-alpha-Aminobutyric acid	2623-91-8	C02261	C4H9NO2	103.063329	Carboxylic acids and derivatives	104.1	58.1	+	0.648333	0.0755025	0.0781905	0.0758662	0.229209	0.233926	0.257414	0.256759	0.262194	0.280798	0.27361	0.269472	0.260262	0.29429	0.285843	0.304536
148	N,N-Dimethylglycine	1118-68-9	C01026	C4H9NO2	103.063329	Amino acid and derivatives	104.1	58.1	+	1.03728	0.000843288	0.000889356	0.000995653	0.00792146	0.00937616	0.0103991	0.00901911	0.00892799	0.0114924	0.00958935	0.0108267	0.0103129	0.0110546	0.0105409	0.0109555
149	2-Aminoisobutyric acid	62-57-7	C03665	C4H9NO2	103.063329	Amino acid and derivatives	104.1	58.1	+	0.9827	0.00244584	0.000889356	0.000995653	0.00792146	0.00937616	0.0103991	0.00901911	0.00892799	0.0114924	0.00958935	0.0108267	0.0103129	0.0110546	0.0105409	0.0109555
151	O-Acetylethanolamine	1854-30-4		C4H9NO2	103.063329	Alkaloids	104.1	44	+	0.671567	0.028604	0.0281254	0.0287262	0.0784276	0.0820086	0.0917895	0.0854826	0.0916562	0.111301	0.0849036	0.0957909	0.0885393	0.0970668	0.0944148	0.0985136
152	5-Hydroxyindole-3-acetic acid	54-16-0	C05635	C10H9NO3	191.058244	Indoles and derivatives	192.1	146.1	+	10.5462	7.47749e-05	2.1155e-05	2.15287e-05	2.52723e-05	7.52106e-05	4.03471e-05	8.66188e-05	5.13991e-05	6.95398e-05	3.8405e-05	2.30694e-05	3.12755e-05	7.34179e-05	2.98655e-05	1.61216e-05
153	Phendimetrazine	634-03-7	C07904	C12H17NO	191.13101399999999	Oxazinanes	192.1	91.1	+	10.5637	0.000232477	0.000237953	0.000316685	0.000498311	0.000351777	0.000306319	0.000221398	0.000226902	0.00022076	0.000127788	0.000233271	0.000271092	0.000233591	0.000353278	0.00041649
154	Carbendazim	10605-21-7	C10897	C9H9N3O2	191.06947700000001	Benzimidazoles	192.1	160.1	+	4.09528	3.18829e-05	4.14983e-05	2.48324e-05	3.83434e-05	2.00132e-05	4.73415e-05	3.51869e-05	5.77419e-05	9.02569e-06	7.43435e-05	7.75246e-05	0.000116896	8.30623e-05	9.03299e-05	0.000126483
155	Urocanic acid	104-98-3	C00785	C6H6N2O2	138.04292799999999	Azoles	139.1	93	+	4.20503	9.05945e-05	0.000178507	0.000155419	0.000181563	0.000125621	0.000277581	0.000110152	0.00013722	0.000160358	0.000119742	5.71982e-05	0.000119726	0.000105733	0.000172055	0.000161577
156	3-Hydroxybenzoic acid	99-06-9	C00587	C7H6O3	138.03169500000001	Phenols	139	121	+	8.39115	7.30425e-05	4.03991e-05	8.25656e-05	5.50634e-05	7.07196e-05	2.97807e-05	6.60831e-05	2.94289e-05	8.56897e-05	5.87594e-05	3.57131e-05	5.17955e-05	3.21879e-05	7.12934e-05	7.22951e-05
157	2,5-Dihydroxybenzaldehyde	1194-98-5	C05585	C7H6O3	138.03169500000001	Phenols	139	65	+	5.08547	0.00013869	9.09833e-05	5.88631e-05	9.71088e-05	7.90539e-05	0.000198005	0.00011197	0.000109341	0.000181825	0.000129214	5.93585e-05	8.06613e-05	0.000122586	8.07523e-05	0.000109136
158	3,4-Dihydroxybenzaldehyde;Protocatechuic aldehyde; 3,4-Dihydroxybenzaldehyde	139-85-5	C16700	C7H6O3	138.03169500000001	Phenols	139	65	+	4.29249	8.9987e-05	8.70658e-05	0.000128473	0.000243743	0.000210694	0.000261661	0.000212075	0.000244258	0.000263534	0.000174756	0.000206744	8.02304e-05	0.000123897	0.000182031	0.000164189
159	3-Ethyl-1,2-benzenediol	933-99-3	C06728	C8H10O2	138.06808000000001	Phenols	139.1	79.1	+	0.7387	6.12947e-05	0.000142253	0.00015087	0.000101486	6.13421e-05	7.43387e-05	6.29542e-05	9.03807e-05	0.000103536	0.000106668	3.65046e-05	0.0001478	7.66705e-05	2.93954e-05	6.30518e-05
160	Sesamol	533-31-3	C10832	C7H6O3	138.03169500000001	Phenols	139	111	+	3.34005	2.25029e-05	3.56947e-05	3.93937e-05	3.39066e-05	2.89767e-05	3.63232e-05	2.57972e-05	2.36945e-05	3.84174e-05	2.3672e-05	1.79218e-05	4.39058e-05	3.03094e-05	3.7263e-05	4.17842e-05
161	Ursodeoxycholic acid	128-13-2	C07880	C24H40O4	392.29266000000001	Steroids	375.3	357.3	+	11.4727	0.000126586	3.08737e-05	0.000119619	9.10887e-05	0.000395291	0.000222698	6.42893e-05	0.000106808	0.000307779	0.000109575	0.000122409	0.000117469	0.000193303	8.37135e-05	9.7721e-05
162	D-Serine	312-84-5	C00740	C3H7NO3	105.04259399999999	Alkaloids	106	60	+	0.655383	0.00207283	0.00238594	0.00249067	0.00264848	0.00297469	0.00373335	0.00201392	0.00193477	0.00245427	0.0032024	0.00292034	0.00363289	0.00345145	0.00320913	0.003429
163	Diethanolamine	111-42-2	C06772	C4H11NO2	105.078979	Alkaloids	106.1	45	+	1.05122	2.63669e-05	4.36048e-05	3.16185e-05	2.5233e-05	1.25138e-05	0.000148284	1.03174e-05	4.13155e-05	3.24558e-05	6.97287e-05	9.44091e-06	4.89124e-06	2.48482e-05	5.08567e-05	8.43501e-05
164	Venlafaxine	93413-69-5	C07187	C17H27NO2	277.20417900000001	Phenol ethers	278.2	58.1	+	13.7345	2.26453e-05	1.67098e-05	2.19433e-05	2.7237e-05	9.77797e-06	1.18746e-05	3.12998e-05	1.80715e-05	2.05172e-05	4.07774e-07	8.08422e-06	3.71963e-05	1.26728e-05	1.67505e-05	1.13656e-05
165	Queuine	72496-59-4	C01449	C12H15N5O3	277.11748999999998	Pyrrolopyrimidines	278.1	163.1	+	11.5469	0.000105564	9.64812e-05	0.000194821	0.000126683	0.000154281	5.98355e-05	6.63049e-05	0.000101046	0.000119254	0.000238903	0.000104297	7.99196e-05	0.000191354	0.0002182	0.000131041
166	Vidarabine	5536-17-4;24356-66-9	C07195	C10H13N5O4	267.09675499999997	Purine nucleosides	268.1	136.1	+	2.2804	0.01986	0.0220768	0.0213777	0.0639372	0.0801337	0.0658902	0.0631176	0.0957281	0.0958194	0.0521446	0.05792	0.0606105	0.0267184	0.0671319	0.0710062
167	Adenosine	58-61-7	C00212	C10H13N5O4	267.09675499999997	Nucleotide and its derivates	268.1	136.1	+	2.58482	3.94683e-05	2.79096e-05	0.0193548	0.0639372	0.0801337	0.0658902	0.0631176	0.000198252	0.0958194	0.0521446	0.05792	0.0606105	0.0267184	0.0671319	0.0710062
168	Xylometazoline	526-36-3	C07913	C16H24N2	244.19394800000001	Benzene and substituted derivatives	245.2	189.1	+	11.6105	6.84079e-05	4.20989e-05	8.89318e-05	8.23044e-05	0.000142839	0.000144686	8.65231e-05	0.000106018	0.00010643	0.000125445	0.000159696	0.000171513	0.000455443	0.000156674	9.19545e-05
169	Osthol	484-12-8	C09280	C15H16O3	244.10994500000001	Phenylpropanoids	245.1	189.1	+	12.0756	0.00014084	0.000172871	0.000166759	0.000145987	0.000239723	0.000125846	0.000317909	0.000205977	0.000151903	0.000125445	0.0002469	0.000301265	0.000448033	0.000182398	0.000232687
170	Uridine	58-96-8	C00299	C9H12N2O6	244.06953799999999	Nucleotide and its derivates	245.1	113	+	2.46733	3.9657e-05	4.67902e-05	5.89036e-05	3.35543e-05	4.89747e-05	4.8895e-05	4.53069e-05	1.50896e-05	4.28948e-05	3.85437e-05	1.64387e-05	6.02422e-05	1.88686e-05	5.74663e-05	2.64029e-05
171	Panaxynol	81203-57-8	C17447	C17H24O	244.182715	Miscellaneous	245.2	57	+	12.5661	0.000331202	0.000179485	0.000164822	0.000474211	0.00059217	0.000295618	0.000314416	0.000278748	0.000526614	0.000254178	0.000329468	0.000265441	0.000576501	0.000348043	0.000712954
173	Piceatannol	10083-24-6	C05901	C14H12O4	244.07355999999999	Phenols	245.1	107	+	10.4895	2.13246e-05	1.08881e-05	5.20382e-06	1.00879e-05	3.08741e-05	4.0259e-05	2.74968e-05	2.21549e-05	4.3802e-05	3.49335e-05	9.29868e-06	3.46245e-05	3.6053e-05	3.27527e-05	1.07918e-05
174	Batatasin III	56684-87-8		C15H16O3	244.10994500000001	Phenols	245.1	107	+	8.72735	9.61452e-06	2.85563e-05	1.90538e-05	8.81095e-05	2.58637e-05	7.95755e-06	4.93263e-06	2.43891e-05	2.26177e-05	8.37386e-06	4.10796e-05	2.88878e-05	4.8328e-05	4.65528e-05	4.3665e-05
175	4-Isopropylbenzoic acid	536-66-3	C06578	C10H12O2	164.08373	Prenol lipids	165.1	119.1	+	8.99588	3.37469e-05	6.66657e-05	6.42851e-05	3.07255e-05	5.46513e-05	7.74848e-05	4.3853e-05	5.66472e-05	9.16024e-05	3.84126e-05	3.37593e-05	2.33963e-05	0.000141372	4.98045e-05	8.07009e-05
176	Enol-phenylpyruvate	5801-57-0	C02763	C9H8O3	164.04734500000001	Benzene and substituted derivatives	165.1	91.1	+	5.0757	0.00022637	0.000336157	0.000213231	0.000199902	0.000334615	0.000292527	0.000164414	0.000186096	0.000223092	0.000509968	0.000140931	0.000110293	0.00036577	0.000149887	0.000199046
177	Ethyl phenylacetate	101-97-3		C10H12O2	164.08373	Phenols	165.1	91.1	+	2.43377	7.79606e-05	0.000195555	0.000250373	0.000201908	0.000142339	9.70926e-05	0.000119767	0.000118124	0.000115651	0.000139198	0.00013432	0.000107132	0.00015214	9.35786e-05	0.000100424
178	Cinnamic acid	621-82-9	C10438	C9H8O2	148.05242999999999	Cinnamic acids and derivatives	149.1	103.1	+	8.61644	0.00013093	0.000111922	0.000126895	0.000139585	9.24681e-05	4.68444e-05	8.04771e-05	0.000102638	0.000132969	6.90879e-05	5.89689e-05	9.43762e-05	5.55308e-05	3.78545e-05	3.51901e-05
179	3,4-Dihydrocoumarin	119-84-6	C02274	C9H8O2	148.05242999999999	Coumarins	149.1	105.1	+	6.67983	0.00015687	0.00014943	5.65504e-05	0.000144813	0.000158569	0.000141203	0.000189445	0.000110781	0.000357838	0.000112904	4.84544e-05	0.000166382	0.000181544	0.000193131	0.000121542
180	Xanthotoxin	298-81-7	C01864	C12H8O4	216.04226	Phenylpropanoids	217	174	+	9.24029	4.72931e-05	4.32102e-05	1.62592e-05	7.40622e-06	1.35829e-05	2.90216e-05	2.27589e-05	1.22771e-05	1.17521e-05	1.94269e-05	1.36671e-05	3.34309e-05	1.5797e-05	2.65167e-05	1.82294e-05
181	Isobergapten	482-48-4	C18082	C12H8O4	216.04226	Coumarins	217	202	+	9.93717	1.10764e-05	2.47015e-05	3.14869e-05	2.54818e-05	2.89703e-05	4.13154e-05	3.78302e-05	2.00384e-05	2.81816e-05	6.13477e-05	3.20775e-05	1.81166e-05	5.69547e-05	2.35024e-05	3.19773e-05
182	Bergapten	484-20-8	C01557	C12H8O4	216.04226	Coumarins	217	202	+	11.2416	2.44926e-05	3.00211e-05	4.28771e-05	4.08406e-05	6.23889e-05	3.04589e-05	5.07021e-05	2.46491e-05	4.85749e-05	1.20182e-05	7.1441e-05	8.16601e-05	6.20927e-05	3.55238e-05	1.83131e-05
183	Sphondin	483-66-9	C18081	C12H8O4	216.04226	Coumarins	217	175	+	8.74117	7.00621e-05	1.41871e-05	1.24412e-05	4.67184e-05	9.63326e-06	2.67131e-05	3.84831e-05	3.47224e-05	1.13173e-05	2.5935e-05	3.87733e-05	8.58651e-06	1.39484e-05	5.92288e-05	5.23962e-05
184	Guanine	73-40-5	C00242	C5H5N5O	151.04940999999999	Nucleotide and its derivates	152.1	135	+	2.62792	3.76077e-05	3.29443e-05	0.000264145	0.00103457	0.000873233	0.00200757	0.0014385	4.7515e-05	3.47794e-05	6.99933e-05	4.97734e-05	9.47066e-05	6.09335e-05	0.00024835	7.96361e-05
185	Methyl anthranilate	134-20-3	C20634	C8H9NO2	151.06332900000001	Alkaloids	152.1	135	+	2.1149	2.24555e-05	1.31009e-05	5.18699e-05	4.00707e-05	0.00221302	5.64167e-05	6.15779e-05	3.2299e-05	6.44182e-05	0.000148551	9.12172e-05	3.68419e-05	0.000165714	0.000128667	0.000104706
186	5-oxoproline	98-79-3	C01879	C5H7NO3	129.04259400000001	Amino acid and derivatives	152	69	+	0.560733	0.000159197	0.000239775	0.000147638	0.000168202	0.000263808	0.000225913	0.00015496	0.000251963	0.000214738	0.000119041	0.000194138	0.000104969	0.000172087	0.000113614	0.000187068
187	2-(Methylamino)benzoic acid	119-68-6	C03005	C8H9NO2	151.06332900000001	Benzene and substituted derivatives	152.1	134.1	+	1.5816	4.73114e-05	4.26587e-05	2.38144e-05	5.77785e-05	4.65482e-05	4.05589e-05	2.29914e-05	3.38665e-05	6.5345e-05	2.25415e-05	2.40759e-05	2.57852e-05	9.65136e-05	4.03225e-05	3.22366e-05
188	Leukoaminochrome	29539-03-5	C17756	C8H9NO2	151.06332900000001	Indoles and derivatives	152.1	80	+	2.41698	2.81914e-05	5.64876e-05	5.21846e-05	0.000252438	0.000250176	0.000299911	0.000121979	0.000179293	0.00018106	8.60177e-05	0.000143245	6.98793e-05	9.47174e-05	4.50018e-05	9.84682e-05
189	Phosphoric acid	7664-38-2	C00009	H3O4P	97.976896999999994	Organic acids	99	81	+	0.64835	0.00165958	0.00129225	0.00241038	0.00103963	0.000963001	0.00186622	0.0013678	0.00173219	0.000816145	0.00795705	0.00766063	0.00769095	0.00780345	0.00806264	0.00816305
190	L-Carnitine	541-15-1	C00318	C7H15NO3	161.10519400000001	Organonitrogen compounds	162.1	43	+	0.68835	0.000449896	0.000294927	0.000189994	0.000286763	0.000337438	0.000319414	0.000335839	0.000360213	0.000259309	0.000285519	0.000288778	0.000222261	0.000255833	0.000277307	0.000305896
191	Pimelic acid	111-16-0	C02656	C7H12O4	160.07355999999999	Fatty Acyls	161.1	69.1	+	0.551617	0.000326832	0.000394097	0.000353446	0.000378845	0.000327836	0.000347621	0.000375403	0.000328855	0.000372085	0.00024211	0.000235852	0.000218887	0.000292392	0.000240588	0.000277828
192	Itaconic acid	97-65-4	C00490	C5H6O4	130.02661000000001	Fatty Acyls	131	85	+	0.520517	0.00125489	0.00160254	0.000121475	0.000369205	0.00112162	9.80234e-05	0.000832439	0.000902073	0.00124318	0.00144405	0.000133869	0.0013901	0.00159842	0.00152777	0.00158605
193	3-Octyl alcohol	589-98-0	C17144	C8H18O	130.13576499999999	Miscellaneous	131.1	113.1	+	1.2254	7.73798e-05	0.000107027	0.000257317	9.85369e-05	0.000119791	0.000168734	0.000119418	0.000108377	0.000112055	4.95023e-05	8.84374e-05	0.000129195	7.15747e-05	4.52563e-05	0.000101246
195	Terpinolene	586-62-9	C06075	C10H16	136.12520000000001	Monoterpenoids	136.1	93.1	+	10.5735	5.75487e-05	7.14605e-05	3.90897e-05	0.000108534	6.46767e-05	9.95682e-05	6.77046e-05	9.62456e-05	9.66362e-05	4.36878e-05	0.000149074	0.000119474	9.906e-05	8.95127e-05	4.4241e-05
196	6-hydroxynicotinic acid	5006-66-6	C01020	C6H5NO3	139.02694399999999	Nicotinic acid derivatives	140	122	+	3.94167	2.1489e-05	2.044e-05	1.10562e-05	2.10939e-05	2.22436e-05	3.29975e-05	3.43549e-05	4.67484e-05	1.94819e-05	3.78862e-05	2.82259e-05	2.28688e-05	2.49838e-05	2.43134e-05	1.25772e-05
197	3-Indoleacetonitrile	771-51-7	C02938	C10H8N2	156.068748	Indole derivatives;Indoles and derivatives	157.1	140	+	5.45608	4.72051e-05	3.1655e-05	4.24813e-05	3.29583e-05	3.05756e-05	5.81987e-05	2.90608e-05	2.68732e-05	4.40342e-05	2.83077e-05	7.36463e-05	2.66576e-05	2.94403e-05	3.37503e-05	4.03619e-05
198	N-Acetyl-L-glutamate 5-semialdehyde	13074-21-0	C01250	C7H11NO4	173.06880899999999	Carboxylic acids and derivatives	174.1	86.1	+	1.51005	1.72882e-05	4.41591e-05	2.86841e-05	3.25491e-05	2.76766e-05	3.24509e-05	4.32895e-05	2.73176e-05	6.5313e-05	2.44217e-05	3.39204e-05	5.5738e-05	1.96722e-05	5.98869e-05	2.8766e-05
199	1,2,5,6-Tetrahydro-4H-pyrrolo[3,2,1-ij]quinolin-4-one	57369-32-1	C18487	C11H11NO	173.08406400000001	Quinolines and derivatives	174.1	146.1	+	10.5567	8.89455e-05	0.000137528	4.25843e-05	5.29078e-05	8.21072e-05	9.73096e-05	0.000101864	8.10951e-05	0.000102638	7.41586e-05	0.000102139	0.000172015	5.12972e-05	7.44168e-05	9.94311e-05
200	Bergaptol	486-60-2	C00758	C11H6O4	202.02661000000001	Coumarins	203	175	+	7.43507	1.51689e-05	1.97654e-05	1.1483e-05	1.62568e-05	1.78529e-05	3.51244e-05	1.94719e-05	2.39124e-05	1.12676e-05	2.1925e-05	2.23936e-05	1.00369e-05	2.28049e-05	7.00425e-06	1.12742e-05
201	4-Sulfobenzoate	636-78-2	C02236	C7H6O5S	201.993596		203	157	+	4.68268	0.00022441	0.000241509	0.000215341	0.000154112	0.000188182	0.000193817	0.000183261	0.000260377	0.000157965	0.000112784	0.000215603	0.000140986	0.000168349	9.84109e-05	0.000189124
202	Vasicinone	486-64-6	C10744	C11H10N2O2	202.07422800000001	Alkaloids	203.1	185.1	+	8.72735	3.94713e-05	2.58928e-05	8.48283e-05	4.00067e-05	4.14546e-05	2.67257e-05	2.91693e-05	9.4658e-05	4.52523e-05	2.91902e-05	5.22033e-05	8.29782e-06	2.09869e-05	1.78158e-05	4.28435e-05
203	Demethoxyencecalin	19013-07-1		C13H14O2	202.09938	Phenols	203.1	119	+	11.7986	0.00110867	0.000473084	0.000639537	0.000772503	0.000310606	0.000441434	0.000317015	0.000680962	0.000717898	0.000443989	0.000494501	0.000349163	0.000867063	0.00068071	0.000869079
204	Alpha-caryophyllene	6753-98-6	C09684	C15H24	204.18780000000001	Sesquiterpenoids	205.2	81.1	+	11.581	0.000217258	0.000289931	0.000109988	0.000570012	0.000217379	0.000168873	0.000404596	0.000222885	0.000392697	0.000409683	0.000310411	0.000170739	0.000292888	0.000313129	0.000310933
205	Levamisole	14769-73-4	C07070	C11H12N2S	204.07211899999999	Imidazothiazoles	205.1	91.1	+	12.0358	0.00132421	0.000503007	0.000518195	0.000892389	0.00129691	0.0011155	0.000652311	0.000876899	0.00100516	0.000834539	0.000732589	0.000529373	0.00068873	0.000837173	0.00070618
206	trans-Caryophyllene	87-44-5	C09629	C15H24	204.18780000000001	Sesquiterpenoids	205.2	95.1	+	12.1185	0.000392376	0.00040828	0.000257664	0.000211183	0.000402916	0.000406093	0.000405824	0.000275174	0.000261521	0.000286919	0.000196267	0.000215099	0.000133942	0.000297062	0.000160021
208	CYS-GLY;Cysteinylglycine	19246-18-5	C01419	C5H10N2O3S	178.041214	Amino acid and derivatives	179	76	+	1.38275	9.01511e-05	3.86616e-05	6.0476e-05	5.74887e-06	3.01962e-06	6.71162e-06	9.54577e-06	1.57535e-06	5.22238e-07	3.03065e-05	3.89684e-05	2.93097e-05	3.92785e-05	2.26955e-05	3.34864e-05
209	Coniferylaldehyde	458-36-6	C02666	C10H10O3	178.062995	Phenylpropanoids	179.1	91.1	+	6.78053	0.000126003	0.000108385	0.000109508	6.54539e-05	0.000110384	0.000151593	0.000172249	0.000176799	0.000211868	7.78019e-05	7.34637e-05	0.000201329	8.40735e-05	0.000125373	0.000141441
210	Mellein	480-33-1		C10H10O3	178.062995	Coumarins	179.1	161.1	+	6.44538	3.67627e-05	2.34698e-05	4.62262e-05	2.6388e-05	1.99954e-05	1.46589e-05	1.38407e-05	2.50878e-05	1.56554e-05	1.87416e-05	1.24845e-05	1.56957e-05	2.85052e-05	2.62393e-05	3.15432e-05
211	Phosphorylcholine	107-73-3	C00588	C5H14NO4P	183.066046	Cholines	184.1	86.1	+	0.665867	0.000573453	0.000654769	0.000706249	0.000869671	0.000608733	0.000789845	0.000686723	0.000803739	0.000820158	0.00372386	0.00367058	0.00388477	0.00443685	0.00469415	0.00407525
212	2-Keto-6-acetamidocaproate		C05548	C8H13NO4	187.08445900000001	Keto acids and derivatives	188.1	100.1	+	1.47715	0.000111727	4.47031e-05	0.000150548	5.63455e-05	8.35293e-05	9.30105e-05	9.37779e-05	5.15346e-05	7.45024e-05	6.591e-05	6.82933e-05	9.38168e-05	3.12526e-05	0.000106999	2.7332e-05
213	Deethylatrazine	6190-65-4	C06559	C6H10ClN5	187.06247300000001	Triazines	188.1	146	+	3.80997	0.00530651	0.00494794	0.00480689	0.00552139	0.00600265	0.00639801	0.00486416	0.00523368	0.00509636	0.00333826	0.00349785	0.00398888	0.00361576	0.00433572	0.00376072
214	N-Acetyl-L-glutamic acid	1188-37-0	C00624	C7H11NO5	189.06372400000001	Amino acid and derivatives	190.1	84	+	3.74675	3.75853e-05	2.74487e-05	5.31989e-05	3.04511e-05	4.47488e-05	5.7104e-05	7.57686e-05	6.46763e-05	4.14039e-05	4.93535e-05	7.66432e-05	3.55054e-05	4.37138e-05	2.01564e-05	6.27713e-05
215	L-Homocitrulline	1190-49-4	C02427	C7H15N3O3	189.11134200000001	Amino acid and derivatives	190.1	101.1	+	0.721917	0.000247457	0.000174287	8.75932e-05	0.000148963	0.000107853	9.30258e-05	7.37179e-05	0.000176226	0.000260298	0.000125832	0.000129206	0.000234253	0.000190142	0.000105287	9.47374e-05
216	Kynurenic acid	492-27-3	C01717	C10H7NO3	189.04259400000001	Alkaloids	190	144	+	4.36405	0.000149755	0.000148307	0.000127069	0.000145574	7.12759e-05	0.000140575	0.000185597	0.000123128	0.000290268	0.000156142	8.56417e-05	0.000145455	0.000131783	0.000135819	0.000166885
217	Tricyclazole	41814-78-2	C18492	C9H7N3S	189.036068	Azoles	190	136	+	12.2508	4.34255e-05	7.74484e-05	3.53727e-05	2.71723e-05	0.000119704	4.59492e-05	6.81814e-05	5.47406e-05	4.29625e-05	8.86338e-05	6.00706e-05	0.00011123	4.943e-05	5.31232e-05	4.1975e-05
218	3-Dehydroquinate	10534-44-8	C00944	C7H10O6	190.04774	Alcohols and polyols	191.1	145.1	+	10.5637	0.000133495	5.72567e-05	0.000187258	0.000161647	0.000344805	0.00012665	0.000240115	0.00021033	8.7613e-05	0.000224426	0.000382234	0.000227895	0.000175656	0.000148621	0.000126866
219	7-Ethoxycoumarin	31005-02-4	C11052	C11H10O3	190.062995	Coumarins	191.1	163	+	10.5655	0.000257829	0.000145523	0.000163137	0.000156863	0.000180486	0.000118316	0.000270276	0.000258766	0.00035664	0.000285187	0.000142501	0.000243349	0.000193614	0.000319845	0.000208594
220	Cytisine	485-35-8	C10763	C11H14N2O	190.110613	Alkaloids	191.1	44.1	+	1.21823	9.47628e-06	1.26102e-05	1.31033e-05	7.22427e-06	5.57423e-06	2.18666e-05	1.13717e-05	1.33896e-05	2.23133e-05	2.40644e-05	1.8364e-05	1.51989e-05	1.46279e-05	4.47969e-05	5.80273e-06
221	Altechromone A	38412-47-4		C11H10O3	190.062995	Phenols	191.1	173.1	+	8.24692	4.24245e-05	2.88989e-05	2.77551e-05	5.69419e-05	6.5365e-05	5.94147e-05	0.000161364	1.62033e-05	4.89861e-05	3.67006e-05	5.93825e-05	5.83797e-05	3.04906e-05	4.33082e-05	6.41444e-05
222	Cantharidin	56-25-7	C16778	C10H12O4	196.07355999999999	Monoterpenoids	197.1	95.1	+	6.0265	7.37025e-05	2.30774e-05	5.11879e-05	8.02533e-05	9.28167e-05	9.02265e-05	0.000114257	9.48245e-05	9.2475e-05	5.68321e-05	0.000102767	4.16375e-05	3.56146e-05	5.20501e-05	9.85968e-05
223	Geranylacetate	105-87-3	C09861	C12H20O2	196.14633000000001	Monoterpenoids	197.2	81.1	+	9.58328	7.30927e-05	5.68651e-05	8.2113e-05	7.95895e-05	0.000111299	9.12688e-05	5.79136e-05	0.00010092	0.000137834	0.000113603	9.96995e-05	0.00016565	0.000154581	9.06277e-05	9.20212e-05
224	Bornyl acetate	5655-61-8	C09837	C12H20O2	196.14633000000001	Monoterpenoids	197.2	137.1	+	6.54107	2.16656e-05	2.03662e-05	1.65238e-05	2.83464e-05	2.99704e-05	4.72687e-05	3.06635e-05	2.96746e-05	5.65839e-05	2.90087e-05	1.60838e-05	3.23629e-05	1.9961e-05	4.21818e-05	1.49108e-05
225	Jasmonic acid	6894-38-8	C08491	C12H18O3	210.125595	Fatty Acyls	211.1	151.1	+	6.72902	2.32449e-05	2.03069e-05	3.85531e-05	1.42098e-05	1.73337e-05	2.17504e-05	2.3701e-05	1.36444e-05	1.14637e-05	3.19847e-05	2.89769e-05	1.53061e-05	1.59556e-05	9.61008e-06	4.06437e-05
226	3-(3,4-Dihydroxy-5-methoxy)-2-propenoic acid	2041-35-2	C05619	C10H10O5	210.05282500000001	Cinnamic acids and derivatives	211.1	193	+	4.10028	4.84579e-05	2.25863e-05	3.43228e-05	3.80259e-05	3.18313e-05	7.82384e-05	3.45391e-05	3.66944e-05	3.29255e-05	3.96806e-05	3.68251e-05	2.74352e-05	4.08822e-05	2.3067e-05	4.42423e-05
227	Lactaroviolin	85-33-6	C09696	C15H14O	210.104465	Prenol lipids	211.1	193.1	+	10.5063	1.59975e-05	4.72122e-05	3.23846e-05	2.74615e-05	3.80586e-05	4.59187e-05	8.18164e-05	3.81139e-05	1.81162e-05	3.74744e-05	3.68023e-05	0.000119793	5.37918e-05	6.59444e-05	1.61782e-05
228	Harmaline	304-21-2	C06536	C13H14N2O	214.110613	Alkaloids	215.1	172.1	+	10.0022	1.60135e-05	3.00583e-05	2.52073e-05	2.19491e-05	1.7187e-05	3.42087e-05	1.00028e-05	2.98333e-05	2.92923e-05	2.44811e-05	8.96634e-06	1.71915e-05	2.07241e-05	7.71717e-06	6.34386e-05
229	Flavone	525-82-6	C15608;C10043	C15H10O2	222.06808000000001	Flavonoids	223.1	77	+	4.12863	1.19885e-05	3.66798e-05	2.01786e-05	1.0051e-05	2.63057e-05	3.34735e-05	1.50202e-05	9.87668e-06	1.43483e-05	7.8148e-06	2.73802e-05	2.59546e-05	5.06209e-05	1.06273e-05	2.04012e-05
230	Guaiol	489-86-1	C09676	C15H26O	222.198365	Sesquiterpenoids	223.2	205.2	+	12.1007	9.40119e-05	2.64582e-05	6.14607e-05	4.38489e-07	4.60707e-07	3.53178e-05	8.51653e-05	4.75027e-07	8.11046e-05	1.22815e-05	8.06462e-05	4.28958e-05	3.68157e-05	4.37891e-07	4.87611e-05
231	Isofraxidin	486-21-5	C17480	C11H10O5	222.05282500000001	Phenylpropanoids	223.1	205.1	+	4.24908	2.29453e-05	6.7791e-05	3.61088e-05	7.13122e-05	2.6005e-05	2.19477e-05	4.15299e-05	9.02713e-05	5.43391e-05	3.0442e-05	2.05314e-05	3.75143e-05	3.95886e-05	3.59617e-05	3.84555e-05
232	Pogostone	23800-56-8		C12H16O4	224.10486	Miscellaneous	225.1	71.1	+	4.9512	3.51861e-05	6.41113e-05	7.28553e-05	0.00018098	8.64727e-05	8.674e-05	8.8309e-05	0.000124639	5.1949e-05	4.12124e-05	5.63039e-05	6.50814e-05	5.24805e-05	5.04245e-05	8.65935e-05
233	3,4,5-Trimethoxycinnamyl alcohol	30273-62-2		C12H16O4	224.10486	Phenylpropanoids	225.1	207.1	+	10.4046	0.000156788	8.03846e-05	0.000111897	0.000159477	0.00010408	0.0002595	4.076e-05	0.000123781	0.000356845	0.000288152	0.000113897	0.000161516	0.000255693	0.000268421	0.000326602
234	N'-Formylkynurenine	1022-31-7	C02700	C11H12N2O4	236.07970800000001	Amino acid and derivatives	237.1	163.1	+	9.5123	1.43912e-05	2.27801e-05	3.98233e-05	3.02747e-05	4.19069e-05	3.99973e-05	2.5792e-05	1.6599e-05	3.54492e-05	3.07461e-05	1.42569e-05	2.13022e-05	2.45598e-05	3.69347e-05	2.01894e-05
235	11-Hydroxycanthin-6-one	75969-83-4	C09212	C14H8N2O2	236.05857800000001	Alkaloids	237.1	209.1	+	8.7955	2.43452e-05	3.12526e-05	3.69351e-05	4.18537e-05	3.3257e-05	3.87555e-05	4.53362e-05	6.07836e-05	2.76942e-05	2.80375e-05	6.73362e-05	2.96992e-05	3.26393e-05	3.09555e-05	6.79349e-05
236	2-Hydroxy-3-carboxybenzalpyruvate	162794-83-4	C14095	C11H8O6	236.03209000000001		237	191	+	11.1273	3.56197e-05	1.54488e-05	0.000114425	4.33069e-05	7.43448e-05	4.66383e-05	7.42181e-05	7.69585e-05	9.01339e-05	2.86044e-05	5.13123e-05	0.000142255	0.000127855	3.1174e-05	7.43583e-05
237	Thymidine	50-89-5	C00214	C10H14N2O5	242.090273	Nucleotide and its derivates	243.1	127	+	3.04042	3.14558e-05	2.96547e-05	1.38488e-05	3.39389e-05	4.54227e-05	3.04955e-05	2.46945e-05	3.13167e-05	4.03913e-05	1.56394e-05	2.22568e-05	1.31273e-05	1.45186e-05	1.50338e-05	3.31038e-05
239	4',7-Isoflavandiol	531-95-3	C14131	C15H14O3	242.09429499999999	Flavonoids	243.1	123	+	11.3455	1.80251e-05	3.39131e-05	5.08052e-05	5.28435e-05	0.000131752	0.000123378	6.84858e-05	0.00012907	6.3194e-05	5.42575e-05	9.6067e-05	6.46108e-05	0.000115915	3.58154e-05	7.6938e-05
240	Lumichrome	1086-80-2	C01727	C12H10N4O2	242.080376	Alkaloids	243.1	198.1	+	6.69662	6.09513e-05	1.65164e-05	6.10506e-05	6.68474e-06	4.39154e-05	4.9635e-05	9.07818e-05	4.43404e-05	8.83907e-05	1.46836e-05	3.9799e-07	1.56646e-05	5.42673e-05	6.56432e-05	2.05263e-05
241	Cytidine	65-46-3	C00475	C9H13N3O5	243.085522	Nucleotide and its derivates	244.1	112.1	+	0.704329	0.000146037	0.000210758	0.000220438	0.00188474	0.00228481	0.00267251	0.00118691	0.0017406	0.0012988	0.000420954	0.000511396	0.000498841	0.000548881	0.00045984	0.000507025
242	Agomelatine	138112-76-2		C15H17NO2	243.12592900000001	Miscellaneous	244.1	185.1	+	10.0029	2.71454e-05	1.78098e-05	1.4648e-05	1.93311e-05	1.84283e-05	9.2329e-06	1.87694e-05	4.271e-06	1.68699e-05	2.63537e-05	2.24561e-05	1.82085e-05	8.18865e-06	1.15919e-05	1.24505e-05
243	Deoxyadenosine	958-09-8	C00559	C10H13N5O3	251.10184000000001	Nucleotide and its derivates	252.1	136.1	+	4.0377	7.18147e-06	1.00808e-05	5.75885e-06	7.08764e-06	1.67113e-05	5.8896e-06	9.31186e-06	7.65047e-06	1.60049e-05	1.49683e-05	4.74219e-06	7.70641e-06	1.89961e-06	7.23947e-06	1.79178e-05
244	5'-Deoxyadenosine	4754-39-6	C05198	C10H13N5O3	251.10184000000001	Nucleotide and its derivates	252.1	136.1	+	2.40859	7.0483e-05	4.75917e-05	7.09811e-05	0.00138689	0.0010459	0.00117565	0.000713804	0.000701573	0.000771703	0.000176775	0.000277475	0.000263572	0.000235119	0.000157365	0.000195394
245	Cordycepin	73-03-0	C08431	C10H13N5O3	251.10184000000001	Nucleotide and its derivates	252.1	136.1	+	2.34785	2.1897e-05	4.75917e-05	7.09811e-05	0.00138689	0.0010459	0.00117565	0.000713804	0.000701573	0.000771703	0.00016666	0.000277475	0.000263572	0.000235119	0.000157365	0.000195394
246	Apigenin	520-36-5	C01477	C15H10O5	270.05282499999998	Flavonoids	271.1	153	+	9.05821	1.32082e-05	1.68378e-05	1.7643e-05	3.36922e-05	3.40117e-05	6.06782e-05	1.68e-05	1.01613e-05	4.33256e-05	1.20833e-05	2.78209e-05	1.48135e-05	4.69516e-05	1.78722e-05	2.22526e-05
247	Alloimperatorin	642-05-7	C09053	C16H14O4	270.08920999999998	Coumarins	271.1	55.1	+	8.82855	8.55501e-05	4.52238e-05	0.000198519	7.15814e-05	0.000176328	0.000113294	7.76502e-05	8.23783e-05	0.000107034	6.70739e-05	7.18406e-05	4.21308e-05	9.82834e-05	0.000143262	9.10153e-05
248	Imperatorin	482-44-0	C09269	C16H14O4	270.08920999999998	Phenylpropanoids	271.1	203	+	8.89468	4.66316e-07	1.61137e-05	4.56488e-06	4.1386e-06	1.64633e-05	4.96679e-07	4.70229e-07	4.75027e-07	5.22238e-07	4.07774e-07	1.15696e-05	4.17613e-07	8.31416e-06	3.90094e-06	4.20861e-05
249	Aloeemodin	481-72-1	C10294	C15H10O5	270.05282499999998	Anthraquinones	271.1	253.1	+	8.79408	9.56064e-06	2.79879e-05	2.24212e-05	1.58993e-05	3.44276e-05	1.42609e-05	8.86988e-06	2.46006e-05	2.26363e-05	7.08968e-05	1.955e-05	1.69988e-05	1.95925e-05	4.73345e-05	1.31531e-05
250	Baicalein	491-67-8	C10023	C15H10O5	270.05282499999998	Flavonoids	271.1	123	+	9.38	1.48366e-05	1.7939e-06	1.61528e-05	3.49702e-06	2.24204e-05	1.18033e-05	2.83686e-05	2.41617e-05	3.15754e-05	1.09255e-05	1.89684e-05	1.20985e-05	1.15596e-05	1.22756e-05	1.58114e-05
251	3',4',7-Trihydroxyisoflavone	485-63-2	C14313	C15H10O5	270.05282499999998	Flavonoids	271.1	109	+	8.9791	3.12262e-05	5.16191e-05	3.94738e-05	1.08041e-05	8.14609e-05	5.90948e-05	3.73156e-05	4.24797e-05	3.54695e-05	2.74272e-05	2.13267e-05	4.38184e-05	2.04179e-05	4.7387e-05	3.26954e-05
252	Norwogonin	4443-09-8	C10113	C15H10O5	270.05282499999998	Flavonoids	271.1	145	+	11.8322	0.000306563	0.000174551	0.000233492	0.000776848	0.000642756	0.00135305	0.000248799	0.000339995	0.000363545	0.000717027	0.000407242	0.000560085	0.000448792	0.000308628	0.000414696
253	17alpha-Estradiol	57-91-0	C02537	C18H24O2	272.17763000000002	Steroids and steroid derivatives	273.2	255.2	+	10.9479	0.000119679	0.000161313	0.000302901	5.53825e-05	2.59507e-05	0.000127735	0.00022779	0.000275056	0.000287258	9.53413e-05	6.08236e-05	7.70402e-05	0.000159908	5.90896e-05	8.97141e-05
254	9-Methoxy-alpha-lapachone	35241-80-6	C10372	C16H16O4	272.10485999999997	Quinones	273.1	255.1	+	6.51402	5.68049e-05	1.38791e-05	6.02924e-05	2.55919e-05	3.46638e-05	3.03001e-05	2.03755e-05	1.91849e-05	7.34883e-05	1.86853e-05	2.53745e-05	1.61097e-05	3.65747e-05	1.01479e-05	2.22552e-05
255	Butein	487-52-5	C08578	C15H12O5	272.06847499999998	Chalcones	273.1	137	+	7.06635	1.8841e-05	2.58848e-05	1.21715e-05	3.35944e-05	3.26825e-05	3.28524e-05	2.7655e-05	2.72094e-05	4.65442e-05	1.25333e-05	2.3119e-05	2.12302e-05	2.09981e-05	2.32393e-05	1.64376e-05
256	Garbanzol	1226-22-8	C09751	C15H12O5	272.06847499999998	Flavonoids	273.1	107	+	9.89965	2.12566e-05	5.42108e-06	9.45368e-06	3.69681e-05	5.19589e-05	2.54443e-05	2.32351e-05	6.07693e-06	2.02678e-05	4.53621e-05	1.90191e-05	4.28282e-05	2.8654e-05	1.95897e-05	3.66453e-05
257	Dehydronuciferine	7630-74-2		C19H19NO2	293.14157899999998	Alkaloids	294.1	206.1	+	5.65608	1.63963e-05	7.69773e-06	4.00604e-06	3.1318e-05	4.60707e-07	4.96679e-07	7.88038e-06	1.98535e-05	3.98181e-05	4.07774e-07	1.39622e-05	1.27222e-05	4.30242e-05	7.49587e-06	7.84442e-06
258	Nordihydrocapsaicin	28789-35-7	C20216	C17H27NO3	293.199094	Alkaloids	294.2	137.1	+	11.8658	8.30877e-05	0.000277772	9.89633e-05	0.000311397	0.00064782	0.000131895	0.000111654	0.000106717	1.68816e-05	0.000114671	0.00010673	0.000187691	9.53806e-05	7.27674e-05	7.70375e-05
259	Cinchonine	118-10-5	C06528	C19H22N2O	294.17321299999998	Alkaloids	295.2	79.1	+	11.9941	0.000148622	0.000241584	0.000285225	0.00174354	0.000446913	0.001977	0.00117491	0.000416232	0.000637049	0.00115384	0.000865834	0.000764965	0.00109953	0.000978689	0.00100586
260	9-OxoODE	54232-59-6	C14766	C18H30O3	294.21949499999999	Fatty Acyls	295.2	277.2	+	11.978	0.000151443	4.53465e-07	8.89569e-05	0.000224771	0.0002983	0.000331196	0.000161505	0.000198473	0.000261333	0.000172168	0.000187122	0.000149067	0.000160836	0.000104248	0.000170603
261	Tombozine	604-99-9	C11635	C19H22N2O	294.17321299999998	Alkaloids	295.2	277.2	+	8.30778	1.09425e-05	2.55863e-05	1.78187e-05	2.19623e-05	1.37757e-05	3.91461e-05	5.67676e-06	1.9693e-05	9.21607e-06	1.09798e-05	3.22865e-05	1.09403e-05	2.15494e-05	3.01829e-05	2.67132e-06
262	(10E,12Z)-(9S)-9-Hydroperoxyoctadeca-10,12-dienoic acid	29774-12-7	C14827	C18H32O4	312.23005999999998	Fatty Acyls	295.2	55.1	+	11.9594	0.000166734	0.000190383	0.000632299	0.000408318	0.000854825	0.000643734	0.000492717	0.000349728	0.000256989	0.000356297	0.000667388	0.000446658	0.00029494	0.000250715	0.00041312
263	13-HPODE;13-L-Hydroperoxylinoleic acid	33964-75-9	C04717	C18H32O4	312.23005999999998	Lipids	295.2	55.1	+	11.978	0.000338701	0.000190383	0.000632299	0.000408318	0.000854825	0.000643734	0.000492717	0.000349728	0.000256989	0.00092781	0.000667388	0.000446658	0.000636594	0.000250715	0.00041312
264	Colneleate	52761-34-9	C19827	C18H30O3	294.21949499999999	Fatty Acyls	295.2	123.1	+	11.9661	0.000286894	0.000228024	0.000122532	0.000488448	0.000446275	0.000466908	0.000535012	0.000799314	0.000873815	0.000288939	0.000314442	0.000373504	0.000441237	0.000450181	0.000293476
265	(-)-Cinchonidine	485-71-2	C11379	C19H22N2O	294.17321299999998	Alkaloids	295.2	81.1	+	11.9941	0.000413977	0.000542646	0.000692359	0.00331291	0.00177492	0.00350693	0.00315596	0.00196393	0.00135219	0.00143964	0.00133318	0.0020436	0.00169096	0.00152902	0.00213688
266	6-Gingerol; 6-Gingerol;[6]-Gingerol;Gingerol	58253-27-3;23513-14-6	C10462	C17H26O4	294.18311	Phenols	295.2	151.1	+	11.9862	0.000188597	9.25642e-05	0.000221366	0.000583145	0.000505962	0.000631199	0.000394562	0.000337258	0.000193831	0.000372675	0.000319962	0.000589517	0.000572411	0.000448865	0.000537869
267	Asp-Phe methyl ester;Aspartame	22839-47-0	C11045	C14H18N2O5	294.12157300000001	Carboxylic acids and derivatives	295.1	120.1	+	3.05875	7.12433e-06	4.53465e-07	2.19168e-05	8.78291e-05	7.31858e-05	9.0302e-05	2.97088e-05	0.000103853	0.000150152	3.39908e-05	5.75949e-05	5.81213e-05	7.63157e-05	9.28666e-05	4.5091e-05
269	3-Methyl-2-oxovaleric acid	1460-34-0	C03465	C6H10O3	130.062995	Keto acids and derivatives	113.1	67.1	+	3.80157	4.88854e-05	5.02971e-05	4.85e-05	5.77347e-05	5.5656e-05	4.2126e-05	6.49035e-05	5.05091e-05	5.5631e-05	5.4015e-05	8.82805e-05	3.05873e-05	4.74345e-05	4.12302e-05	3.87921e-05
270	Uracil	66-22-8	C00106	C4H4N2O2	112.027278	Nucleotide and its derivates	113	70	+	1.9101	0.000266405	5.02757e-05	0.000109418	0.00130494	0.00104023	0.000930978	0.000805058	0.000567812	0.000756031	0.000314342	0.000481185	0.0004702	0.000332127	0.00036138	0.000259859
271	Sphingosine	123-78-4	C00319	C18H37NO2	299.28242899999998	Organonitrogen compounds	300.3	282.3	+	11.9476	4.66316e-07	6.38117e-05	5.83194e-05	0.000229703	0.000142416	0.000224873	0.000105876	0.00016046	5.88043e-05	0.000102834	0.000131295	0.000145258	0.000116943	0.000121664	4.69415e-07
272	Palmitoylethanolamide	544-31-0	C16512	C18H37NO2	299.28242899999998	Carboximidic acids and derivatives	300.3	62.1	+	12.6129	0.000463615	0.000448623	0.000478253	0.000608777	0.000656931	0.000612001	0.000402882	0.000436627	0.000610518	0.000488336	0.000479422	0.000571703	0.000506687	0.000729802	0.000610453
273	Oxymorphone	76-41-5	C08019	C17H19NO4	301.13140900000002	Phenanthrenes and derivatives	302.1	284.1	+	11.1842	0.00171572	0.00140061	0.00183755	0.00124946	0.0015998	0.00188945	0.00216794	0.00174344	0.00160043	0.00125749	6.34483e-05	0.0012703	0.00147415	4.09405e-05	0.00122754
274	Delphinidin	528-53-0	C05908	C15H10O7	302.04265500000002	Flavonoids	303	229	+	6.85828	1.80516e-05	2.41519e-05	6.01821e-06	2.514e-05	5.86588e-05	1.96335e-05	4.04574e-05	3.06484e-05	1.534e-05	3.65684e-05	2.19412e-05	1.63881e-05	2.34347e-05	5.62737e-06	3.45669e-05
275	Robinetin	490-31-3	C10177	C15H10O7	302.04265500000002	Flavonoids	303	137	+	6.82813	1.56335e-05	1.88036e-05	2.1909e-05	1.48424e-05	9.59074e-06	1.01956e-05	1.59834e-05	1.57515e-05	2.14793e-05	1.22684e-05	2.16924e-05	2.55542e-05	1.64926e-05	1.61712e-05	2.0761e-05
276	Simiarenol	1615-94-7	C17901	C30H50O	426.38616500000001	Triterpenoids	427.4	409.4	+	12.6546	9.18277e-05	0.00026342	7.73266e-05	0.000265218	0.000190755	0.000426617	0.000264825	2.48538e-05	0.000270504	0.000137927	0.000107883	0.000150854	0.000189092	9.93939e-05	0.000209528
277	Shionone	10376-48-4	C17966	C30H50O	426.38616500000001	Triterpenoids	427.4	409.4	+	12	8.75181e-05	0.00051709	0.000181987	6.66121e-05	0.000119486	0.000297732	9.17943e-05	0.000136159	0.00030686	5.27087e-05	0.000358786	0.000102549	0.000113904	0.000195634	0.000554277
278	Germanicol	465-02-1	C19833	C30H50O	426.38616500000001	Triterpenoids	427.4	409.4	+	12.631	9.18277e-05	0.00026342	7.73266e-05	0.000265218	0.000190755	0.000426617	0.000264825	0.000159987	0.000270504	0.000137927	0.000107883	0.000150854	0.000189092	0.000125572	0.000209528
279	Cycloeucalenol	469-39-6	C02141	C30H50O	426.38616500000001	Triterpenoids	427.4	83.1	+	11.8993	0.000437441	0.000153384	0.000180259	0.000168142	0.00012502	0.000155679	0.000234584	3.09388e-05	0.000234333	0.000132344	0.00018194	0.000289042	0.000235656	0.000231631	0.000191655
280	Adenosine 5'-monophosphate	61-19-8	C00020	C10H14N5O7P	347.063087	Nucleotide and its derivates	348.1	136.1	+	1.38347	0.000507706	0.00072094	0.000846906	0.000373791	0.000319053	0.000507987	0.000437418	0.000846178	0.000753795	0.00763132	0.00734942	0.00597322	0.00768036	0.00792298	0.0081669
281	Adenosine 3'-monophosphate	84-21-9	C01367	C10H14N5O7P	347.063087	Nucleotide and its derivates	348.1	136.1	+	2.23237	4.50783e-05	6.11788e-05	4.70399e-05	4.6607e-05	2.78334e-05	5.46063e-05	2.8214e-05	8.56157e-05	2.66259e-05	0.000125595	4.16752e-05	5.12427e-05	0.000139689	5.75385e-05	8.89902e-05
282	Acetic acid m-cresyl ester	122-46-3		C9H10O2	150.06808000000001	Phenols	151.1	109.1	+	7.27852	2.71366e-05	1.85994e-05	5.98464e-05	3.20729e-05	5.40012e-05	1.9797e-05	6.14624e-05	2.7099e-05	3.46196e-05	2.09664e-05	2.43242e-05	2.11964e-05	1.78751e-05	2.54855e-05	2.38482e-05
283	Benzyl acetate	140-11-4	C15513	C9H10O2	150.06808000000001	Phenols	151.1	91.1	+	10.8588	3.8828e-05	6.19823e-05	0.000121238	2.76285e-05	6.80232e-05	6.02789e-05	9.16447e-05	3.93705e-05	0.000101378	5.17341e-05	5.67254e-05	7.48048e-05	6.1343e-05	5.37447e-05	3.9457e-05
284	(R)-Menthofuran	494-90-6	C09868	C10H14O	150.104465	Prenol lipids	151.1	55.1	+	5.14695	1.05875e-05	4.11554e-05	4.44336e-05	3.43737e-05	3.88107e-05	4.81899e-05	5.04402e-05	3.72213e-05	3.21534e-05	2.46254e-05	3.69719e-05	2.94293e-05	2.55757e-05	3.50471e-05	2.47245e-05
285	Hydrocinnamic acid	501-52-0	C05629	C9H10O2	150.06808000000001	Phenylpropanoids	151.1	45	+	11.247	6.32271e-05	4.62328e-05	3.58381e-05	5.23145e-05	4.40634e-05	4.11295e-05	2.64701e-05	2.78061e-05	3.67553e-05	8.83881e-05	0.000124402	5.34805e-05	7.84667e-05	5.53479e-05	4.29565e-05
286	2-Carboxybenzaldehyde	119-67-5	C03057	C8H6O3	150.03169500000001	Phenols	151	105	+	3.07152	8.31298e-05	3.86658e-05	7.7272e-05	3.66358e-05	9.55763e-05	9.05715e-05	3.34708e-05	9.21798e-05	0.000116199	7.82166e-05	7.53401e-05	4.04471e-05	5.1371e-05	5.79138e-05	8.58228e-05
287	1-(4-Hydroxyphenyl)propan-1-one	70-70-2	C13342	C9H10O2	150.06808000000001	Phenylpropanoids	151.1	121	+	9.89965	7.28962e-05	4.73816e-05	4.36643e-05	3.2378e-05	5.73732e-05	8.05574e-05	4.05132e-05	5.4775e-05	5.83784e-05	7.64021e-05	3.4898e-05	3.30671e-05	9.45581e-05	2.16871e-05	7.58242e-05
288	p-Coumaryl alcohol	3690-05-9	C02646	C9H10O2	150.06808000000001	Phenylpropanoids	151.1	133.1	+	4.14562	6.69969e-05	3.37418e-05	5.22498e-05	3.27019e-05	0.000103618	6.88922e-05	4.63217e-05	3.76831e-05	0.000100062	5.67097e-05	2.87109e-05	4.34184e-05	9.10407e-05	4.35486e-05	2.23381e-05
289	Octadecanamide	124-26-5	C13846	C18H37NO	283.28751399999999	Fatty Acyls	284.3	43.1	+	13.0209	0.000551696	0.000689447	0.00114698	0.00182018	0.00144174	0.00135247	0.00114522	0.00119318	0.00147717	0.00120806	0.00108732	0.00135879	0.00148275	0.00135905	0.00124797
290	20-HETE	79551-86-3	C14748	C20H32O3	320.23514499999999	Fatty Acyls	321.2	91.1	+	13.279	0.000576756	0.000602168	0.000758523	0.000512507	0.000461973	0.000507133	0.000330916	0.000495581	0.000491161	9.50961e-05	9.55623e-05	5.82083e-05	0.000130106	0.000148576	5.37533e-05
291	Kirenol	52659-56-0		C20H34O4	338.24570999999997	Diterpenoids	321.2	81.1	+	13.158	0.00653624	0.000266254	0.0103495	0.00713457	0.00601083	0.00861288	0.00589222	0.00521958	0.00731481	0.000177541	0.000177674	0.000238897	0.000243646	0.000369916	0.000275093
292	Phenol	108-95-2	C00146	C6H6O	94.041865000000001	Phenols	95	77	+	2.09197	0.000927927	0.000487396	0.00100883	0.00121603	0.00114925	0.00147155	0.000733597	0.000264541	0.000847541	0.000159369	0.000636764	0.000693564	9.9093e-05	0.000955481	0.000826852
293	Taurohyocholate		C15516	C26H45NO7S	515.29167500000005		516.3	109	+	11.4294	6.08386e-05	8.02085e-05	9.52971e-05	5.11742e-05	4.29246e-05	4.13957e-05	4.47319e-05	0.000162145	5.80596e-05	0.000202638	0.0001053	0.000218579	0.000148592	0.000230197	0.000101589
296	Docosahexaenoic acid	6217-54-5	C06429	C22H32O2	328.24023	Fatty Acyls	329.2	93.1	+	12.6025	7.67227e-05	9.02902e-05	8.87743e-05	0.00060139	0.000373308	0.000434223	0.000176596	0.000156705	0.000123416	0.000108014	0.000172647	0.000250511	0.000143835	0.000134589	9.02377e-05
297	4',5,7-Trimethoxyflavone	6938-19-8	C14985	C18H16O6	328.09469000000001	Flavonoids	329.1	107	+	13.8709	7.82764e-05	0.000122164	9.44964e-05	6.92644e-05	0.000103512	0.000105291	5.34813e-05	6.84384e-05	9.79354e-05	7.4018e-05	6.77842e-05	6.71812e-05	6.42278e-05	6.91474e-05	6.4252e-05
298	Anisatin	5230-87-5	C09294	C15H20O8	328.11581999999999	Sesquiterpenoids	329.1	311.1	+	5.42288	4.21938e-05	3.70167e-05	3.51868e-05	9.65305e-05	4.20631e-05	0.000139197	6.9164e-05	8.4058e-05	0.000176481	3.36214e-05	7.18121e-05	3.74676e-05	2.73887e-05	0.000100267	8.09651e-05
299	Anwulignan	107534-93-0		C20H24O4	328.16746000000001	Lignans	329.2	135	+	11.5972	8.12365e-05	3.68908e-05	0.00119563	0.000105344	0.00223046	0.00297942	0.000167441	0.000102912	0.000155123	0.0010225	0.00128934	0.000188826	0.00166981	0.000163305	0.000150783
300	Adenosine 2',3'-cyclic phosphate	634-01-5	C02353	C10H12N5O6P	329.05252200000001	Purine nucleotides	330.1	136.1	+	1.85558	7.77723e-06	3.7765e-06	2.63113e-06	2.60134e-05	1.8137e-05	3.22486e-05	5.04914e-05	0.000149446	4.93917e-05	2.67541e-05	0.000155652	8.07401e-05	0.000138207	0.000180652	0.000203941
301	17-Hydroxyprogesterone	3168-01-2;68-96-2	C01176	C21H30O3	330.21949499999999	Steroids and steroid derivatives	331.2	97.1	+	11.7726	0.000144571	4.56974e-05	4.70518e-07	0.000216539	0.000106583	0.000532514	3.15668e-05	5.48692e-05	8.04726e-05	0.000245959	0.000306882	0.00025435	0.00027619	0.000550843	0.000190767
302	Aurantio-obtusin	67979-25-3	C17670	C17H14O7	330.07395500000001	Anthraquinones	331.1	313.1	+	10.2799	0.00035244	0.000298523	0.000372601	0.000142242	0.000439242	0.000394654	0.000307329	0.000751084	0.000145516	0.000313522	0.000290446	0.000538991	0.000296269	0.000257781	0.000255036
303	Picrocrocin	138-55-6	C17055	C16H26O7	330.16785499999997	Monoterpenoids	331.2	151.1	+	9.24762	4.3594e-06	4.23935e-06	1.9427e-05	2.405e-05	8.3374e-06	7.12135e-06	6.6819e-06	1.31417e-05	1.7063e-05	6.02194e-06	1.76755e-05	1.89848e-05	4.47323e-06	4.37891e-07	2.25739e-06
304	beta-Nicotinamide mononucleotide	1094-61-7	C00455	C11H15N2O8P	334.05660499999999	Nucleotide and its derivates	335.1	123.1	+	0.729483	2.45672e-05	1.59862e-05	4.78072e-06	5.57374e-05	0.00010823	2.78358e-05	4.70229e-07	2.60773e-05	5.22238e-07	7.39136e-05	6.14969e-05	0.00013997	5.8962e-05	6.9116e-05	9.11554e-05
305	Cedeodarin	31076-39-8	C09770	C16H14O8	334.06887	Flavonoids	335.1	139	+	11.7315	0.000172398	4.21623e-05	6.8395e-05	9.82165e-05	0.0001288	5.69938e-05	0.000143237	4.45841e-05	3.69332e-05	0.000166681	8.45074e-05	7.22501e-05	8.81729e-05	0.000106056	0.000119566
306	Senecionine	130-01-8	C06176	C18H25NO5	335.17327399999999	Alkaloids	336.2	120.1	+	11.7315	6.74735e-05	6.59213e-05	8.41598e-05	0.000165964	0.000158911	7.28058e-05	8.79948e-05	0.000111977	0.00016876	9.86476e-05	6.10097e-05	7.1794e-05	0.000138795	0.000131213	0.000112688
307	5(S)-HPETE	70968-82-0	C05356	C20H32O4	336.23005999999998	Fatty Acyls	337.2	189.2	+	11.5794	1.9079e-05	0.000119456	1.90496e-05	9.88911e-05	2.84291e-05	0.000164406	0.000127063	2.25443e-05	4.77872e-05	0.000159085	0.000144369	0.000380506	8.64406e-05	4.08947e-05	7.20585e-05
308	9,10-DHOME	263399-34-4	C14828	C18H34O4	314.24570999999997	Fatty Acyls	337.2	43	+	13.2965	0.000263763	0.000284598	0.000296386	0.00039476	0.000354838	0.000319257	0.000206631	0.000216532	0.000210283	0.000443986	0.000431863	0.000229555	0.000250071	0.000294795	0.000385566
309	8(R)-HPETE		C04822	C20H32O4	336.23005999999998		337.2	149.1	+	11.5794	9.23306e-05	0.000116335	0.000778492	8.84196e-05	0.000499269	0.000307591	5.56807e-05	0.000214003	0.000340524	0.000364699	0.000346846	0.000286068	0.000247589	0.000329448	0.000511179
310	Psoralidin	18642-23-4	C10523	C20H16O5	336.09977500000002	Coumarins	337.1	55.1	+	11.7986	0.00234301	0.00197196	0.00211687	0.000877081	0.000329074	0.00329607	0.00107483	0.00139028	0.000544679	0.00107129	0.00117695	0.00119194	0.00115865	0.00131553	0.000944091
311	5-O-Caffeoylshikimic acid	73263-62-4	C10434	C16H16O8	336.08452	Phenylpropanoids	337.1	121	+	9.9525	2.08298e-05	1.63745e-05	1.83647e-05	2.0254e-05	1.94209e-05	1.31438e-05	1.66293e-05	8.13211e-06	1.57998e-05	1.53478e-05	2.10928e-05	2.40501e-05	1.07157e-05	1.92458e-05	2.43445e-05
313	Platyphylline	480-78-4	C10363	C18H27NO5	337.18892399999999	Alkaloids	338.2	320.2	+	9.28118	1.05427e-05	4.00493e-06	9.13656e-06	2.01996e-06	9.77727e-06	4.58213e-06	6.5388e-06	2.86514e-05	3.92713e-05	5.22362e-06	1.05662e-05	3.02677e-05	2.11857e-05	1.00511e-05	8.35781e-06
314	Nemorensine	50906-96-2	C10353	C18H27NO5	337.18892399999999	Alkaloids	338.2	320.2	+	8.32457	2.32642e-05	2.56125e-06	8.23601e-06	1.55321e-05	2.72938e-06	2.24347e-05	2.68888e-05	5.53997e-06	2.38425e-05	7.40201e-06	1.88132e-05	1.59427e-05	2.11857e-05	2.19806e-05	2.71474e-06
315	Sarracine	2492-09-3	C10383	C18H27NO5	337.18892399999999	Alkaloids	338.2	55.1	+	13.1412	0.0955905	0.120615	0.143788	0.102346	0.0998107	0.106829	0.0699948	0.0955628	0.102878	0.0111891	0.0129403	0.00126809	0.000991154	0.0187087	0.0125327
316	3alpha,6beta-Ditigloyloxytropan-7beta-ol	7159-86-6		C18H27NO5	337.18892399999999	Alkaloids	338.2	55.1	+	13.2084	0.0955905	0.120615	0.143788	0.102346	0.0998107	0.106829	0.0699948	0.0955628	0.102878	0.0111891	0.0129403	0.0169834	0.0152732	0.0187087	0.0125327
317	AICAR	3031-94-5	C04677	C9H15N4O8P	338.06275299999999	Imidazole ribonucleosides and ribonucleotides	339.1	110	+	13.279	0.00829712	0.00923212	0.0123801	0.00728216	0.00752599	0.0106413	0.00763495	0.00900244	0.0094391	0.000960319	0.00110523	0.00135076	0.00184039	0.00168918	0.00101755
318	Wighteone	51225-30-0	C10542	C20H18O5	338.11542500000002	Flavonoids	339.1	55.1	+	13.007	0.0165433	0.000988361	0.000531391	0.00170425	0.0016045	0.026698	0.00151109	0.000739568	0.00116613	0.000509001	0.000788868	0.000959736	0.000311229	0.0008772	0.000763671
319	8-Geranyloxypsoralen	7437-55-0		C21H22O4	338.15181000000001	Coumarins	339.2	55.1	+	13.2923	0.0165433	0.0158664	0.0314383	0.0187868	0.0190924	0.026698	0.0157893	0.0183979	0.0218501	0.00377501	0.00234134	0.00314677	0.00384385	0.00371142	0.00277677
320	Demethoxycurcumin	22608-11-3	C17742	C20H18O5	338.11542500000002	Phenols	339.1	147	+	4.91037	2.56213e-05	2.02377e-05	2.67347e-05	3.39434e-05	2.82754e-05	1.69942e-05	4.48504e-05	2.11132e-05	1.79429e-05	2.27248e-05	4.46406e-05	4.648e-05	2.53413e-05	5.28126e-05	5.22178e-06
321	Bergamotine	7380-40-7	C22152	C21H22O4	338.15181000000001	Coumarins	339.2	203	+	13.0338	0.00017934	0.000203166	9.21889e-05	0.000166266	0.000178765	0.000273098	0.000237589	0.000170095	0.000280024	3.38139e-05	6.69508e-05	0.000234393	0.000405786	0.000169107	0.000278279
322	Methyl tanshinonate	18887-19-9		C20H18O5	338.11542500000002	Diterpenoids	339.1	171.1	+	11.4294	3.83354e-05	4.93319e-05	3.77145e-05	2.02633e-05	4.94597e-05	0.000157467	4.69196e-05	8.43167e-05	4.85749e-05	9.69323e-05	1.58281e-05	3.1629e-05	4.29879e-05	8.06762e-05	0.000132174
323	Methyl benzoate	93-58-3	C20645	C8H8O2	136.05242999999999	Phenols	137.1	105	+	10.7268	5.75534e-06	2.88248e-05	5.35727e-06	1.52012e-05	4.5061e-05	1.7908e-05	5.31676e-06	1.12763e-05	5.22238e-07	2.37775e-05	1.8944e-05	6.84376e-05	4.59576e-07	2.9595e-05	4.69415e-07
324	3-Carbamyl-1-methylpyridinium (1-Methylnicotinamide)	3106-60-3	C02918	C7H8N2O	136.06366299999999	Pyridines and derivatives	137.1	94.1	+	6.35912	5.38863e-05	2.60003e-05	4.61508e-05	2.6831e-05	3.76059e-05	3.79176e-05	1.6813e-05	4.79155e-05	3.60146e-05	4.32925e-05	4.89767e-05	3.94474e-05	3.46581e-05	3.17989e-05	6.72322e-05
325	Myrcene	123-35-3	C06074	C10H16	136.12520000000001	Monoterpenoids	137.1	53	+	11.7375	0.000201322	0.000113751	0.000164888	0.0002113	0.000309247	0.00050296	0.000257679	0.000273509	0.000327348	0.00020827	0.00034505	0.000283254	0.000197264	0.000164204	0.000200015
326	3-Methylsalicylaldehyde	824-42-0	C14087	C8H8O2	136.05242999999999		137.1	119	+	10.5567	0.000102654	0.000132144	0.000236437	0.000135752	0.000122881	0.000494207	9.90399e-05	0.000179471	0.000109433	0.000256799	0.000164929	7.56751e-05	0.000114683	0.00012398	0.000350324
328	2-Methylbenzoic acid	118-90-1	C07215	C8H8O2	136.05242999999999	Benzene and substituted derivatives	137.1	77	+	8.82805	0.000350965	0.00021383	0.000284186	0.000167598	0.000273426	0.000189317	0.000237246	0.000646705	0.000294416	0.000314234	8.57066e-05	0.000172124	0.000158268	0.000175179	0.000241435
329	4-Methoxybenzaldehyde	123-11-5	C10761	C8H8O2	136.05242999999999	Phenols	137.1	77	+	9.88537	0.000294333	0.000848672	0.00080409	0.000656385	0.00059889	0.000429286	0.000163293	0.000936969	0.000519416	0.000336788	0.000728789	0.000121402	0.000139127	0.000548027	0.000390193
330	S-(Phenylacetothiohydroximoyl)-L-cysteine		C17237	C11H14N2O3S	254.07251400000001		255.1	91.1	+	11.5637	0.000173636	0.000192542	5.65587e-05	0.000414068	0.00024596	0.00049359	0.000345418	0.000258495	0.000182616	0.000315168	0.000321105	0.000183676	0.000170761	0.000184805	0.000174322
331	7,8-Dihydroxyflavone	38183-03-8		C15H10O4	254.05790999999999	Flavonoids	255.1	129	+	7.37515	3.60568e-05	1.2998e-05	2.04055e-05	2.90203e-05	1.74534e-05	2.75064e-05	2.88708e-05	1.43032e-05	1.05952e-05	1.898e-05	2.37315e-05	1.52309e-05	2.35973e-05	1.69656e-05	2.26892e-05
332	Chalepensin	13164-03-9	C09165	C16H14O3	254.09429499999999	Coumarins	255.1	69.1	+	7.61968	3.21507e-05	4.77692e-05	3.81039e-05	5.90813e-05	2.71158e-05	4.46651e-05	3.40079e-05	7.37404e-05	3.66586e-05	3.1953e-05	4.78728e-05	3.36e-05	2.98887e-05	3.89271e-05	4.26078e-05
333	Erucic acid	112-86-7	C08316	C22H42O2	338.31848000000002	Fatty Acyls	339.3	57.1	+	13.279	0.0228629	0.0338631	0.0365344	0.0274038	0.0283467	0.0368101	0.0233105	0.020013	0.0270429	0.00281374	0.00384787	0.00416798	0.00435058	0.00428715	0.00518873
334	5,6-DHET	213382-49-1	C14772	C20H34O4	338.24570999999997	Fatty Acyls	339.3	303.2	+	13.0338	3.79891e-05	5.19485e-05	7.01447e-05	3.09187e-05	8.79676e-05	0.000105858	4.16354e-05	9.67293e-05	3.46855e-05	4.87429e-05	5.45311e-05	3.38426e-05	4.51513e-05	1.89391e-05	5.66926e-05
335	Sterebin E	114343-74-7		C20H34O4	338.24570999999997	Diterpenoids	339.3	303.2	+	13.1931	9.93471e-05	2.22506e-05	2.01396e-05	2.54998e-05	9.57047e-06	5.46567e-05	4.94347e-05	6.21771e-05	3.46855e-05	2.06813e-05	8.15725e-06	4.21224e-05	1.89691e-05	1.35983e-05	4.63441e-05
336	8,9-DiHETrE	192461-96-4	C14773	C20H34O4	338.24570999999997	Fatty Acyls	339.3	95.1	+	13.0338	0.00302583	0.00285314	0.00202317	0.00240136	0.00113523	0.00425124	0.00159015	0.0025309	0.00299349	0.00252045	0.00231912	0.00202949	0.00203304	0.00271666	0.00241417
337	Galactinol	3687-64-7	C01235	C12H22O11	342.11621500000001	Organooxygen compounds	343.1	181.1	+	2.78972	1.81734e-05	1.15324e-05	8.48887e-05	1.77397e-05	1.70634e-05	2.68469e-05	4.04697e-05	4.49347e-05	2.19018e-05	1.64657e-05	2.97623e-05	2.39902e-05	5.88455e-06	3.4518e-05	6.1334e-06
338	4',5,6,7-Tetramethoxyflavone;5,6,7-trimethoxy-2-(4-methoxyphenyl)chromen-4-one	1168-42-9	C14472	C19H18O6	342.11034000000001	Flavonoids	343.1	107	+	11.6644	0.000376813	0.000362149	0.000434695	0.000732388	0.000208245	0.000465414	0.000223775	0.000457967	0.00019193	5.43277e-05	0.000187694	0.000306856	0.000177292	0.000520315	0.000321188
339	Guggulsterone E&Z	95975-55-6		C22H30O3	342.21949499999999	Steroids	343.2	325.2	+	11.077	5.52457e-05	3.02651e-05	0.000150303	7.13111e-05	2.61717e-05	9.75987e-05	8.47718e-05	9.23259e-05	3.52193e-05	3.64743e-05	0.00013916	3.55063e-05	3.04837e-05	6.79404e-05	2.78819e-05
340	1-O-Caffeoylglucose	14364-08-0	C10433	C15H18O9	342.09508499999998	Carbohydrates	343.1	163	+	4.91738	0.000115359	0.000244744	0.000140334	0.00021089	0.000293913	0.000206713	0.000238298	0.000236406	0.00022468	0.000488418	0.000416712	0.000317889	0.000417576	0.000126512	0.000316387
342	Guanosine 3',5'-cyclic monophosphate	7665-99-8	C00942	C10H12N5O7P	345.047437	Nucleotide and its derivates	346.1	152.1	+	2.25995	4.66316e-07	1.29096e-05	6.56215e-06	3.23178e-05	4.60707e-07	5.10426e-05	8.77859e-05	1.54845e-05	8.77878e-05	0.000131429	0.000114126	0.000115405	0.000170895	0.000150047	0.000157191
343	Serpentine	18786-24-8	C09241	C21H20N2O3	348.14739300000002	Alkaloids	349.2	219.1	+	5.80713	3.53332e-05	2.25674e-05	3.68378e-05	6.73288e-05	7.28872e-05	2.09595e-05	4.39759e-05	3.84012e-05	2.21777e-05	3.37674e-05	8.43006e-05	1.44165e-05	3.28511e-05	3.63517e-05	6.28412e-05
344	Notopterol	88206-46-6	C17499	C21H22O5	354.146725	Coumarins	355.2	55.1	+	11.9439	0.00124591	0.00120154	0.000911533	0.000981588	0.000790937	0.000896322	0.000552115	0.000819992	0.000614483	0.00194126	0.00199319	0.00207729	0.00270722	0.0023049	0.00246249
345	Scopolin	531-44-2	C01527	C16H18O9	354.09508499999998	Phenylpropanoids	355.1	193.1	+	9.98607	3.62853e-05	5.15589e-05	4.84411e-05	6.67986e-05	2.26295e-05	2.05445e-05	6.36941e-05	3.40778e-05	3.6516e-05	2.24578e-05	5.21522e-05	3.89411e-05	5.11708e-05	0.000124391	4.39148e-05
346	S-Lactoylglutathione	41656-56-8	C03451	C13H21N3O8S	379.104938	Carboxylic acids and derivatives	380.1	262.1	+	4.09222	9.52026e-06	3.81559e-06	2.29431e-05	1.85693e-06	4.60707e-07	1.26033e-05	2.01059e-06	5.74605e-06	1.76738e-05	1.69395e-06	8.01556e-06	4.17613e-07	1.73287e-05	7.54768e-06	2.73118e-05
347	Fucosterol	17605-67-3	C08817	C29H48O	412.37051500000001	Steroids	413.4	353.3	+	12.0752	5.04179e-05	0.00014339	8.04639e-05	1.34284e-05	4.95048e-05	4.96679e-07	3.64423e-05	3.53278e-05	5.22238e-07	9.85874e-05	3.9799e-07	3.28848e-05	3.99225e-05	3.32087e-05	8.35004e-05
348	Sitostenone	1058-61-3		C29H48O	412.37051500000001	Steroids and steroid derivatives	413.4	109.1	+	13.7064	0.000175954	0.000231765	9.23364e-05	0.000106449	0.000123753	7.42984e-05	0.000158718	0.000382251	0.000113154	0.000371703	0.000134484	0.000150938	0.000129746	0.000116515	0.00028381
349	Benzoic acid	65-85-0	C00180	C7H6O2	122.03677999999999	Phenols	123	77	+	5.95015	0.000224148	0.000219301	0.000252201	0.000220836	0.000381597	0.000166225	0.000205207	0.000238026	0.000184762	0.00014207	0.000166921	0.000152898	0.000247723	0.000130219	0.000164104
350	4-Hydroxybenzaldehyde	123-08-0	C00633	C7H6O2	122.03677999999999	Phenols	123	77	+	1.90511	0.00709815	0.00729568	0.00716944	0.00608586	0.0107611	0.0119522	0.00747606	0.0081545	0.00879734	0.00615655	0.00600455	0.00677122	0.00699894	0.00802633	0.008087
351	Erythritol	149-32-6	C00503	C4H10O4	122.05791000000001	Miscellaneous	123.1	43	+	6.16642	2.67167e-05	7.88595e-05	6.15343e-05	7.05156e-05	7.33597e-05	8.25943e-05	0.000149565	0.000106853	9.33888e-05	0.000102495	0.000114142	8.5254e-05	2.72401e-05	5.41909e-05	8.53147e-05
353	3-Ethylphenol	620-17-7	C14386	C8H10O	122.073165	Phenols	123.1	79.1	+	10.5567	0.000427468	0.000334655	0.00025716	0.000361535	0.000313234	0.000449871	0.000732113	0.000472062	0.000463076	0.000252279	0.00022667	0.000304021	0.000536742	0.000178211	0.000598651
354	2,4-Dimethylphenol	105-67-9	C14582	C8H10O	122.073165	Phenols	123.1	65	+	10.5567	0.000127849	6.87216e-05	9.62033e-05	0.000164674	6.94887e-05	6.73729e-05	5.39955e-05	0.000100228	5.73292e-05	4.65869e-05	8.9803e-05	9.44733e-05	8.24019e-05	0.00018099	0.000110979
355	13(S)-HPOT	67597-26-6	C04785	C18H30O4	310.21440999999999	Fatty acyls	311.2	69.1	+	11.4653	0.00021541	0.000176271	0.000271755	0.000397104	0.00066324	0.00105116	0.000193428	4.87813e-05	0.000351458	0.000447919	0.000489211	0.000388287	0.000432486	0.000429449	0.000360915
356	Cannabinol	521-35-7	C07580	C21H26O2	310.19328000000002	Phenols	311.2	91.1	+	11.7538	0.000155607	0.000281369	0.000187291	0.000359037	0.000220283	0.000322791	0.000202446	0.000392395	0.000181442	0.000349077	0.000271761	0.000331878	0.00023397	0.000343864	0.000396587
357	Tabernanthine	83-94-3	C09274	C20H26N2O	310.20451300000002	Alkaloids	311.2	138.1	+	3.78617	8.4674e-06	2.0815e-05	1.41916e-05	1.13976e-05	6.82063e-06	1.88486e-06	7.08135e-06	1.21523e-05	2.32705e-05	1.77867e-05	2.09233e-05	1.26121e-05	6.93278e-06	6.50309e-06	1.2328e-05
358	Astrocasine	2114-92-3	C10130	C20H26N2O	310.20451300000002	Alkaloids	311.2	103.1	+	13.9371	4.66316e-07	1.41632e-05	4.70518e-07	1.30461e-05	4.6029e-05	5.61527e-05	2.82191e-05	3.57845e-05	2.95985e-05	1.1057e-05	3.16661e-05	1.1431e-05	5.04935e-05	2.51407e-05	5.12013e-05
359	Moracin C	69120-06-5		C19H18O4	310.12051000000002	Phenols	311.1	55.1	+	13.9867	0.00243342	0.00261913	0.00284263	0.00147952	0.00162072	0.0015688	0.00140579	0.00138706	0.00198979	0.00192122	0.0025243	0.00279355	0.00314186	0.00281005	0.00258098
360	Sterebin A	107647-14-3		C18H30O4	310.21440999999999	Diterpenoids	311.2	293.2	+	11.7548	1.27967e-05	6.04003e-05	5.8701e-05	0.000573914	0.000491368	0.000357287	0.000109981	0.00034792	0.000519054	0.000354634	0.000348634	0.000457392	0.000392934	0.000336329	0.000540486
361	9,10-Dihydroxystearate	120-87-6	C19622	C18H36O4	316.26136000000002		317.3	281.2	+	11.712	0.000108408	3.18626e-05	4.70518e-07	0.000415058	0.000265904	4.96679e-07	4.70229e-07	4.75027e-07	0.000134808	3.43212e-05	3.9799e-07	0.000101149	4.59576e-07	6.13267e-05	4.69415e-07
363	cis-Gondoic acid	5561-99-9	C16526	C20H38O2	310.28717999999998	Lipids	311.3	57.1	+	13.4027	0.000382349	0.000603812	0.00127042	0.000449088	0.000676049	0.00051138	0.000518503	0.000499859	0.000467948	0.000270392	0.000309178	0.00044479	0.000291793	0.000366697	0.000401111
364	Ricinoleic acid	141-22-0	C08365	C18H34O3	298.25079499999998	Fatty Acyls	299.3	263.2	+	12.0877	0.000150103	4.53465e-07	4.70518e-07	4.38489e-07	6.97108e-05	4.96679e-07	4.70229e-07	4.75027e-07	1.6716e-05	4.07774e-07	1.90611e-05	4.17613e-07	7.84082e-05	2.68403e-05	4.69415e-07
365	2-Hydroxybutanoic acid	3347-90-8	C05984	C4H8O3	104.04734500000001	Organic acids	105.1	59	+	0.6372	0.00184509	0.00171716	0.00218266	0.00642768	0.00645294	0.00735233	0.00628096	0.00721729	0.00738223	0.00682558	0.00668493	0.00723278	0.0061225	0.00814092	0.00832937
366	4-Hydroxybutanoic acid	591-81-1	C00989	C4H8O3	104.04734500000001	Fatty Acyls	105.1	87	+	0.6372	0.000269338	0.000123882	0.00016734	0.00014091	0.000132206	0.00018105	0.00021018	0.000132388	0.000365015	7.5561e-05	7.99462e-05	0.000132197	0.000203476	0.000144928	0.000142378
367	12,13-DHOME		C14829	C18H34O4	314.24570999999997	Fatty Acyls	315.3	71.1	+	11.8775	0.000149902	0.000189317	0.000121894	0.000104744	0.000100087	0.000144937	0.000158155	0.000181217	0.000116923	0.000107299	8.12408e-05	0.00013691	3.35346e-05	0.000123464	4.69415e-07
368	Maltotriose	1109-28-0	C01835	C18H32O16	504.16904	Organooxygen compounds	527.2	365.1	+	1.22643	0.000909513	0.00113081	0.00114994	0.00204315	0.00274246	0.00264816	0.00230149	0.0023697	0.0037667	0.00152779	0.00224203	0.00162689	0.00253525	0.00286275	0.0022584
369	1-Kestose	470-69-9	C03661	C18H32O16	504.16904	Organooxygen compounds	527.2	203.1	+	0.738167	0.000201918	0.000190712	0.000322789	0.000728797	0.00058922	0.000204031	0.000589159	0.000478774	0.000353631	0.000437586	0.000446106	0.000319966	0.000468618	0.000449921	0.000599247
370	Physalin A	23027-91-0		C28H30O10	526.18389999999999	Steroids and steroid derivatives	527.2	509.2	+	12.1007	0.00025126	0.000228286	0.000289594	0.000312766	0.000563898	0.000413563	0.000350043	0.000652866	0.000492515	0.000232801	0.000156192	0.000397486	0.000346	0.000239823	0.000280705
371	Physalin G	76045-38-0		C28H30O10	526.18389999999999	Steroids and steroid derivatives	527.2	509.2	+	12.1678	0.000617244	0.000114445	0.000289594	0.000343705	0.000563898	0.000563578	0.000350043	0.000652866	0.000492515	0.000232801	0.000228004	0.000397486	0.000364049	0.000239823	0.000280705
372	beta-Cryptoxanthin	472-70-8	C08591	C40H56O	552.43311500000004	Miscellaneous	552.4	460.4	+	13.0805	1.67837e-05	7.26033e-05	3.51782e-05	4.31798e-05	4.50621e-05	2.1227e-05	3.00906e-05	3.43647e-05	5.075e-05	2.28317e-05	4.23374e-05	1.36645e-05	3.81678e-05	3.92228e-05	7.47839e-05
373	cis-Aconitic acid	499-12-7;585-84-2	C00417	C6H6O6	174.01643999999999	Organic acids and derivatives	175	69	+	1.4555	9.24974e-05	8.08885e-05	6.48421e-05	5.44619e-05	6.53693e-05	0.000112033	3.9223e-05	3.75439e-05	2.68035e-05	7.75901e-05	4.57541e-05	5.62072e-05	5.20824e-05	5.3025e-05	7.22076e-05
374	2-Isopropyl-3-oxosuccinate		C04236	C7H10O5	174.05282500000001	Keto acids and derivatives	175.1	129.1	+	0.800867	3.89297e-05	0.000121062	0.000132743	0.000124351	0.000107659	8.09448e-05	0.000162795	4.08943e-05	7.5591e-05	9.19817e-05	6.34679e-05	6.97219e-05	0.000103354	6.04088e-05	3.23994e-05
375	Juglone	481-39-0	C03840	C10H6O3	174.03169500000001	Quinones	175	147	+	8.74153	5.59256e-05	0.000124213	7.21655e-05	5.81371e-05	0.000235717	0.000193959	0.000170827	0.00017312	6.79626e-05	0.000162998	0.000164765	9.28624e-05	0.00011493	8.98547e-05	0.000107448
376	L-Theanine	3081-61-6	C01047	C7H14N2O3	174.10044300000001	Amino acid and derivatives	175.1	84	+	0.848767	0.000201198	0.000131338	0.000176701	0.000254685	0.000277995	0.000208428	0.000238152	0.000337064	0.000238109	0.000313385	0.000248838	0.000281697	0.000500041	0.00074962	0.000319585
377	Gramine	87-52-5	C08304	C11H14N2	174.11569800000001	Alkaloids	175.1	130.1	+	8.72735	0.000102713	0.000130758	0.000157864	0.000169629	0.000110379	0.000106589	8.50261e-05	6.79841e-05	0.000116621	8.29023e-05	0.00010492	0.000111823	0.000201737	8.99085e-05	0.000129467
378	6(1H)-Azulenone, 2,3-dihydro-1,4-dimethyl	71305-89-0		C12H14O	174.104465	Miscellaneous	175.1	157.1	+	8.72735	2.08383e-05	8.60216e-05	4.72494e-05	3.30717e-05	4.81827e-05	1.56427e-05	7.65937e-05	2.46737e-05	2.2684e-05	3.74891e-05	3.90432e-05	3.22679e-05	2.90504e-05	2.31168e-05	2.86562e-05
379	Trioxsalen	3902-71-4	C09314	C14H12O3	228.07864499999999	Coumarins	229.1	141.1	+	11.6498	6.76052e-05	6.31548e-05	6.68566e-05	0.000415389	0.000176217	0.000187893	0.00012668	0.000140059	9.29728e-05	4.07774e-07	5.71454e-05	4.17613e-07	0.000185243	0.00021489	0.000131927
380	Traumatic acid	6402-36-4	C16308	C12H20O4	228.13615999999999	Fatty Acyls	229.1	81.1	+	8.38543	4.27127e-05	5.87912e-05	2.72308e-05	3.15542e-05	2.41581e-05	5.39408e-05	3.85418e-05	2.82714e-05	5.25118e-05	2.94774e-05	4.27224e-05	3.65179e-05	2.30617e-05	3.19488e-05	3.23448e-05
381	2'-Deoxyuridine;Deoxyuridine	951-78-0	C00526	C9H12N2O5	228.074623	Nucleotide and its derivates	229.1	113	+	2.66873	0.00014948	0.000146482	7.2331e-05	7.30829e-05	0.000123025	9.07349e-05	0.000195875	8.37166e-05	0.000184081	5.3952e-05	0.000214653	7.35751e-05	0.000114075	8.16158e-05	0.000119359
382	Canthaxanthin	514-78-3	C08583	C40H52O2	564.39673000000005	Prenol lipids	565.4	203.1	+	12.8235	7.57153e-05	7.95228e-05	0.000159956	0.000159639	0.000179467	0.000137609	0.000143884	0.000217194	0.000234265	7.75583e-05	0.000202658	0.000108799	0.000162388	0.00013717	0.000375144
383	Narirutin	14259-46-2	C09793	C27H32O14	580.17921000000001	Flavonoids	581.2	255.1	+	11.9161	1.44617e-05	2.83178e-05	4.70518e-07	0.000178471	0.000142804	0.000260432	0.0001323	0.000283766	0.000197544	4.53728e-05	3.9799e-07	2.65342e-05	0.000106087	4.78148e-05	4.69415e-07
384	Mulberrofuran C	77996-04-4	C08928	C34H28O9	580.17333499999995	Phenols	581.2	137	+	12.8056	7.84719e-05	8.57338e-05	3.8927e-05	3.68278e-05	3.93617e-05	6.83379e-05	0.00013196	4.73869e-05	9.38794e-05	9.64242e-05	3.12268e-05	9.40114e-05	7.49752e-05	6.61422e-05	9.71971e-05
385	Karanjin	521-88-0		C18H12O4	292.07355999999999	Flavonoids	293.1	105	+	11.6673	0.00010976	0.000173732	0.0002915	0.0114453	0.0117945	0.011596	0.00907674	0.00583441	0.00536531	0.00556005	0.00540388	0.00636199	0.00688686	0.0079693	0.00787751
386	12-OPDA	85551-10-6	C01226	C18H28O3	292.203845		293.2	275.2	+	11.3958	3.82821e-05	4.19777e-05	4.83473e-05	0.0091154	0.0117598	0.0131901	0.00535025	0.00548326	0.00624289	5.04792e-05	0.00268008	0.00376715	0.00513918	0.00270566	0.00460713
387	Prostaglandin I2	35121-78-9	C01312	C20H32O5	352.22497499999997	Fatty Acyls	353.2	317.2	+	9.38948	1.0282e-05	3.40598e-06	7.52731e-06	1.63256e-05	1.01077e-05	9.51821e-06	7.18998e-06	1.81058e-06	7.84305e-06	1.71082e-05	3.01938e-06	8.15283e-06	5.09321e-06	3.36089e-06	1.72331e-05
388	Lansiumarin A	205115-73-7		C21H20O5	352.13107500000001	Coumarins	353.1	69	+	11.6476	0.0017139	0.00153608	0.00242376	0.00096861	0.000966594	0.00133252	0.000991359	0.00104453	0.000832121	0.000748025	0.00135732	0.0019505	0.00264746	0.00118845	0.00127306
389	(13E)-11a-Hydroxy-9,15-dioxoprost-13-enoic acid	22973-19-9	C04654	C20H32O5	352.22497499999997	Fatty Acyls	353.2	335.2	+	11.4362	0.000154022	0.000314733	0.000212792	0.000168975	0.000270307	0.000400935	0.000399559	0.000181591	0.000181056	0.000315335	0.000260394	0.000552782	0.000130007	0.00058606	0.000454058
390	4-O-alpha-D-Galactopyranuronosyl-D-galacturonic acid	5894-59-7	C02273	C12H18O13	370.07474500000001	Organooxygen compounds	353.1	97	+	11.4294	0.0011106	0.00106479	0.000893433	0.000926793	0.00141281	0.00117215	0.00130184	0.00110788	0.000670114	0.00163558	0.00170651	0.00302613	0.00193646	0.00248328	0.00137731
391	Thromboxane A2	57576-52-0	C02198	C20H32O5	352.22497499999997	Fatty Acyls	353.2	71.1	+	11.4294	0.000462049	0.000277798	0.00026091	0.000225956	0.000458381	0.000404283	0.000434597	0.000580558	0.000301552	0.000496203	0.000559272	0.000994841	0.000563937	0.000675278	0.000594945
392	Daphnoretin	2034-69-7	C09216	C19H12O7	352.05830500000002	Coumarins	353.1	163	+	11.4462	0.00341093	0.00213026	0.0028017	0.00306648	0.00339181	0.00288906	0.00239958	0.00309204	0.00235584	0.00393049	0.00602592	0.00775119	0.0055502	0.00503102	0.00267805
394	20-COOH-Leukotriene B4	80434-82-8	C05950	C20H30O6	366.20424000000003	Fatty Acyls	389.2	371.2	+	11.567	0.000120181	2.98357e-05	3.24851e-05	4.12228e-05	4.60707e-07	0.000120093	6.19594e-05	4.75027e-07	4.75095e-05	4.28826e-05	4.24894e-05	6.57508e-05	5.69589e-05	2.42596e-05	7.15907e-05
395	Cornin	548-37-8	C09802	C17H24O10	388.13695000000001	Iridoids	389.1	209.1	+	11.9122	1.75761e-05	4.53465e-07	4.70518e-07	5.26671e-05	0.000133943	0.000120194	4.70229e-07	4.75027e-07	3.23809e-05	4.07774e-07	3.9799e-07	3.94486e-05	2.93694e-05	8.65388e-05	1.49091e-05
396	5-Hydroxytryptophan	56-69-9	C01017	C11H12N2O3	220.08479299999999	Alkaloids	221.1	175.1	+	10.8756	2.22485e-05	1.02727e-05	1.34675e-05	8.50576e-05	4.72314e-05	4.45503e-05	6.93376e-05	4.50264e-05	6.45802e-05	2.03657e-05	6.00925e-05	9.6253e-05	7.14663e-05	4.18958e-05	2.68599e-05
397	Precocene II	644-06-4	C09018	C13H16O3	220.10994500000001	Phenols	221.1	165.1	+	10.6967	0.000165765	4.68896e-05	6.48527e-05	0.00016043	0.000115308	0.00011672	0.000137633	0.000157789	0.000141899	3.59827e-05	4.10125e-05	0.000127571	6.91525e-05	5.65526e-05	0.000148913
398	Caryophyllene oxide	1139-30-6	C16908	C15H24O	220.182715	Sesquiterpenoids	221.2	105.1	+	11.6644	0.000213595	0.000225841	0.000269336	0.000648439	0.000968484	0.000394253	0.000629218	0.000669449	0.000861212	0.000270636	0.000216047	0.000482455	0.000164526	0.000304493	0.000423172
399	Anabasine	494-52-0;13078-04-1	C06180;C11357	C10H14N2	162.11569800000001	Alkaloids	163.1	118.1	+	2.8737	2.72011e-06	1.3752e-05	3.13741e-05	2.85552e-05	2.04838e-05	9.48109e-05	4.67311e-05	3.29247e-05	3.25802e-05	2.94137e-05	4.72151e-05	2.41644e-05	2.66233e-05	1.59616e-05	1.90053e-05
400	Safrole	94-59-7	C10490	C10H10O2	162.06808000000001	Benzodioxoles	163.1	122	+	12.263	0.000428895	0.00016758	0.000418787	0.000877566	0.000184986	0.000629978	0.00050835	0.000309948	0.000240327	0.000238911	0.000184736	0.000413825	0.000317816	0.000548014	0.000171483
401	3-Hydroxycoumarin	939-19-5		C9H6O3	162.03169500000001	Coumarins	163	107	+	9.93572	2.48401e-05	6.01025e-05	9.64233e-05	5.53571e-05	8.47171e-05	9.5706e-05	3.4687e-05	6.52362e-05	6.03836e-05	1.27165e-05	5.08157e-05	4.23713e-05	5.99811e-05	9.18395e-05	5.11688e-05
402	Methyl cinnamate	103-26-4	C06358	C10H10O2	162.06808000000001	Phenylpropanoids	163.1	103.1	+	4.90085	2.88791e-05	4.86107e-05	0.000112312	0.000133187	0.000113295	0.000213567	0.000129145	0.000164741	0.000130771	9.57679e-05	0.000153609	0.000166133	0.000147078	9.64887e-05	7.43041e-05
403	4-Methoxycinnamaldehyde	1963-36-6	C10475	C10H10O2	162.06808000000001	Phenylpropanoids	163.1	145.1	+	6.79732	1.2765e-05	1.60619e-05	1.92549e-05	2.12875e-05	3.82963e-05	2.44663e-05	3.25072e-05	1.30253e-05	7.26349e-06	2.23775e-05	3.1032e-05	2.17818e-05	1.24067e-05	5.96719e-06	2.73921e-05
404	o-Methoxycinnamaldehyde	1504-74-1		C10H10O2	162.06808000000001	Phenols	163.1	77	+	11.5972	0.00320391	0.00121493	0.00233249	0.00244618	0.0017609	0.00354524	0.00183007	0.00236919	0.00357003	0.00201468	0.0013427	0.00282204	0.00192883	0.00187043	0.00201853
405	1-Octacosanol	557-61-9	C08387	C28H58O	410.44876499999998	Miscellaneous	411.5	393.4	+	13.2026	0.000383177	0.000733119	0.000735635	7.75774e-05	9.21787e-05	0.000478407	0.000159671	0.000546478	0.000139956	9.20485e-05	8.44622e-05	0.000166387	0.00021912	0.000176769	0.000379434
406	N-Acetyl-5-hydroxytryptamine	1210-83-9	C00978	C12H14N2O2	218.10552799999999	Tryptamine derivatives	219.1	160.1	+	11.1243	3.76263e-05	1.58368e-05	1.6334e-05	2.96937e-05	5.44395e-06	3.90763e-05	5.33761e-06	1.07009e-05	0.0001332	4.60931e-06	2.81131e-05	4.60152e-06	5.10786e-05	5.2504e-05	5.23826e-05
407	alpha-Cyperone	473-08-5	C17090	C15H22O	218.16706500000001	Sesquiterpenoids	219.2	67.1	+	12.2018	0.000292751	9.53444e-05	0.00057245	0.000399822	0.000342873	0.000866267	0.000692205	0.000178513	0.000286218	0.000169316	0.000229882	0.00045372	0.000578919	0.000343954	0.000207579
408	Abrine	526-31-8	C02983	C12H14N2O2	218.10552799999999	Alkaloids	219.1	132.1	+	10.9143	1.55762e-05	2.0086e-05	4.16297e-05	2.51041e-05	1.57656e-05	2.97897e-05	5.18785e-05	1.1118e-05	3.48486e-05	1.47283e-05	2.22599e-05	9.60633e-06	1.02275e-05	4.28295e-05	1.66751e-05
409	Capsidiol	37208-05-2	C09627	C15H24O2	236.17762999999999	Prenol lipids	219.2	135.1	+	9.51615	1.8124e-05	2.34482e-05	3.01839e-05	2.2901e-05	2.96751e-05	0.000113591	4.51979e-05	4.36199e-05	4.35084e-05	1.70993e-05	1.34593e-05	8.97342e-05	3.91147e-05	1.56495e-05	2.28378e-05
410	4-Methylumbelliferyl acetate	2747-05-9	C03837	C12H10O4	218.05790999999999	Coumarins	219.1	159	+	10.0625	2.89657e-05	3.12109e-05	3.31402e-05	5.32414e-05	4.15577e-05	5.78467e-05	1.93949e-05	3.22106e-05	3.90659e-05	1.26694e-05	4.64326e-05	3.92123e-05	4.56606e-05	2.83911e-05	2.54878e-05
411	Baldrinal	18234-46-3	C16811	C12H10O4	218.05790999999999	Miscellaneous	219.1	159	+	8.35287	3.13247e-05	2.66264e-06	5.82672e-06	2.34295e-05	2.28854e-05	3.14659e-05	5.7472e-05	9.52688e-06	3.47842e-05	4.3401e-05	1.43346e-05	2.54909e-06	1.18543e-05	4.33844e-05	5.84449e-06
412	Nerylacetate	141-12-8		C12H20O2	196.14633000000001	Monoterpenoids	219.1	81.1	+	8.37492	7.05898e-05	2.15854e-05	3.39606e-05	6.5578e-05	6.06167e-05	3.20579e-05	2.61557e-05	2.33982e-05	3.23258e-05	1.95266e-05	2.65378e-05	1.96064e-05	1.71081e-05	1.24188e-05	2.00792e-05
413	Adrenoyl ethanolamide		C13829	C22H37NO2	347.28242899999998	Organonitrogen compounds	348.3	44	+	13.3141	1.0863e-06	1.12107e-05	4.70518e-07	4.06782e-06	4.60707e-07	2.35043e-06	1.17112e-05	6.61499e-06	3.67058e-06	4.07774e-07	3.9799e-07	1.95347e-06	7.31722e-06	3.57036e-05	3.76245e-05
414	Etoposide	33419-42-0	C01576	C29H32O13	588.18429500000002	Lignans	611.2	405.1	+	12.7971	2.4808e-05	4.53465e-07	9.86926e-06	5.9017e-05	0.000103029	4.66054e-05	3.47436e-05	8.98252e-05	0.00018274	1.6406e-05	1.89751e-05	4.03692e-05	4.59576e-07	5.68341e-05	1.47421e-05
415	NADH	58-68-4	C00004	C21H29N7O14P2	665.12477699999999	Nucleotide and its derivates	666.1	649.1	+	12.0025	3.61952e-05	6.84632e-05	4.37004e-05	4.38489e-07	1.46471e-05	7.82693e-06	2.2038e-05	5.68003e-05	9.2898e-05	1.32099e-05	0.000127462	1.97269e-05	7.14606e-05	0.000143225	4.69415e-07
416	Sucrose	57-50-1	C00089	C12H22O11	342.11621500000001	Carbohydrates	365.1	203.1	+	0.8918	0.121776	0.359951	0.168069	0.296333	0.138919	0.333435	0.287246	0.115873	0.225761	0.169461	0.121292	0.297187	0.378238	0.142419	0.242791
417	Turanose	547-25-1	C19636	C12H22O11	342.11621500000001	Fatty Acyls	365.1	203.1	+	0.78905	0.245619	0.359951	0.380946	0.182647	0.138919	0.333435	0.287246	0.156353	0.212603	0.161596	0.118752	0.212664	0.148129	0.174974	0.204421
418	Lactulose	4618-18-2	C07064	C12H22O11	342.11621500000001	Organooxygen compounds	365.1	203.1	+	0.772267	0.245619	0.359951	0.380946	0.182647	0.138919	0.333435	0.287246	0.156353	0.212603	0.161596	0.118752	0.212664	0.148129	0.101115	0.204421
419	Prephenate	126-49-8	C00254	C10H10O6	226.04774	Keto acids and derivatives	227.1	163	+	2.24243	1.19082e-05	2.28655e-05	3.23611e-05	2.38566e-05	2.82944e-05	2.38141e-05	4.21961e-06	3.09424e-05	3.13568e-05	2.609e-05	1.4915e-05	2.29823e-05	1.92659e-05	4.17611e-05	2.692e-05
420	(E)-3-Hydroxy-5-methoxystilbene	35302-70-6	C10276	C15H14O2	226.09938	Phenols	227.1	91.1	+	8.74413	2.9175e-05	2.35465e-05	3.00701e-05	1.83903e-05	1.92404e-05	5.37522e-06	1.39319e-05	3.75729e-05	1.13173e-05	2.67505e-05	1.22041e-05	2.14748e-05	4.79668e-05	2.53837e-05	2.14734e-05
421	3-Nitro-L-tyrosine	621-44-3		C9H10N2O5	226.05897300000001	Miscellaneous	227.1	181.1	+	8.72735	3.76603e-05	1.80528e-05	3.18005e-05	3.60868e-05	3.84427e-05	2.53811e-05	1.68833e-05	2.43248e-05	3.39696e-05	4.37868e-05	5.45162e-05	4.22467e-06	3.16786e-05	3.9922e-05	2.63303e-05
422	Myristoleic acid	544-64-9	C08322	C14H26O2	226.19327999999999	Lipids	227.2	69.1	+	4.95997	3.51683e-05	0.000114927	2.80118e-05	3.31558e-05	6.23878e-05	5.69084e-05	6.11078e-05	2.79264e-05	3.46766e-05	6.70631e-05	0.000130994	4.82668e-05	5.21917e-05	4.00201e-05	5.9955e-05
423	Deoxylapachol	3568-90-9	C10325	C15H14O2	226.09938	Quinones	227.1	55.1	+	4.93442	0.000108649	0.000137421	3.64393e-05	6.38881e-05	7.40128e-05	7.01676e-05	9.70929e-05	4.12808e-05	6.99555e-05	7.60641e-05	4.01465e-05	7.79336e-05	5.49858e-05	7.44965e-05	6.41734e-05
424	Glycerophosphocholine	28319-77-9	C00670	C8H20NO6P	257.10282599999999	Cholines	258.1	104.1	+	1.47368	1.46818e-06	7.59266e-06	7.82437e-06	4.38489e-07	4.50359e-06	9.70142e-06	8.99893e-06	3.05864e-06	5.01599e-06	0.000112092	4.5743e-05	3.7702e-05	0.000107662	8.86916e-05	3.38959e-05
425	Acetamide	60-35-5	C06244	C2H5NO	59.037114000000003	Alkaloids	60	43	+	13.947	0.035649	0.0337171	0.0421863	0.0308952	0.0469087	0.038662	0.0294546	0.0257754	0.0370384	0.0279585	0.0289147	0.0387086	0.0230974	0.0323571	0.0349516
426	Glucose 1-phosphate	59-56-3	C00103	C6H13O9P	260.02972199999999	Organooxygen compounds	283	121	+	12.9983	0.00659325	0.00653712	0.00669619	0.0103058	0.00987197	0.012239	0.00890702	0.0116532	0.0110987	0.00457751	0.0066502	0.00807502	0.00947669	0.0108909	0.00966995
427	Mannose 6-phosphate		C00275	C6H13O9P	260.02972199999999	Organooxygen compounds	283	185	+	13.0278	0.000338898	0.00049055	0.000455233	0.000718852	0.000524586	0.000535512	0.000478734	0.000665349	0.000660713	0.000396993	0.000344867	0.000505982	0.000670732	0.00052872	0.00061721
429	Bromocriptine	25614-03-3	C06856	C32H40BrN5O5	653.22128299999997	Ergoline and derivatives	654.2	636.2	+	12.0352	0.00157626	0.000985081	0.00153853	0.000737976	0.00108913	0.00210195	0.00154922	0.00146648	0.00187237	0.000863119	0.000946486	0.00105766	0.000966935	0.00126301	0.000962303
430	Progesterone	57-83-0	C00410	C21H30O2	314.22458	Steroids	315.2	97.1	+	11.6043	7.42037e-05	4.53465e-07	5.25586e-05	0.000155097	9.18757e-05	7.43429e-05	8.30967e-05	4.02502e-05	2.82585e-05	4.07774e-07	3.06772e-05	2.85505e-05	1.23173e-05	5.46486e-05	4.48787e-05
431	Cannabidiol	13956-29-1	C07578	C21H30O2	314.22458	Phenols	315.2	193.1	+	11.755	4.66316e-07	4.53465e-07	3.74102e-05	6.2998e-05	3.27512e-05	4.96679e-07	2.08845e-05	3.68652e-05	7.37981e-05	4.07774e-07	1.24891e-05	5.24841e-05	7.83577e-05	0.000158974	4.69415e-07
432	Cineole	470-82-6	C09844	C10H18O	154.13576499999999	Monoterpenoids	155.1	81.1	+	6.77952	4.24649e-05	5.65585e-05	3.61361e-05	3.55156e-05	3.7213e-05	6.85155e-05	6.45722e-05	3.65953e-05	4.19199e-05	5.3869e-05	5.74055e-05	9.19034e-05	6.08199e-05	4.86766e-05	3.61612e-05
433	(S)-(-)-Perillyl alcohol	18457-55-1	C02452	C10H16O	152.120115	Monoterpenoids	135.1	91.1	+	11.6024	0.000995231	0.00122229	0.00067328	0.000809554	0.00226683	0.00266759	0.000558008	0.00137224	0.000864262	0.0011221	0.00175125	0.00147662	0.00128526	0.0012337	0.00137696
434	p-Cymene	99-87-6	C06575	C10H14	134.10955000000001	Monoterpenoids	135.1	93.1	+	11.6207	0.000320244	0.000205212	0.000195097	0.000446156	0.000286867	0.000560063	0.000156223	9.61703e-05	0.000550017	0.00026177	0.000407354	0.00031342	0.00038252	0.000176005	0.000270997
435	Mandelic acid	611-71-2	C01983	C8H8O3	152.04734500000001	Phenols	135	79.1	+	11.5972	0.000407133	0.000700831	0.000612673	0.00187423	0.000999834	0.00171376	0.00108356	0.000793626	0.00123109	0.000588638	0.00132147	0.00140948	0.00112112	0.00129099	0.00107925
436	Cinnamyl alcohol	104-54-1	C02394	C9H10O	134.07316499999999	Phenylpropanoids	135.1	117.1	+	10.5567	0.000102473	4.18279e-05	5.96426e-05	2.53405e-05	3.63047e-05	7.19631e-05	8.28435e-05	2.70394e-05	3.95977e-05	2.8154e-05	3.22815e-05	4.103e-05	3.44635e-05	2.99892e-05	6.23313e-05
437	Chavicol	501-92-8	C16930	C9H10O	134.07316499999999	Phenols	135.1	107	+	10.5735	0.000117875	0.000245089	8.58675e-05	6.09613e-05	0.0001144	7.39511e-05	9.50507e-05	0.000165072	0.000125145	4.79322e-05	8.31239e-05	8.80835e-05	0.000118279	0.000132557	0.000138254
438	Beta-mangostin	20931-37-7		C25H28O6	424.18858999999998	Xanthones	425.2	69.1	+	13.2084	0.000177449	0.000256677	0.000270924	0.000154884	0.000113103	0.000122049	0.000114087	4.40903e-05	4.13313e-05	5.21929e-05	3.40824e-05	5.7815e-05	7.84625e-05	4.3075e-05	0.000102306
439	Alpha-Santonin	481-06-1	C02206	C15H18O3	246.125595	Sesquiterpenoids	247.1	173.1	+	7.86777	3.37545e-05	4.55486e-05	5.89366e-05	5.14489e-05	7.71391e-05	3.28218e-05	9.53435e-05	7.79852e-05	5.09507e-05	5.08451e-05	2.90455e-05	4.85461e-05	5.24706e-05	4.41019e-05	3.07383e-05
440	Acetyl tryptophan	2280-01-5	C03137	C13H14N2O3	246.10044300000001	Amino acid and derivatives	247.1	130.1	+	7.97212	1.00968e-05	8.56635e-06	1.59823e-05	2.11675e-05	1.11361e-05	1.4868e-05	1.39939e-05	1.14956e-05	1.01965e-05	2.22152e-05	1.31954e-05	5.71237e-06	3.00318e-05	1.95317e-05	1.71797e-05
441	Xanthatin	26791-73-1	C09601	C15H18O3	246.125595	Sesquiterpenoids	247.1	229.1	+	8.3917	3.02166e-06	5.45744e-06	1.92623e-05	1.1103e-05	1.2952e-05	3.26136e-05	2.75791e-05	9.84087e-06	4.92172e-05	8.32474e-06	8.47184e-06	1.10507e-05	1.90521e-05	2.06132e-05	3.6927e-05
442	Curcolone	17015-43-9		C15H18O3	246.125595	Sesquiterpenoids	247.1	229.1	+	8.37492	3.02166e-06	5.45744e-06	1.92623e-05	1.1103e-05	1.2952e-05	3.26136e-05	2.75791e-05	9.84087e-06	4.92172e-05	1.56615e-05	8.47184e-06	1.10507e-05	1.90521e-05	2.06132e-05	3.6927e-05
443	Chamazulene	529-05-5	C09633	C14H16	184.12520000000001	lipids	185.1	157.1	+	8.74152	9.24667e-05	0.00011991	9.70973e-05	9.48103e-05	0.000119387	0.000141044	0.000131596	9.36115e-05	0.000165674	0.000135628	9.75438e-05	5.71358e-05	0.000153099	8.95069e-05	0.000193128
444	Methyl gallate	99-24-1		C8H8O5	184.03717499999999	Phenols	185	125	+	4.4436	1.6084e-05	2.76561e-05	2.69853e-05	1.99204e-05	1.23694e-05	3.31751e-05	7.45624e-06	1.49958e-05	7.93077e-06	2.65075e-05	2.39624e-05	1.7812e-05	2.56846e-05	1.4813e-05	4.32929e-05
445	1-Indanone;Indanone	83-33-0	C01504	C9H8O	132.057515	Indanes	133.1	105.1	+	12.3021	0.000327589	0.000520524	0.000263736	0.000867785	0.000709244	0.000644786	0.000474035	0.00074092	0.000456388	0.000375606	0.000554193	0.000547556	0.000562017	0.000572781	0.000588969
446	(S)-2-Acetolactate		C06010	C5H8O4	132.04226	Keto acids and derivatives	133	87	+	1.31908	4.39534e-05	6.84539e-05	5.71473e-05	0.000195971	0.00018995	0.000212006	0.000179066	0.000155249	0.000221539	8.55603e-05	8.45198e-05	0.000110026	0.000109132	0.000100319	9.76985e-05
447	D-Xylulose	551-84-8	C00310	C5H10O5	150.05282500000001	Carbohydrates	133.1	43	+	1.76245	3.27047e-05	2.15658e-05	2.11118e-05	3.15108e-05	8.64731e-05	4.72651e-05	4.25516e-05	3.81269e-05	8.24067e-05	4.71203e-05	2.55374e-05	5.40992e-05	2.2267e-05	3.79594e-05	4.54835e-05
448	Atropaldehyde		C16592	C9H8O	132.057515	Benzene and substituted derivatives	133.1	103.1	+	6.34418	0.000183819	0.000142957	0.000158807	0.000149224	0.000157956	0.0002671	0.000266283	0.000414102	0.000241206	0.000229933	0.000211871	0.000238184	0.000205564	0.000266458	0.000262938
449	Abyssinone V	77263-11-7	C09319	C25H28O5	408.19367499999998	Flavonoids	409.2	153	+	12.6042	2.4729e-05	5.00787e-05	2.13701e-05	0.000165223	4.60707e-07	6.01657e-05	5.38439e-05	5.99043e-05	9.38946e-05	4.53615e-05	2.63876e-05	1.09569e-05	4.43111e-05	5.97087e-05	1.79739e-05
450	6,8-Diprenylnaringenin	68236-11-3	C09724	C25H28O5	408.19367499999998	Flavonoids	409.2	69.1	+	12.621	7.03576e-05	5.25942e-05	4.89127e-05	0.000110187	8.52011e-05	5.35748e-05	0.000105101	2.45764e-05	6.99318e-05	0.000121763	3.35879e-05	7.86955e-05	8.96094e-05	6.7763e-05	5.86641e-05
451	Nodakenin	495-31-8	C09279	C20H24O9	408.14203500000002	Coumarins	409.1	229.1	+	11.5133	6.14327e-05	1.19867e-05	2.17026e-05	1.80864e-05	4.52655e-05	2.07652e-05	1.89784e-05	1.2858e-05	5.68799e-05	9.27941e-05	5.27227e-05	3.70844e-05	2.47677e-05	0.000121728	0.000284364
452	Torachrysone 8-O-glucoside	64032-49-1		C20H24O9	408.14203500000002	Miscellaneous	409.1	229.1	+	12.3003	6.91648e-05	0.000131144	3.50371e-05	9.02777e-05	8.18637e-05	3.06975e-05	3.96398e-05	0.000105763	0.000122728	0.00011912	0.00011539	0.000312984	0.000207896	0.000216493	0.000284364
453	9-Hydroxycalabaxanthone	35349-68-9		C24H24O6	408.15728999999999	Xanthones	409.2	55.1	+	13.2903	0.000114157	0.000128922	6.7258e-05	4.0589e-05	9.77954e-05	8.20761e-05	3.06803e-05	4.39094e-05	0.000114457	4.27883e-05	1.91207e-05	5.20454e-05	4.83295e-05	5.20081e-05	2.63897e-05
454	Azadirachtin	11141-17-6	C08748;C11047	C35H44O16	720.26293999999996	Triterpenoids	743.3	725.2	+	11.3171	6.73893e-05	0.000172815	0.00016304	0.000184062	2.20257e-05	5.20381e-05	0.000118631	0.000145507	4.35459e-05	3.20028e-05	0.000172088	0.000181683	9.32026e-05	0.000231448	0.000106972
455	dUMP	964-26-1	C00365	C9H13N2O8P	308.040955	Pyrimidine nucleotides	309	113	+	0.760367	5.09913e-05	2.78539e-05	8.45231e-05	0.00012624	0.00020008	4.96679e-07	0.000152576	0.000145562	0.000212899	0.000120806	9.19635e-05	0.000108712	0.000139311	0.000206122	0.000149994
456	Norbixin	542-40-5	C08608	C24H28O4	380.19875999999999	Prenol lipids	381.2	345.2	+	9.83605	1.78673e-06	4.53465e-07	1.86078e-06	8.88078e-06	1.07833e-05	5.90417e-06	7.06801e-06	4.75027e-07	1.98397e-06	2.17717e-05	1.56688e-05	8.15636e-06	2.14483e-05	9.78731e-06	5.26012e-06
457	Vomicine	125-15-5	C09255	C22H24N2O4	380.173608	Alkaloids	381.2	363.2	+	5.37078	4.66316e-07	4.53465e-07	9.79523e-06	8.8533e-06	6.95891e-05	3.90551e-05	1.92983e-05	2.4368e-05	1.57925e-05	1.27363e-05	1.60481e-05	4.17613e-07	3.64772e-05	4.05598e-05	4.10491e-05
459	Lutein	127-40-2	C08601	C40H56O2	568.42803000000004	Prenol lipids	569.4	533.4	+	13.1366	9.82273e-05	5.97712e-05	6.06082e-05	0.000131428	6.99419e-05	0.000140495	9.85022e-05	0.000160577	7.03393e-05	6.90085e-05	3.92432e-05	4.25021e-05	0.000116288	7.95616e-05	0.000107592
460	Chrysin dimethylether	21392-57-4	C10029	C17H14O4	282.08920999999998	Flavonoids	283.1	239.1	+	11.3913	4.66316e-07	5.98151e-06	2.53455e-05	2.37268e-05	0.000215257	0.000375035	9.49927e-05	0.000219245	6.06007e-05	3.18567e-05	0.000141153	5.6251e-05	0.000179206	3.22127e-05	2.4697e-05
461	Pseudobaptigenin	90-29-9	C10522	C16H10O5	282.05282499999998	Isoflavonoids	283.1	255.1	+	11.2616	0.000148235	4.7906e-05	0.000121067	3.04025e-05	4.06106e-05	4.83842e-05	4.7746e-05	0.000100876	8.07108e-05	7.22922e-05	6.39741e-05	4.40855e-05	4.52535e-05	5.08287e-05	3.0528e-05
462	Artemisinin	63968-64-9	C09538	C15H22O5	282.146725	Sesquiterpenoids	283.2	110.1	+	13.0238	0.00309254	0.00275803	0.00266508	0.00488519	0.00413624	0.00475654	0.00446958	0.00574703	0.00495226	0.00334882	0.00346528	0.00416411	0.00371067	0.00441504	0.00540651
463	Miltirone	27210-57-7	C13715	C19H22O2	282.16198000000003	Diterpenoids	283.2	55.1	+	12.9769	0.0311245	0.0210265	0.0239778	0.0382364	0.0285947	0.0410544	0.0368033	0.0442522	0.0356552	0.030657	0.027317	0.0376129	0.040208	0.034147	0.0373454
464	Octyl Gallate	1034-01-1		C15H22O5	282.146725	Phenols	283.2	153	+	12.9734	0.000666163	0.000557488	0.0005487	0.0010329	0.000612023	0.00111072	0.000647339	0.000856506	0.000703174	0.000668823	0.000625459	0.000855479	0.000775999	0.00089266	0.000731042
465	4-Guanidinobutyric acid	463-00-3	C01035	C5H11N3O2	145.085127	Organic acids	146.1	86.1	+	1.314	0.00343549	0.00339267	0.00271393	0.00339084	0.0045668	0.00498548	0.00297398	0.0037615	0.00392419	0.00363991	0.00333453	0.00342158	0.00297183	0.00398323	0.00356288
466	Allysine(6-Oxo DL-Norleucine)		C04076	C6H11NO3	145.073894	Amino acid and derivatives	146.1	100.1	+	0.772267	0.000141474	9.60026e-05	3.93389e-05	7.19171e-05	0.000134478	0.000183462	0.000127568	0.000139144	0.000141814	6.34863e-05	3.91093e-05	8.15307e-05	8.73694e-05	9.64307e-05	0.000103748
467	Alantolactone	546-43-0	C09289	C15H20O2	232.14633000000001	Sesquiterpenoids	233.2	105.1	+	11.9329	0.000216976	0.000344667	0.000347007	0.000793092	0.000851419	0.000606633	0.00086532	0.000681372	0.000819049	0.000529575	0.000782992	0.000424182	0.000794684	0.0007076	0.00115504
468	Isoalantolactone	470-17-7	C09484	C15H20O2	232.14633000000001	Sesquiterpenoids	233.2	105.1	+	12.3094	0.000288543	0.000417515	0.000180153	0.00046993	0.000272152	0.000291959	0.000554165	0.000503337	0.000328547	0.000178053	0.000404925	0.000536376	0.000314002	0.000350464	0.000442497
469	Encecalin	20628-09-5	C09005	C14H16O3	232.10994500000001	Phenols	233.1	177.1	+	10.5645	5.02229e-05	6.12432e-05	7.68191e-05	6.78685e-05	5.75702e-05	2.01626e-05	8.91904e-05	2.70304e-05	5.11613e-05	7.19689e-05	0.000174242	5.5522e-05	4.17137e-05	2.2372e-05	7.5942e-05
470	Costunolide	553-21-9	C09382	C15H20O2	232.14633000000001	Sesquiterpenoids	233.2	161.1	+	12.2077	0.000178129	4.53465e-07	0.000112526	0.000130906	7.87204e-05	0.000111385	0.000156261	0.000172771	0.000138642	0.000126792	0.000111004	0.00012902	0.000199518	0.000131101	0.000240314
471	(2S,3R,4E)-2-Amino-4-heptadecene-1,3-diol	6918-48-5		C17H35NO2	285.26677899999999	Alkaloids	286.3	268.3	+	11.1415	0.0013334	0.00140594	0.00126118	0.00104265	0.0015449	0.0012128	0.00125405	0.00126982	0.00111253	0.000826017	0.00109784	0.00104853	0.000994641	0.000926743	0.00116453
473	Solasodine	126-17-0	C10822	C27H43NO2	413.32937900000002	Alkaloids	414.3	396.3	+	11.8389	0.000183701	0.000351159	0.000242711	0.000286838	0.000261246	0.000226567	0.000167482	0.000171903	0.000538499	0.00016489	0.000222931	0.000218118	0.00027248	0.000169427	0.000136066
474	Chimonanthine	5545-89-1	C09133	C22H26N4	346.21574600000002	Alkaloids	347.2	331.2	+	9.43223	9.02686e-06	1.61011e-06	3.5858e-06	4.38489e-07	4.60707e-07	3.30647e-05	1.04067e-05	5.15122e-06	2.03652e-06	1.33046e-05	4.28585e-06	1.49748e-06	5.74161e-06	8.05452e-06	4.69415e-07
475	Koaburaside monomethyl ether	41514-64-1		C15H22O9	346.12638500000003	Phenols	347.1	185.1	+	11.6481	9.57564e-05	2.42659e-05	3.03636e-05	0.000131218	0.000359926	0.000105233	7.22751e-05	6.431e-05	4.24758e-05	3.24033e-05	8.22648e-05	6.74233e-05	4.59576e-07	5.29527e-05	0.000177306
476	Allopregnanolone	516-54-1	C13712	C21H34O2	318.25587999999999	Steroids and steroid derivatives	319.3	301.3	+	11.5799	3.843e-05	3.63017e-05	0.00011622	0.000132908	0.000185659	8.80597e-05	3.0402e-05	6.17839e-05	8.38903e-05	6.16622e-05	3.18631e-05	3.46333e-05	5.94889e-05	5.27863e-05	6.35352e-05
477	Maltotetraose	34612-38-9	C02052	C24H42O21	666.22186499999998	Carbohydrates	689.2	527.2	+	0.643344	0.000570379	0.000872443	0.000629381	0.000750141	0.000703104	4.70936e-05	0.000847665	0.000994358	0.00168698	0.000793229	0.000801894	0.000677628	0.000704498	0.000602515	0.000895455
478	Stachyose	10094-58-3;470-55-3	C01613	C24H42O21	666.22186499999998	Organooxygen compounds	689.2	527.2	+	0.727683	0.000570379	0.000872443	0.000629381	0.000750141	0.000703104	0.00129728	0.000847665	0.000994358	0.00168698	0.000793229	0.000801894	0.000677628	0.000704498	0.000602515	0.000895455
479	Nandrolone	434-22-0	C07254	C18H26O2	274.19328000000002	Steroids and steroid derivatives	275.2	257.2	+	10.5841	0.00152224	0.00129186	4.70518e-07	0.000933193	0.000805211	0.00108845	0.00118076	0.00136095	0.00181383	0.000619039	0.000699399	0.000879049	0.000973495	4.37891e-07	0.000877544
480	Bellidifolin	2798-25-6	C10053	C14H10O6	274.04773999999998	Xanthones	275.1	257	+	12.0504	0.00013846	0.000161616	0.000189014	0.000306925	0.000368964	0.000141267	0.000180559	0.000148085	0.000299132	0.000142522	0.000219673	0.000165516	0.000216226	0.000126345	0.000248971
481	1,3,6-Trihydroxy-5-methoxyxanthone	41357-84-0		C14H10O6	274.04773999999998	Xanthones	275.1	257	+	12.0829	0.00013846	0.000161616	0.000189014	0.000306925	0.000368964	0.000141267	0.000180559	0.000148085	0.000299132	0.000142522	0.000219673	0.000165516	0.000216226	0.000150802	0.000248971
482	N-Acetyl-L-histidine	2497-02-1	C02997	C8H11N3O3	197.08004199999999	Carboxylic acids and derivatives	198.1	110.1	+	0.772267	4.66316e-07	2.08144e-05	4.70518e-07	5.02051e-05	4.60707e-07	4.96679e-07	4.42522e-05	2.32791e-05	5.22238e-07	4.07774e-07	4.49173e-05	8.95693e-05	8.61936e-05	9.07027e-05	0.000156979
483	Metanephrine	5001-33-2	C05588	C10H15NO3	197.10519400000001	Phenols	198.1	180.1	+	2.13168	1.79833e-05	1.1241e-05	1.36906e-05	6.31293e-06	1.22265e-05	1.10235e-05	4.70229e-07	1.54683e-05	7.45914e-06	2.27044e-05	3.20851e-05	1.57227e-05	2.55744e-05	1.95458e-05	3.08446e-05
484	Betulin	473-98-3	C08618	C30H50O2	442.38108	Triterpenoids	425.4	95.1	+	12.3169	0.000304181	0.000153652	0.000140148	0.000286063	0.000212853	0.000349433	0.000553707	0.000185706	0.000384275	0.000365459	0.000473157	0.000185128	0.000158045	0.000227087	0.000714893
485	Taraxasterone	6786-16-9		C30H48O	424.37051500000001	Triterpenoids	425.4	407.4	+	13.8461	7.17091e-05	0.000134997	0.000110943	4.51693e-05	5.90572e-05	0.000127216	7.64604e-05	0.000151657	8.57567e-05	0.000151049	7.56979e-05	3.90369e-05	0.000212722	4.70789e-05	5.61699e-05
486	N-formylmethionine	4289-98-9	C03145	C6H11NO3S	177.045965	Amino acid and derivatives	178.1	61	+	0.673567	4.71273e-05	7.39303e-05	2.85683e-05	4.38489e-07	4.60707e-07	9.27317e-05	5.39429e-05	1.81351e-05	7.66233e-05	0.000230572	3.9799e-07	0.000159333	9.98094e-05	0.000171583	0.000219079
487	Sulforaphane	4478-93-7		C6H11NOS2	177.02820600000001	Miscellaneous	178	72	+	0.66155	0.000106248	7.80885e-05	0.00010793	0.000114674	7.50749e-05	0.000112733	0.000170365	0.000281919	9.27069e-05	7.76049e-05	5.82221e-05	9.43508e-05	0.000133565	6.24622e-05	7.73247e-05
488	Alliin	556-27-4	C08265	C6H11NO3S	177.045965	Miscellaneous	178.1	132	+	4.59877	4.79084e-05	3.77315e-05	5.81191e-05	4.3658e-05	4.40217e-05	5.52355e-05	3.11726e-05	2.25544e-05	3.66907e-05	4.37836e-05	2.61119e-05	3.91407e-05	4.07647e-05	3.38396e-05	2.64611e-05
489	p-Cresol	106-44-5	C01468	C7H8O	108.057515	Phenols	109.1	94	+	7.27625	0.000100968	0.000121333	4.58922e-05	6.26587e-05	4.67612e-05	5.40849e-05	6.24707e-05	0.000134225	0.000122296	0.000110202	9.27811e-05	3.31631e-05	5.5234e-05	8.84778e-05	9.01654e-05
490	(-)-Salsoline	89-31-6	C09640	C11H15NO2	193.11027899999999	Tetrahydroisoquinolines	194.1	117.1	+	4.25108	5.6039e-05	2.88654e-05	1.2688e-05	1.77927e-05	2.43102e-05	1.70254e-05	2.23123e-05	1.53538e-05	2.37166e-05	5.67227e-06	2.49183e-05	2.34412e-05	1.66652e-05	1.23032e-05	1.47037e-05
491	Gentioflavin	18058-50-9	C09962	C10H11NO3	193.073894	Alkaloids	194.1	148.1	+	4.93442	3.65319e-05	3.14374e-05	7.78124e-05	2.52321e-05	3.60486e-05	7.45928e-05	2.13045e-05	7.66291e-05	7.475e-05	4.68576e-05	5.72002e-05	5.95039e-05	6.24378e-05	4.42254e-05	3.21e-05
492	DG(16:0/16:0/0:0)	30334-71-5	C00165	C35H68O5	568.50667499999997	Glycerolipids	591.5	313.3	+	13.4209	0.0253639	0.0175116	0.0134619	0.0313515	0.0123238	0.0255581	0.0183387	0.00199982	0.0173983	0.0205071	0.0140814	0.0348299	0.0363928	0.0287347	0.0371312
493	3alpha,12alpha-Dihydroxy-5beta-chol-6-enoate		C11637	C24H38O4	390.27701000000002		391.3	355.3	+	11.5843	6.15923e-05	4.53465e-07	4.70518e-07	4.38489e-07	4.60707e-07	4.96679e-07	1.82376e-05	6.36069e-06	2.12677e-05	4.07774e-07	3.74773e-05	4.17613e-07	4.92509e-05	4.37891e-07	8.71817e-05
494	Streptozotocin	18883-66-4	C07313	C8H15N3O7	265.091002	Organooxygen compounds	266.1	140.1	+	0.71665	4.87236e-05	0.000101522	3.04758e-05	3.30309e-05	7.18261e-05	3.99423e-05	9.21834e-05	0.000114932	7.93902e-05	0.000101086	8.1809e-05	2.99378e-05	8.23452e-05	7.70421e-05	3.88182e-05
496	Caffeine	58-08-2	C07481	C8H10N4O2	194.080376	Alkaloids	195.1	138.1	+	4.50223	2.11444e-05	4.53465e-07	4.70518e-07	4.38489e-07	2.54338e-06	2.43424e-05	7.64363e-06	2.68846e-06	8.97707e-06	3.59858e-05	4.88001e-05	4.33124e-05	3.02841e-05	4.37891e-07	1.25426e-05
497	L-Quebrachitol	642-38-6	C08257	C7H14O6	194.07903999999999	Miscellaneous	195.1	177.1	+	4.59133	2.9065e-05	1.42325e-05	4.44844e-05	3.32776e-05	7.85668e-05	4.38434e-05	2.2238e-05	3.4926e-05	4.49757e-05	1.79933e-05	4.54052e-05	4.32365e-05	5.02892e-05	6.55733e-05	2.46354e-05
498	5-Hydroxyconiferaldehyde	249647-14-1	C12204	C10H10O4	194.05790999999999		195.1	177.1	+	4.61278	2.9065e-05	6.10714e-05	5.12356e-05	3.32776e-05	7.34805e-05	4.38434e-05	2.2238e-05	3.25268e-05	4.49757e-05	1.79933e-05	4.54052e-05	4.32365e-05	5.02892e-05	6.55733e-05	3.42669e-05
499	D-Pinitol	10284-63-6	C03844	C7H14O6	194.07903999999999	Miscellaneous	195.1	177.1	+	0.617182	0.000172046	0.000241327	0.000277988	0.000247776	0.000136249	0.00025482	9.44322e-05	0.000235425	0.000152414	0.000170897	0.000140211	0.000158989	0.000126958	0.000256481	0.00020714
500	3-Hydroxy-4-methoxycinnamic acid;Isoferulic acid	537-73-5	C10470	C10H10O4	194.05790999999999	Phenylpropanoids	195.1	149.1	+	4.86728	6.57521e-05	1.39929e-05	8.31717e-05	1.78431e-05	2.79482e-05	4.40489e-05	4.10364e-05	4.40235e-05	3.29844e-05	2.72459e-05	6.17102e-05	3.80691e-05	3.24978e-05	6.18081e-05	6.6098e-05
501	Methyl caffeate acid	3843-74-1	C10477	C10H10O4	194.05790999999999	Phenylpropanoids	195.1	121	+	4.59625	5.19563e-05	7.40445e-05	6.32615e-05	8.9422e-05	7.78328e-05	5.8844e-05	7.26653e-05	0.000119293	0.000127249	5.48746e-05	4.50931e-05	6.75142e-05	4.80742e-05	9.98668e-05	5.87018e-05
502	Kakuol	18607-90-4	C16982	C10H10O4	194.05790999999999	Phenols	195.1	57	+	4.58198	4.02286e-05	6.6694e-05	3.01485e-05	1.76568e-05	4.48286e-05	6.62753e-05	4.02002e-05	9.22614e-05	8.05718e-05	4.67695e-05	2.65948e-05	4.70027e-05	2.57626e-05	4.3614e-05	4.83042e-05
503	Neocnidilide	4567-33-3	C17002	C12H18O2	194.13068000000001	Lactones	195.1	79.1	+	6.8141	4.3076e-05	2.50151e-05	2.39656e-05	2.57335e-05	4.0728e-05	6.68002e-05	5.8603e-05	6.00018e-05	8.73456e-05	2.90121e-05	2.24686e-05	4.909e-05	1.54603e-05	2.50547e-05	3.03265e-05
504	Butyl 4-Hydroxybenzoate	94-26-8		C11H14O3	194.09429499999999	Lignans	195.1	57.1	+	4.5632	4.02286e-05	6.6694e-05	3.01485e-05	1.76568e-05	4.48286e-05	6.62753e-05	4.02002e-05	9.22614e-05	8.05718e-05	4.67695e-05	2.65948e-05	4.70027e-05	2.57626e-05	4.3614e-05	4.83042e-05
505	Pimaricin	7681-93-8	C08073	C33H47NO13	665.30474400000003	Miscellaneous	666.3	630.3	+	11.7724	0.000211803	0.00020102	9.45206e-05	2.93438e-05	4.58359e-05	7.44676e-05	2.16624e-05	0.000107842	5.62788e-05	7.1185e-05	0.000183262	9.72866e-05	0.00013684	8.38058e-05	0.000131581
506	Lycorine	476-28-8	C08532	C16H17NO4	287.11575900000003	Alkaloids	288.1	147	+	7.58542	5.79775e-06	1.13993e-05	2.04733e-05	9.12312e-06	3.8221e-05	2.9619e-05	1.33063e-05	2.80321e-05	1.36627e-05	2.73637e-05	1.74703e-05	1.03415e-05	1.77768e-05	2.58575e-05	1.77346e-05
507	Tetrandrine	518-34-3	C09654	C38H42N2O6	622.30428800000004	Alkaloids	623.3	381.2	+	11.8993	5.05834e-05	4.53465e-07	4.70518e-07	2.13635e-05	6.54219e-05	1.60266e-05	0.000102255	8.77205e-05	5.22238e-07	4.07774e-07	4.42753e-05	3.31389e-05	4.59576e-07	4.5975e-05	4.69415e-07
508	Lucidadiol	252351-95-4		C30H48O3	456.360345	Triterpenoids	457.4	421.3	+	12.642	4.18273e-05	5.19572e-05	6.04541e-05	0.000240507	2.63922e-05	6.41446e-05	9.72798e-05	4.76164e-05	3.33202e-05	5.26725e-05	2.72647e-05	5.86595e-05	4.05507e-05	6.23039e-05	8.81746e-05
509	Kazinol A	99624-28-9	C09760	C25H30O4	394.21440999999999	Flavonoids	395.2	123	+	13.2587	0.000852704	0.000546503	0.0009982	0.000571539	0.000620164	0.000601261	0.000452844	0.000397151	0.00045726	5.94551e-05	0.000350548	0.000338142	0.000379736	0.000266588	0.000263031
510	Rotenone	83-79-4	C07593	C23H22O6	394.14164	Flavonoids	395.1	213.1	+	12.9237	0.000147681	8.42967e-05	7.41435e-05	0.000149527	9.59326e-05	9.95013e-05	9.66279e-05	8.09442e-05	0.000135431	0.000124959	5.4719e-05	7.41562e-05	9.68878e-05	9.38812e-05	6.81572e-05
511	Deguelin	522-17-8	C10417	C23H22O6	394.14164	Flavonoids	395.1	147	+	13.4601	0.000623783	0.00029717	0.000510762	0.000256596	0.000299286	0.000300478	0.000404933	0.000544792	0.000802466	0.000414694	0.000181177	0.000274809	0.0011382	0.000557902	0.0004827
512	Theobromine	83-67-0	C07480	C7H8N4O2	180.06472600000001	Alkaloids	181.1	81	+	3.27403	3.22642e-05	2.73029e-05	4.86807e-05	2.41967e-05	3.08927e-05	2.54884e-05	2.69756e-05	4.46009e-05	5.06081e-05	3.6842e-05	4.40406e-05	2.21338e-05	6.52306e-05	4.68595e-05	3.05789e-05
513	Theophylline	58-55-9	C07130	C7H8N4O2	180.06472600000001	Alkaloids	181.1	124	+	3.92347	9.07965e-06	1.88539e-05	2.37323e-05	1.69937e-06	9.99657e-06	2.90413e-05	7.95439e-06	7.26181e-06	2.20129e-05	2.61737e-05	1.99779e-05	3.48646e-05	2.3292e-05	8.02418e-06	2.31649e-05
514	Caffeic acid	331-39-5	C01481	C9H8O4	180.04226	Phenylpropanoids	181	163	+	4.4394	1.9084e-05	2.9482e-05	4.35357e-05	1.07382e-05	3.04269e-05	1.92438e-05	1.33801e-05	3.95985e-05	2.39741e-05	3.23723e-05	3.05496e-05	3.15705e-05	2.2273e-05	2.49e-05	1.18216e-05
515	Inositol	643-10-7;87-89-8	C00137	C6H12O6	180.06339	Organooxygen compounds	181.1	163.1	+	9.93572	6.10044e-05	3.52022e-05	1.84947e-05	9.88887e-05	0.00016036	7.74252e-05	0.000195662	7.22061e-05	7.307e-05	8.56418e-05	4.50907e-05	3.03652e-05	4.59576e-07	3.31823e-05	7.59866e-05
516	Coniferyl alcohol	458-35-5;32811-40-8	C00590	C10H12O3	180.07864499999999	Phenylpropanoids	181.1	149.1	+	3.27073	4.12067e-05	3.45948e-05	2.49472e-05	3.77975e-05	6.11952e-05	9.29352e-05	4.27696e-05	5.05498e-05	5.75397e-05	4.25638e-05	4.46772e-05	8.19405e-05	5.14067e-05	2.41925e-05	4.5738e-05
517	2-Hydroxy-3-(4-hydroxyphenyl)propenoic acid		C05350	C9H8O4	180.04226	Benzene and substituted derivatives	181	105	+	10.0462	0.00052059	0.000515317	0.000700108	0.00070005	0.00110543	0.000839606	0.000817005	0.000802035	0.000865215	0.000546654	0.000627205	0.000785719	0.000816143	0.000781357	0.00080338
518	Trans-caffeic acid	501-16-6	C01197	C9H8O4	180.04226	Phenylpropanoids	181	121	+	3.30673	5.96528e-05	3.62453e-05	9.16243e-05	5.07062e-05	5.24216e-05	3.72065e-05	3.63618e-05	5.21968e-05	5.7259e-05	5.89738e-05	3.48895e-05	4.26473e-05	2.45573e-05	4.45732e-05	4.03635e-05
519	4-Hydroxy-3-methoxymandelate;Vanillylmandelic acid	55-10-7	C05584	C9H10O5	198.05282500000001	Phenols	181.1	65	+	3.27292	1.83389e-05	1.12027e-05	2.51463e-05	1.73108e-05	1.11949e-05	1.55194e-05	1.35264e-05	1.67361e-05	2.22078e-05	3.5744e-05	4.60259e-06	1.39022e-05	1.11438e-05	1.94764e-05	1.98138e-05
520	Propyl paraben	94-13-3		C10H12O3	180.07864499999999	Phenols	181.1	43.1	+	3.25713	3.96001e-05	2.32062e-05	3.98676e-05	6.08378e-05	6.00084e-05	7.25951e-05	8.66024e-05	2.68709e-05	3.88332e-05	6.78547e-05	4.34246e-05	4.66055e-05	3.59831e-05	2.7413e-05	3.47035e-05
521	Neosperidin dihydrochalcone	20702-77-6		C28H36O15	612.20542499999999	Chalcones	613.2	305.1	+	12.4554	0.00312907	0.0011785	0.00242095	0.0017973	0.00175536	0.00292313	0.00107577	0.00174428	0.00329321	0.000275579	0.000387373	0.000560499	0.00036862	0.000406494	0.000187922
522	Glutathione oxidized	27025-41-8	C00127	C20H32N6O12S2	612.15196600000002	Amino acid and derivatives	613.2	355.1	+	2.51768	5.81371e-05	4.09015e-05	1.26395e-05	4.25865e-05	3.89794e-05	2.50571e-05	3.36709e-05	2.2497e-05	2.73357e-05	2.01621e-05	1.86337e-05	5.49481e-05	3.71959e-05	3.30413e-05	2.71618e-05
523	Hydroxysafflor yellow A	78281-02-4		C27H32O16	612.16904	Chalcones	613.2	595.2	+	12.5874	0.0623935	0.0355758	0.0280947	0.0351985	0.0413181	0.0538471	0.0468572	0.0273968	0.0576993	0.00403429	0.0121252	0.0114442	0.00925485	0.00153203	0.0020085
525	Dictamnine	484-29-7	C10660	C12H9NO2	199.06332900000001	Alkaloids	200.1	129.1	+	9.89777	4.23573e-05	8.92777e-05	2.61395e-05	4.15764e-05	3.67931e-05	6.05198e-05	2.00477e-05	2.92292e-05	3.40077e-05	4.00924e-05	1.44461e-05	4.68275e-05	3.01369e-05	4.17781e-05	4.09969e-05
526	Methylecgonine	7143-09-1	C12448	C10H17NO3	199.12084400000001	Alkaloids	200.1	182.1	+	3.13865	1.34065e-05	6.53843e-06	1.63299e-05	4.35382e-06	6.91395e-06	1.24529e-05	4.48996e-06	1.84123e-05	1.28977e-05	2.80996e-05	2.03436e-05	4.12955e-06	9.15063e-06	1.03878e-05	1.132e-05
527	Tussilagine	80151-77-5	C10411	C10H17NO3	199.12084400000001	Alkaloids	200.1	182.1	+	3.8523	2.53578e-05	1.44493e-05	1.54908e-05	2.64672e-05	2.58957e-05	3.89025e-05	4.34832e-06	2.36032e-05	1.90498e-05	1.76737e-05	3.50612e-05	1.12488e-05	1.28607e-05	2.50906e-05	1.36226e-05
528	Cevadine	62-59-9		C32H49NO9	591.340734	Alkaloids	592.3	574.3	+	13.279	0.00600127	0.00384834	0.00349989	0.00182513	0.00177915	0.00263724	0.00266812	0.00150887	0.00586285	0.00164264	0.00434749	0.00281482	0.00268651	0.00486597	0.00480114
529	Withanolide A	32911-62-9		C28H38O6	470.26684	Steroids and steroid derivatives	471.3	453.3	+	12.2685	0.000142512	0.000239847	0.000171866	0.000136585	0.000173089	0.000318389	0.000215257	0.000156411	0.000188913	0.000266535	0.000114833	0.000243318	9.53957e-05	0.000180462	0.000156756
530	11-Keto-beta-boswellic acid	17019-92-0		C30H46O4	470.33960999999999	Triterpenoids	471.3	453.3	+	9.23922	5.19536e-05	2.14078e-05	3.25508e-05	6.56859e-05	3.12035e-05	2.89889e-05	1.15358e-05	3.00123e-05	3.15755e-05	3.85954e-05	2.73948e-05	1.98282e-05	2.21062e-05	3.15422e-05	6.79296e-06
531	Ganoderic acid F	98665-15-7		C32H42O9	570.28288499999996	Triterpenoids	571.3	553.3	+	12.9734	0.000265968	0.000254971	0.000443547	0.000302182	0.000319821	0.000580751	0.000340757	0.000311691	0.00031128	0.000189942	0.000394772	0.000270015	0.0004783	0.000290226	0.000404287
532	Yohimbic acid monohydrate	522-87-2		C20H24N2O3	340.17869300000001	Alkaloids	341.2	144.1	+	13.7488	6.65931e-05	8.25926e-05	7.10573e-05	0.000103327	4.60707e-07	8.95757e-05	4.70229e-07	3.68982e-05	0.000127326	0.000105032	7.86046e-05	6.16275e-05	0.000152011	0.000196978	9.0645e-05
533	Esculin	531-75-9	C09264	C15H16O9	340.07943499999999	Coumarins	341.1	179	+	4.23082	1.05504e-05	9.3311e-06	8.52234e-06	1.77619e-05	8.28549e-06	1.11062e-05	1.07103e-05	2.32276e-05	9.5143e-06	5.41839e-06	1.5748e-05	2.76205e-05	4.18998e-06	7.78009e-06	6.19858e-06
534	Desmethylxanthohumol	115063-39-3	C16416	C20H20O5	340.13107500000001	Chalcones	341.1	119	+	13.0095	5.33967e-05	0.000105725	0.000120546	6.23967e-05	0.000136927	9.8091e-05	8.67851e-05	7.00657e-05	0.00024477	0.000113283	7.38834e-05	0.000110058	0.00011043	5.55733e-05	0.000151388
535	Trimethylapigenin	5631-70-9		C18H16O5	312.09977500000002	Flavonoids	313.1	269.1	+	10.797	0.000211706	9.44166e-05	8.01003e-05	4.74656e-05	0.000228789	0.00014998	4.59559e-05	0.000139019	9.08722e-05	7.07996e-05	6.95779e-05	0.000139488	0.000209007	0.000132243	7.57654e-05
536	Broussonin C	76045-49-3	C09524	C20H24O3	312.17254500000001	Phenols	313.2	55.1	+	13.2252	0.00061299	0.000181219	0.000365962	0.000252697	0.000424948	0.000381934	0.000296464	0.000236677	0.000322487	0.000269038	0.000419049	0.000290171	0.000395943	0.000341619	0.000269576
537	4'-Prenyloxyresveratrol	69065-16-3	C10283	C19H20O4	312.13616000000002	Phenols	313.1	55.1	+	11.849	0.00102482	0.000958646	0.000574735	0.000915771	0.000519008	0.000348455	0.000533566	0.000371148	0.00147784	0.000454703	0.000711026	0.000398692	0.000642815	0.000383864	0.000359844
538	2-Hydroxy-6-oxo-6-(2-carboxyphenyl)-hexa-2,4-dienoate		C16264	C13H10O6	262.04773999999998		263.1	171	+	8.72735	4.80005e-06	1.87828e-05	3.50311e-05	1.86071e-05	3.7365e-05	5.66227e-05	1.67597e-05	5.2838e-05	0.000124704	1.63681e-05	3.9799e-07	1.22181e-05	6.56901e-05	3.72191e-05	1.90998e-05
539	D-Aspartic acid	1783-96-6	C00402	C4H7NO4	133.037509	Alkaloids	134	74	+	0.755483	0.000710532	0.000702735	0.000773458	0.000725973	0.000780323	0.00106419	0.00031085	0.000219738	0.000205786	0.00118565	0.00123528	0.00124928	0.00144607	0.0014089	0.00125604
540	indolin-2-one	59-48-3	C12312	C8H7NO	133.052764	Alkaloids	134.1	77	+	5.67433	3.59372e-05	4.9701e-05	3.94621e-05	3.14841e-05	5.0034e-05	1.35865e-05	5.00667e-05	4.91097e-05	0.000108578	3.50684e-05	4.81718e-05	3.06734e-05	6.86542e-05	9.93323e-05	5.09316e-05
541	Protoveratrine A	143-57-7	C10815	C41H63NO14	793.42485899999997	Alkaloids	794.4	776.4	+	11.7295	0.00100754	0.000762064	0.00070458	0.000374783	0.000601674	0.000602048	0.000554901	0.000148968	0.000680706	0.000680302	0.000478091	0.000479443	0.000610439	0.000204505	0.000808273
542	Cephalotaxine	24316-19-6	C10580	C18H21NO4	315.14705900000001	Alkaloids	316.2	229.1	+	4.93257	5.39356e-06	2.36016e-05	6.58918e-05	1.00217e-05	5.78731e-05	1.76008e-05	1.63568e-05	2.75191e-05	2.43847e-05	4.07774e-07	5.47989e-05	4.17613e-07	4.16496e-05	4.37891e-07	4.01546e-05
543	Protopine	130-86-9	C05189	C20H19NO5	353.12632400000001	Alkaloids	354.1	188.1	+	11.4462	7.70669e-05	4.53465e-07	4.70518e-07	8.14616e-05	9.23935e-05	0.000117535	6.47089e-05	7.74901e-05	5.22238e-07	0.000149201	3.9799e-07	0.000198587	4.59576e-07	0.000250847	0.000269286
544	Scoparone	120-08-1	C09311	C11H10O4	206.05790999999999	Coumarins	207.1	121	+	5.05917	2.70078e-05	3.39519e-05	2.12007e-05	2.68916e-05	7.44083e-05	2.14666e-05	4.35911e-05	4.49198e-05	5.61908e-05	2.42167e-05	3.31216e-05	1.89598e-05	5.79511e-05	1.52319e-05	4.89801e-05
545	alpha-Irone	79-69-6;35124-13-1	C09690	C14H22O	206.16706500000001	Prenol lipids	207.2	147.1	+	5.0519	6.44768e-05	0.000107176	3.6625e-05	2.0191e-05	0.000168368	9.26167e-05	7.53799e-05	0.000112852	8.24441e-05	3.21321e-05	3.96198e-05	7.82009e-05	5.74087e-05	5.94564e-05	7.76867e-05
546	Ethyl trans-p-methoxycinnamate	1929-30-2	C10476	C12H14O3	206.09429499999999	Cinnamic acids and derivatives	207.1	133.1	+	4.96798	0.0005138	0.000703	0.000380018	0.000812808	0.000258531	0.000533873	0.000552929	0.000413763	0.00042735	0.000503586	0.000522876	0.00058228	0.000442495	0.000409368	0.000433694
547	2-Hydroxy-3-methylbenzalpyruvate		C14086	C11H10O4	206.05790999999999		207.1	133.1	+	5.06868	0.000341785	0.000337972	0.000380018	0.000812808	0.000258531	0.000454496	0.000552929	0.000413763	0.00042735	0.000503586	0.0003001	0.000497182	0.000305239	0.000353882	0.000833033
548	3-Methoxy-4,5-methylenedioxycinnamaldehyde	74683-19-5		C11H10O4	206.05790999999999	Phenylpropanoids	207.1	189.1	+	5.04263	0.000146138	0.000134568	0.000100897	0.000259367	0.000275767	7.88646e-05	8.86311e-05	0.000106358	0.000109732	0.000121599	8.90923e-05	4.7541e-05	8.83407e-05	0.000132389	0.000215511
549	Glutathione	70-18-8	C00051	C10H17N3O6S	307.08380799999998	Amino acid and derivatives	308.1	76	+	2.02187	4.66316e-07	1.40548e-05	1.65728e-05	4.38489e-07	4.60707e-07	3.28974e-06	4.70229e-07	1.19198e-05	8.55468e-06	5.87742e-05	3.9799e-07	8.57774e-05	7.47025e-05	8.88264e-05	0.000104068
550	Dihydrocapsaicin	19408-84-5	C16952	C18H29NO3	307.214744	Alkaloids	308.2	137.1	+	11.9366	0.000113092	5.41628e-05	5.93499e-05	4.14542e-05	6.93042e-05	6.89403e-05	2.56245e-05	5.92636e-05	0.000130814	3.22974e-05	0.000165455	4.92876e-05	9.28507e-05	6.22169e-05	0.00016402
551	Rutacridone	17948-33-3	C10738	C19H17NO3	307.12084399999998	Alkaloids	308.1	252.1	+	12.8727	5.0026e-05	0.000147358	0.000105494	8.92129e-06	2.26962e-05	2.49549e-05	2.88912e-05	1.40583e-05	2.32778e-05	3.77503e-05	2.75044e-05	1.12274e-05	2.65738e-05	1.23534e-05	4.62565e-05
552	DL-alpha-Tocopherylacetate	7695-91-2	C13202	C31H52O3	472.39164499999998	Phenols	473.4	207.1	+	13.3697	9.98185e-05	8.86596e-05	4.1606e-05	6.75577e-05	0.000348987	7.86719e-05	0.000112152	0.000118366	6.20932e-05	2.51709e-05	4.72781e-05	5.79666e-05	5.92787e-05	0.000135806	5.08792e-05
553	Crategolic acid	4373-41-5	C16939	C30H48O4	472.35525999999999	Triterpenoids	473.4	409.3	+	12.4779	1.26015e-05	1.18056e-05	4.08624e-05	1.16159e-05	4.60707e-07	1.38567e-05	4.70229e-07	2.61663e-05	4.46806e-05	1.03057e-05	3.22112e-05	1.12403e-05	1.19705e-05	7.39671e-05	3.68807e-05
554	N1-Methyl-4-pyridone-3-carboxamide	769-49-3	C05843	C7H8N2O2	152.05857800000001	Pyridines and derivatives	153.1	136	+	2.65573	4.66316e-07	3.61961e-05	2.53091e-05	8.91876e-05	8.10202e-05	6.28007e-05	3.1075e-05	4.75027e-07	5.22238e-07	2.74583e-05	2.87493e-05	5.18344e-05	8.32082e-05	6.22508e-05	2.4647e-05
555	3,4-Dihydroxyphenylglycol	28822-73-3;3343-19-9	C05576	C8H10O4	170.05790999999999	Phenols	153.1	107	+	3.08328	0.000108471	0.000147668	0.000152155	0.00014907	0.000177304	0.000201716	0.000125395	0.000104294	0.000235106	0.000164858	0.000238979	0.000142129	0.00012367	0.000238774	0.000184963
556	3-Hydroxyphenylacetic acid	621-37-4	C05593	C8H8O3	152.04734500000001	Phenols	153.1	107	+	5.0645	0.000135151	0.000232588	9.77417e-05	0.000121733	0.0001069	5.54213e-05	5.61355e-05	0.000134147	5.90093e-05	4.5373e-05	0.00012379	9.06099e-05	0.00015205	6.97982e-05	7.37376e-05
557	4-(Ethoxymethyl)phenol	57726-26-8		C9H12O2	152.08373	Phenols	153.1	107	+	2.6294	8.30519e-05	0.000424788	0.000264903	8.23646e-05	0.000225808	0.000162173	0.000152265	0.000209851	0.000177274	0.000163376	0.000176223	0.000282552	0.000101562	0.000192922	0.000147559
558	(+)-Camphor	464-49-3	C00808	C10H16O	152.120115	Monoterpenoids	153.1	97.1	+	6.50323	0.000198057	0.00016138	0.000358721	0.000248288	0.000251589	0.000413389	0.000165635	0.000275319	0.000205185	0.000163241	0.000405594	0.000171966	0.000387327	0.000268609	0.00021754
559	Pulegone	89-82-7	C09893	C10H16O	152.120115	Monoterpenoids	153.1	77	+	5.8955	0.00030329	0.000392485	0.000245241	0.000302587	0.000189127	0.000248732	0.000340419	0.000314864	0.000349329	0.000297813	0.000217228	0.000467259	0.000326781	0.000151408	0.000352758
560	Vanillin	121-33-5	C00755	C8H8O3	152.04734500000001	Phenols	153.1	65	+	5.89592	0.000737052	0.000142576	0.000155091	0.000236558	0.000108149	0.000487401	0.000142845	0.000691678	0.000268185	0.000311807	0.0005786	0.000428552	0.000529938	0.000808358	0.000614672
561	Methyl salicylate;Methyl 2-hydroxybenzoate	119-36-8	C12305	C8H8O3	152.04734500000001	Phenols	153.1	65	+	9.82	4.39282e-05	4.55307e-05	6.37391e-05	3.21816e-05	4.16444e-05	9.84021e-05	2.16948e-05	4.08413e-05	2.54846e-05	3.37471e-05	3.10617e-05	5.43282e-05	5.15911e-05	3.65631e-05	6.14e-05
562	3-(4-Hydroxyphenyl)-1-propanol	10210-17-0		C9H12O2	152.08373	Phenylpropanoids	153.1	135.1	+	3.0883	6.21875e-05	2.70178e-05	2.94624e-05	4.14651e-05	4.53589e-05	5.80829e-05	3.22335e-05	6.43456e-05	2.49923e-05	6.65696e-05	2.66308e-05	3.90853e-05	9.3744e-05	4.44646e-05	2.79662e-05
563	3,4-Dihydroxyphenylacetaldehyde	5707-55-1	C04043	C8H8O3	152.04734500000001	Benzene and substituted derivatives	153.1	135	+	4.0537	4.63046e-05	5.26057e-05	5.29e-05	3.72467e-05	3.04226e-05	6.39302e-05	2.90893e-05	2.38126e-05	2.91932e-05	3.08383e-05	3.24159e-05	4.90854e-05	5.64453e-05	3.42256e-05	4.81276e-05
564	(+)-Pteryxin	17944-23-9;13161-75-6	C09307	C21H22O7	386.13655499999999	Coumarins	387.1	55.1	+	11.1064	0.000166603	0.000242385	4.70518e-07	7.64468e-05	0.000141655	0.000173795	0.000127539	0.000116629	5.22238e-07	6.61286e-05	0.000101568	0.000209872	0.000166741	0.000118296	0.000165262
565	Irisflorentin	41743-73-1	C17958	C20H18O8	386.10016999999999	Flavonoids	387.1	167.1	+	8.64343	4.19512e-06	4.53465e-07	4.70518e-07	4.38489e-07	1.68209e-05	1.89632e-05	8.39209e-06	8.70153e-06	1.53948e-05	4.07774e-07	1.69575e-05	3.07665e-05	4.28424e-06	4.061e-06	4.69415e-07
566	Porson	56222-03-8		C22H26O6	386.17293999999998	Phenols	387.2	313.1	+	7.45185	8.67835e-06	7.53038e-06	1.34343e-05	3.4713e-06	2.59932e-05	1.21721e-05	4.70229e-07	2.0084e-05	1.53101e-05	3.40359e-06	4.82468e-06	8.4781e-06	7.65191e-06	1.30253e-05	3.70716e-06
567	4'-Methoxyflavone	4143-74-2		C16H12O3	252.07864499999999	Flavonoids	253.1	210.1	+	11.4042	9.23213e-05	5.86876e-05	7.62317e-05	0.000435374	0.000596616	0.000831472	3.13442e-05	0.000127042	0.000190658	0.000407502	0.000336594	0.000325579	0.000342101	0.00018096	0.000313937
569	7-Hydroxyflavone	6665-86-7	C11264	C15H10O3	238.062995	Flavonoids	239.1	137	+	0.56235	8.02625e-05	4.18049e-05	4.12622e-05	4.22696e-05	9.29947e-05	4.66769e-05	9.48369e-05	3.16476e-05	6.49583e-05	6.33082e-05	0.000142002	5.29627e-05	0.000174209	3.46908e-05	0.000156554
570	Bisabolol oxide A	22567-36-8	C16773	C15H26O2	238.19327999999999	Sesquiterpenoids	239.2	55.1	+	11.4953	0.000275419	0.000240597	0.000382607	0.000319147	0.000334542	0.000393435	0.000312684	0.000156922	0.000166236	0.000313006	0.000245693	0.000264641	0.000215996	0.000247648	0.000265752
571	Benzyl cinnamate	103-41-3		C16H14O2	238.09938	Phenylpropanoids	239.1	91.1	+	4.55317	4.42174e-05	3.46449e-05	3.80398e-05	2.8656e-05	3.88255e-05	4.10827e-05	2.3385e-05	2.8378e-05	4.24606e-05	2.92561e-05	3.1213e-05	3.85629e-05	4.33899e-05	3.66151e-05	3.59937e-05
573	Crotaline	315-22-0	C10350	C16H23NO6	325.15253899999999	Alkaloids	326.2	120.1	+	11.4283	4.66316e-07	4.53465e-07	4.70518e-07	2.39007e-05	5.26513e-05	2.07652e-05	3.90205e-05	4.75027e-07	5.22238e-07	0.000243873	3.9799e-07	4.17613e-07	0.000177218	0.000151665	4.69415e-07
574	Cheilanthifoline	483-44-3	C05174	C19H19NO4	325.13140900000002	Miscellaneous	326.1	268.1	+	14.1314	1.31898e-05	2.48186e-06	9.00343e-06	5.62593e-06	2.11537e-05	1.07018e-05	1.64409e-05	3.51584e-05	1.62035e-05	7.15522e-06	7.64464e-06	1.28114e-05	1.20829e-05	2.65576e-06	3.2004e-06
575	Cassythicine	5890-28-8	C09389	C19H19NO4	325.13140900000002	Alkaloids	326.1	252.1	+	9.90317	9.3135e-06	2.24232e-05	1.99196e-05	4.29069e-05	9.53785e-06	2.52524e-05	2.21141e-05	1.88744e-05	2.20979e-05	8.20797e-06	1.49964e-05	2.41753e-05	7.2581e-06	2.03669e-05	1.60743e-05
576	L-Pipecolic acid	535-75-1;3105-95-1	C00408	C6H11NO2	129.078979	Amino acid and derivatives	130.1	84.1	+	0.68835	0.0117614	0.0126255	0.0167674	0.0127552	0.0124035	0.0154188	0.00775377	0.0100429	0.0168986	0.0152916	0.0143943	0.020371	0.0176131	0.01635	0.0166303
577	Pyrrolidonecarboxylic acid	4042-36-8	C02237	C5H7NO3	129.04259400000001	Carboxylic acids and derivatives	130	84	+	0.671567	0.0117614	0.0126255	0.0167674	0.0127552	0.0124035	0.0154188	0.00775377	0.0100429	0.0121001	0.0152916	0.0143943	0.020371	0.0176131	0.01635	0.0166303
578	Lincomycin	154-21-2	C06812	C18H34N2O6S	406.21375899999998	Carboxylic acids and derivatives	407.2	126.1	+	12.4381	1.93229e-05	4.7745e-05	4.70518e-07	0.000193215	0.000105496	0.000276331	4.70229e-07	6.94728e-06	5.22238e-07	8.39602e-05	0.000203164	4.17613e-07	0.00015709	0.000186827	4.69415e-07
579	Astringin	29884-49-9	C10245	C20H22O9	406.12638500000003	Phenols	407.1	245.1	+	11.5972	5.71839e-05	4.12976e-05	2.50412e-05	4.38489e-07	1.9663e-05	2.64902e-05	3.66315e-05	1.87173e-05	5.45623e-05	4.07774e-07	4.70567e-05	1.68535e-05	1.22241e-05	6.78822e-06	3.82242e-05
580	Lancerin	81991-99-3	C10075	C19H18O10	406.09	Xanthones	407.1	389.1	+	11.4737	4.17714e-05	3.02458e-05	0.000172375	1.11654e-05	0.000105987	3.5187e-05	1.85507e-05	6.08591e-05	9.3072e-05	2.11723e-05	0.000207145	6.50789e-05	3.74492e-05	9.28641e-05	4.37259e-05
581	Oxyresveratrol 3'-O-beta-D-glucopyranoside	144525-40-6		C20H22O9	406.12638500000003	Phenols	407.1	227.1	+	11.586	1.79555e-05	4.53465e-07	6.22284e-06	7.83683e-05	4.60707e-07	5.71625e-05	1.31218e-05	6.41935e-06	2.12081e-05	1.68621e-05	1.58158e-05	4.17613e-07	1.84668e-05	8.42271e-05	4.69415e-07
582	Vicenin 2	23666-13-9	C10195	C27H30O15	594.15847499999995	Flavonoids	595.2	577.2	+	4.98477	4.32092e-05	4.53465e-07	4.70518e-07	4.34563e-05	4.60707e-07	4.6734e-05	4.70229e-07	5.19654e-06	8.4769e-05	2.6241e-05	3.29835e-05	4.17613e-07	4.59576e-07	2.03078e-05	1.64207e-05
583	Safflor Yellow A	85532-77-0		C27H30O15	594.15847499999995	Chalcones	595.2	577.2	+	12.3357	0.00076987	0.000419197	0.000336632	0.000874592	0.000277688	0.000990077	0.000469247	0.000418481	0.000626665	0.000288093	0.000597934	0.000415563	0.000269571	0.000415657	0.000335327
584	Poncirin	14941-08-3	C09830	C28H34O14	594.19485999999995	Flavonoids	595.2	269.1	+	8.15673	1.5136e-05	4.89765e-06	1.80247e-05	1.08972e-05	2.16386e-05	1.07139e-05	2.57068e-05	1.04858e-05	2.57884e-05	1.58966e-05	2.19152e-05	1.68794e-05	1.02904e-05	8.87931e-06	5.16075e-06
585	Ganoderic acid H	98665-19-1		C32H44O9	572.29853500000002	Triterpenoids	573.3	555.3	+	11.7315	0.000265882	0.000381022	0.000614417	0.000293746	0.000511035	0.000390158	0.000683988	0.000469604	0.000476647	0.000701017	0.00118862	0.00109282	0.00184672	0.00189452	0.00194371
586	Alpha-Toxicarol	82-09-7	C10537	C23H22O7	410.13655499999999	Flavonoids	411.1	179.1	+	12.3102	2.78025e-05	4.90831e-05	1.82532e-05	3.31873e-05	3.2845e-05	3.13186e-05	3.40279e-05	4.75027e-07	8.76758e-05	4.31777e-05	2.31529e-05	3.09455e-05	6.48728e-05	7.38359e-05	4.69415e-07
588	Bruceine D	21499-66-1	C08752	C20H26O9	410.15768500000001	Diterpenoids	411.2	393.2	+	4.83543	8.95978e-06	2.20154e-05	5.39304e-05	1.26119e-05	3.06597e-05	1.80899e-05	2.30621e-05	2.18284e-05	5.22238e-07	1.5961e-05	2.7163e-05	4.17613e-07	3.70955e-05	4.37891e-07	4.69415e-07
589	Lactupicrin	65725-11-3	C09490	C23H22O7	410.13655499999999	Sesquiterpenoids	411.1	259.1	+	13.7958	1.72099e-05	3.20123e-05	1.68467e-05	1.23344e-05	3.28106e-05	4.473e-05	1.32276e-05	2.93407e-05	3.6475e-05	4.29818e-05	1.2242e-05	1.4436e-05	2.24516e-05	1.98317e-05	2.56911e-05
590	1-Isomangostin	19275-44-6	C10071	C24H26O6	410.17293999999998	Xanthones	411.2	55.1	+	13.158	4.09846e-05	4.46634e-05	4.46743e-05	2.82694e-05	3.20266e-05	2.67476e-05	1.74721e-05	3.79272e-05	5.65871e-05	6.35875e-05	2.22413e-05	2.56123e-05	2.37943e-05	2.49091e-05	4.26115e-05
591	3-Isomangostin	19275-46-8		C24H26O6	410.17293999999998	Xanthones	411.2	55.1	+	13.0939	3.26467e-05	3.76712e-05	4.46743e-05	2.82694e-05	3.20266e-05	2.41746e-05	4.28097e-05	3.79272e-05	5.65871e-05	6.4063e-05	2.22413e-05	2.56123e-05	3.81786e-05	2.49091e-05	4.26115e-05
592	Kaempferitrin	482-38-2	C16981	C27H30O14	578.16355999999996	Flavonoids	579.2	415.1	+	5.68965	4.66316e-07	4.53465e-07	1.92603e-05	4.38489e-07	4.60707e-07	4.96679e-07	4.70229e-07	4.28517e-05	5.22238e-07	1.33826e-05	5.24355e-05	3.7808e-06	9.64243e-05	4.37891e-07	4.69415e-07
593	Nobiletin	478-01-3	C10112	C21H22O8	402.13146999999998	Flavonoids	403.1	373.1	+	11.03	0.000230597	0.00017636	0.000329251	0.000275359	0.000290085	0.000158015	0.000198321	0.000173848	0.000422052	0.000278981	0.000177026	0.000282942	0.000189296	0.00034845	0.000282687
594	Arctigenin	7770-78-7	C10545	C21H24O6	372.15728999999999	Lignans	373.2	137.1	+	11.3911	2.51555e-05	0.000107925	6.37182e-06	0.00020493	0.000115499	0.000247216	2.59184e-05	9.03551e-05	7.33714e-05	5.62945e-05	5.86552e-05	7.77211e-05	0.000154546	6.85307e-05	0.000104806
595	Syringin	118-34-3	C01533	C17H24O9	372.14203500000002	Phenylpropanoids	373.1	193.1	+	4.61489	1.17544e-05	1.76681e-05	3.94705e-05	2.50411e-05	1.98106e-05	2.18716e-05	1.20835e-05	3.09967e-05	1.03621e-05	1.34075e-05	5.14946e-06	8.66288e-06	1.79447e-05	2.4933e-05	1.82103e-05
596	Kadsurin A	99340-07-5	C10640	C21H24O6	372.15728999999999	Lignans	373.2	135	+	11.3911	8.52056e-05	1.03475e-05	4.77113e-05	0.000497876	0.000681817	0.0011088	0.000252823	0.000254939	0.000501094	0.000365917	0.000640009	0.00051819	0.000482795	0.000521017	0.000430764
597	Mitraphylline	509-80-8	C09227	C21H24N2O4	368.173608	Alkaloids	369.2	55.1	+	13.0238	0.00023317	0.000119384	2.69747e-05	0.000127345	0.000159528	6.19461e-05	0.000106502	4.55959e-05	0.000140679	2.72825e-05	4.55205e-05	0.000165254	0.000104568	0.000193902	7.98832e-05
598	2-Hydroxyxanthone	1915-98-6		C13H8O3	212.04734500000001	Xanthones	213.1	128.1	+	7.26903	1.46174e-05	2.26601e-05	1.28438e-05	1.1628e-05	2.01233e-05	4.52837e-05	1.02428e-05	2.41656e-05	2.69665e-05	3.78387e-06	1.14758e-05	1.39145e-05	4.20613e-06	1.3163e-05	4.01463e-06
599	5-Carboxyvanillic acid	2134-91-0	C18338	C9H8O6	212.03209000000001		213	167	+	3.52165	2.35646e-05	5.62787e-05	2.83698e-05	2.55008e-05	3.292e-05	3.02961e-05	1.8124e-05	3.6515e-05	3.8126e-05	1.33203e-05	2.16518e-05	2.22094e-05	2.49071e-05	2.97658e-05	2.9187e-05
600	Pyrocurzerenone	20013-75-6		C15H16O	212.120115	Sesquiterpenoids	213.1	171.1	+	3.42397	9.3155e-06	2.75891e-05	2.58116e-05	1.31835e-05	2.23301e-05	1.23537e-05	1.14465e-05	1.20359e-05	1.49179e-05	1.50372e-05	1.717e-05	1.66602e-05	1.58745e-05	2.60271e-05	1.41544e-05
601	C-Veratroylglycol	168293-10-5		C10H12O5	212.06847500000001	Phenylpropanoids	213.1	123	+	3.47443	4.90811e-05	3.30586e-05	4.19573e-05	3.52625e-05	2.74594e-05	2.72288e-05	4.26794e-05	5.75904e-05	3.4489e-05	2.68512e-05	1.69782e-05	7.20318e-05	3.89164e-05	3.6024e-05	0.000105152
602	Swertiamarin	17388-39-5	C09800	C16H22O10	374.12130000000002	Iridoids	375.1	195.1	+	4.82248	1.29004e-05	4.29173e-06	2.18729e-05	7.33292e-06	4.26589e-06	4.96679e-07	1.77278e-05	8.96519e-06	5.22238e-07	3.87374e-06	3.018e-05	4.17613e-07	4.27286e-06	4.37891e-07	2.99681e-05
603	Isodiospyrin	20175-84-2	C10358	C22H14O6	374.07904000000002	Quinones	375.1	357.1	+	11.2783	2.82717e-05	1.03475e-05	4.87678e-05	0.000140623	2.91191e-05	5.12445e-05	7.0564e-05	0.000108843	2.72047e-05	6.36837e-05	0.000122409	5.98074e-05	0.000133607	8.37135e-05	4.76681e-05
604	Bufotaline	471-95-4	C16923	C26H36O6	444.25119000000001	Steroids	445.3	385.2	+	11.8993	6.14356e-05	6.26498e-05	4.37186e-05	7.12639e-05	7.30529e-06	5.97514e-05	2.5197e-05	2.22809e-05	0.000100986	5.10781e-05	7.54276e-05	3.93109e-05	5.69893e-05	2.0739e-05	2.42862e-05
605	Cholesterol	57-88-5	C00187	C27H46O	386.35486500000002	Steroids and steroid derivatives	369.4	147.1	+	11.8597	0.000203423	0.000202304	0.000200317	0.000699917	0.000778096	0.000534758	0.000281752	0.000209972	0.000421496	0.00025589	0.000377027	0.000246813	0.000417506	0.000325984	0.000377986
606	Lathosterol	80-99-9	C01189	C27H46O	386.35486500000002	Steroids and steroid derivatives	369.4	95.1	+	11.8025	0.00034753	0.00018656	0.000192543	0.000759288	0.00107315	0.00109008	0.000223881	0.000325608	0.000364875	0.00057218	0.00035255	0.000756581	0.000386398	0.000486288	0.000674679
607	Dihydrozeatin	23599-75-9	C02029	C10H15N5O	221.12765999999999	Imidazopyrimidines	222.1	204.1	+	4.29667	3.64231e-05	2.76163e-05	1.61001e-05	2.49814e-05	3.76709e-05	3.14673e-05	1.10806e-05	1.77489e-05	1.72502e-05	1.41271e-05	9.21812e-06	2.15074e-05	3.96982e-05	1.62475e-05	3.63014e-05
608	Mevastatin	73573-88-3	C13963	C23H34O5	390.24062500000002	Diterpenoids	391.2	185.1	+	12.0671	9.3827e-05	0.000156535	0.000161529	0.000353203	0.000135284	9.65863e-05	0.000129603	0.00031269	0.000136276	0.000213478	3.9799e-07	4.17613e-07	0.000268026	0.00033527	0.000478853
609	Lubiprostone	136790-76-6;333963-40-9	C13707	C20H32F2O5	390.22178100000002	Fatty Acyls	391.2	149	+	12.749	0.12943	0.149909	0.143326	0.156466	0.150736	0.119046	0.124544	0.136015	0.199635	0.105999	0.0886555	0.120041	0.123977	0.124517	0.156555
610	Purine	120-73-0	C15587	C5H4N4	120.04359599999999	Nucleotide and its derivates	121.1	94	+	2.04777	0.000112681	4.76926e-05	5.93041e-05	0.000111051	3.96223e-05	3.55472e-05	6.89915e-05	4.61493e-05	2.41801e-05	4.03072e-05	7.2072e-05	5.62293e-05	8.17233e-05	2.68725e-05	6.8508e-05
611	Styrene Oxide	96-09-3	C02083	C8H8O	120.057515	Benzene and substituted derivatives	121.1	103.1	+	5.9414	0.000264759	0.000171077	0.000256652	0.000372142	0.000225704	0.000242452	0.000216604	0.000296727	0.000243811	0.000307713	0.000163391	0.000376423	0.000141886	0.000251987	0.000286919
612	1,2,4-Trimethylbenzene	95-63-6	C14533	C9H12	120.0939	Benzene and substituted derivatives	121.1	105.1	+	5.70643	0.000308848	0.000237369	0.000554563	0.000289289	0.00037006	0.000253006	0.00035923	0.000382261	0.000173772	0.000362646	0.000270571	0.00042747	0.000282331	0.000298005	0.000183836
613	Isoxanthopterin	529-69-1	C03975	C6H5N5O2	179.04432499999999	Pteridines and derivatives	180.1	135	+	3.25613	5.97347e-05	0.000120533	9.27303e-05	0.000107537	9.58194e-05	0.000106103	0.000105998	8.6601e-05	0.000115391	4.87153e-05	6.67998e-05	0.000149128	7.58373e-05	5.23156e-05	6.6564e-05
614	Glucosamine	3416-24-8	C00329	C6H13NO5	179.079374	Carbohydrates	180.1	162.1	+	2.6016	5.52999e-05	3.17778e-05	3.91375e-05	1.97725e-05	2.99169e-05	2.44727e-05	1.65318e-05	5.19393e-05	6.19374e-05	7.34582e-05	3.20588e-05	4.12654e-05	1.75432e-05	1.7195e-05	8.40049e-05
615	beta-Ionone	79-77-6	C12287	C13H20O	192.15141499999999	Prenol lipids	193.2	55.1	+	11.228	3.58742e-05	4.77109e-05	0.000124248	5.98736e-05	0.00015078	0.000186491	3.32262e-05	0.000216275	8.43504e-05	5.2724e-05	5.45394e-05	4.39343e-05	5.38422e-05	0.000146043	4.61157e-05
616	Carvacryl acetate	6380-28-5		C12H16O2	192.11502999999999	Monoterpenoids	193.1	133.1	+	11.228	0.000162603	0.000143453	0.000135958	0.000234764	5.21139e-05	0.000175535	0.000104093	0.000188655	0.00039578	7.20308e-05	0.00011443	0.00011955	9.33159e-05	0.000209495	0.000123637
617	Fingolimod hydrochloride	162359-56-0		C19H33NO2	307.25112899999999	Miscellaneous	308.3	105.1	+	13.1077	0.000327109	0.000324027	0.000238893	0.00011436	0.000117331	0.000157757	0.000150373	0.000127024	0.000231868	0.000205493	0.000121048	0.000153687	0.00030635	0.000292473	0.000253821
618	N1-(alpha-D-ribosyl)-5,6-dimethyl-benzimidazole	132-13-8	C05775	C14H18N2O4	278.12665800000002	Benzimidazole ribonucleosides and ribonucleotides	279.1	147.1	+	11.8825	0.000104438	0.000259257	0.000278984	0.000447826	0.000536021	0.000685949	0.000463909	0.000377382	0.000251498	0.000402829	0.000403421	0.000539214	0.000449397	0.000488475	0.000435549
620	Vitexin	3681-93-4	C01460	C21H20O10	432.10565000000003	Flavonoids	433.1	313.1	+	5.92	7.69031e-06	2.96785e-05	1.17484e-05	1.73084e-05	7.25234e-06	2.47934e-05	3.55176e-06	1.65768e-05	4.40255e-06	3.51531e-05	3.9799e-07	4.17613e-07	4.59576e-07	1.32388e-05	3.56199e-06
621	Isovitexin	38953-85-4	C01714	C21H20O10	432.10565000000003	Flavonoids	433.1	415.1	+	5.85497	1.21279e-05	4.63195e-05	1.9835e-05	1.83534e-05	6.70259e-05	8.08636e-06	4.57969e-05	1.18292e-05	5.39624e-05	3.26765e-06	6.99302e-05	1.4346e-05	3.5827e-05	3.694e-05	4.68029e-05
622	Schisandrol A	7432-28-2	C17064	C24H32O7	432.21480500000001	Lignans	433.2	415.2	+	11.5798	0.000127709	4.91479e-05	6.73e-05	0.000107833	0.000194725	0.00016869	7.62408e-05	0.00010891	6.76051e-05	7.79759e-05	0.000121006	5.7504e-05	0.000102451	4.80152e-05	0.000111425
624	Campesterol	474-62-4	C01789	C28H48O	400.37051500000001	Steroids and steroid derivatives	383.4	147.1	+	12.1844	0.000170115	0.000193925	0.000333521	0.000728419	0.000595265	0.000322684	0.00035582	0.000373724	0.000680183	0.000256857	0.000508535	0.000236003	0.000961586	0.000297992	0.000607357
626	Glyceric acid	473-81-4	C00258	C3H6O4	106.02661000000001	Organooxygen compounds	107	89	+	0.554083	0.00264162	0.00256991	0.00300927	0.00362398	0.00223439	0.00302825	0.00189025	0.00184395	0.00340646	0.00308251	0.00256609	0.0013849	0.00296702	0.00111989	0.00379458
627	2-Aminomuconate semialdehyde		C03824	C6H7NO3	141.04259400000001	Carboxylic acids and derivatives	142	96	+	1.19183	4.23066e-05	6.82684e-05	6.11177e-05	7.52098e-05	8.7022e-05	8.47372e-05	8.88528e-05	0.000103171	0.00027515	5.27439e-05	8.43225e-05	0.000102705	0.000119463	9.17349e-05	7.13522e-05
628	L-Hypoglycin A	156-56-9	C08287	C7H11NO2	141.078979	Carboxylic acids and derivatives	142.1	96.1	+	0.520517	3.5854e-05	8.49288e-05	3.39902e-05	6.22017e-05	4.50241e-05	6.51962e-05	0.000170264	7.0383e-05	9.63488e-05	4.81815e-05	3.54715e-05	1.71878e-05	2.29114e-05	4.85449e-05	6.62125e-05
629	L-Malic acid	97-67-6	C00149	C4H6O5	134.021525	Hydroxy acids and derivatives	157	110.1	+	1.37645	5.9545e-06	7.93572e-06	6.56867e-06	4.29652e-06	4.52081e-06	4.87008e-06	8.32247e-06	9.31038e-06	3.46724e-06	6.33333e-06	5.66139e-06	5.65855e-06	5.83946e-06	4.69018e-06	1.73582e-05
630	Procyanidin B4	29106-51-2	C10238	C30H26O12	578.14242999999999	Flavonoids	579.1	123	+	11.849	2.53154e-05	5.95576e-05	7.2007e-05	9.09719e-05	6.23827e-05	6.46581e-05	9.85517e-05	6.58963e-05	7.1906e-05	0.000127309	8.58938e-05	0.000191339	6.96593e-05	9.47069e-05	7.14456e-05
631	Hinokiflavone	19202-36-9	C10057	C30H18O10	538.09	Flavonoids	539.1	521.1	+	11.9329	0.000308211	0.000434359	0.000176833	0.000480282	0.000374293	0.000752836	0.00056027	0.000183292	0.000556542	0.000542422	0.000200075	0.000357503	0.000729608	0.000471502	0.000775187
632	Cupressuflavone	3952-18-9	C10034	C30H18O10	538.09	Flavonoids	539.1	521.1	+	9.6672	1.12016e-05	1.21627e-05	1.34635e-05	1.64328e-05	1.76293e-05	7.79834e-06	7.35762e-06	4.72195e-06	1.39431e-05	2.14114e-05	1.30715e-05	1.11377e-05	1.77858e-05	2.16744e-05	1.10368e-05
633	3,8'-Biapigenin	101140-06-1		C30H18O10	538.09	Flavonoids	539.1	521.1	+	11.9161	0.000308211	0.000434359	0.000176833	0.000480282	0.000374293	0.000752836	0.00056027	0.000183292	0.000556542	0.000542422	0.000200075	0.000357503	0.000729608	0.000471502	0.000775187
634	Sciadopitysin	521-34-6	C10182	C33H24O10	580.13694999999996	Flavonoids	581.1	563.1	+	12.8224	0.000396648	0.000684096	0.000322991	0.000905724	0.000546073	0.000523288	0.00074057	0.00111907	0.000813316	0.000238984	0.000332805	0.00040075	0.000702187	0.000562866	0.000546185
635	Zeranol	26538-44-3	C14752	C18H26O5	322.17802499999999	Macrolides and analogues	323.2	305.2	+	11.849	6.51959e-05	5.33399e-05	0.00018954	0.000163434	8.52619e-05	0.0001723	0.000178653	3.38068e-05	0.000146035	0.000196706	9.157e-05	7.89149e-05	0.000135776	8.0683e-05	0.000151189
636	8-Gingerol;8-GINGEROL	23513-08-8	C17495	C19H30O4	322.21440999999999	Phenols	323.2	151.1	+	9.06302	6.94082e-06	6.1147e-06	4.70518e-07	3.20942e-06	1.66313e-05	8.90735e-06	9.96243e-06	3.49153e-06	7.20071e-06	1.1841e-05	2.86471e-06	2.97355e-05	9.86422e-06	1.49185e-05	6.84642e-06
638	Swertiajaponin	6980-25-2	C10187	C22H22O11	462.11621500000001	Flavonoids	463.1	445.1	+	13.8629	0.00034516	0.000418202	0.00035896	0.000654188	0.000378698	0.000398194	0.000419613	0.000472325	0.000797012	0.000241177	0.000397371	0.000383078	0.000386683	0.000594115	0.000625403
639	g-Strophanthin	630-60-4	C01443	C29H44O12	584.28327999999999	Steroids and steroid derivatives	585.3	355.2	+	12.7881	0.00221762	0.00140137	0.000814607	0.000660636	0.00126867	0.00309768	0.00168222	0.00239534	0.00185166	1.66978e-05	3.4913e-05	4.52455e-05	2.76615e-05	8.9948e-05	0.000110921
640	Bilirubin	635-65-4	C00486	C33H36N4O6	584.26348599999994	Organoheterocyclic compounds	585.3	299.1	+	12.2014	3.53304e-05	0.000191507	0.000103606	5.92659e-05	8.15189e-05	3.07962e-05	8.03727e-05	0.000128531	6.76599e-05	5.93614e-05	6.51308e-05	0.000112768	4.95454e-05	9.70287e-05	4.88133e-05
641	Myricitrin;Myricetin 3-O-rhamnoside (Myricitrin)	17912-87-7	C10108	C21H20O12	464.09548000000001	Flavonoids	465.1	319	+	6.84467	3.06071e-06	4.53465e-07	3.1354e-06	5.85564e-06	6.35735e-06	4.96679e-07	1.25381e-05	6.29285e-06	5.22238e-07	8.08654e-06	5.39982e-06	2.8256e-06	2.3731e-05	1.42879e-05	3.07896e-06
642	Quercetagetin	90-18-6	C10122	C15H10O8	318.03757000000002	Flavonoids	319	109	+	11.5805	0.000844709	5.56036e-05	0.00126481	0.00152813	0.00159566	0.00211336	0.000224948	0.00125421	0.00182248	2.53359e-05	0.00018505	0.000387591	4.59576e-07	0.000311297	0.000328007
643	Cryptomeridiol	4666-84-6	C17676	C15H28O2	240.20893000000001	Sesquiterpenoids	241.2	223.2	+	3.23935	2.44287e-05	4.2512e-06	4.27619e-06	1.57344e-05	6.53383e-06	1.18198e-05	4.70229e-07	1.6816e-05	4.85071e-06	2.76732e-05	1.92795e-05	2.05508e-05	6.38184e-06	1.24474e-05	4.52156e-06
644	Ethyl 3,4,5-trimethoxybenzoate	6178-44-5		C12H16O5	240.09977499999999	Phenols	241.1	195.1	+	0.529283	3.32231e-05	2.37093e-05	2.77676e-05	3.1182e-05	5.99367e-05	2.10244e-05	5.90609e-05	4.59646e-05	1.69206e-05	3.2889e-05	1.64089e-05	0.000131349	4.05388e-06	4.68315e-05	5.69291e-05
646	Methyl hesperidin	11013-97-1	C17393	C29H36O15	624.20542499999999	Flavonoids	625.2	317.1	+	12.9902	7.3284e-05	8.68724e-05	8.37503e-05	0.000169213	2.72095e-05	0.00010938	6.01048e-05	5.36988e-05	4.08035e-05	3.28096e-05	4.46222e-05	0.00010001	4.75504e-05	1.43305e-05	2.52272e-05
647	Dauricine	524-17-4	C09419	C38H44N2O6	624.31993799999998	Alkaloids	625.3	596.3	+	11.7818	4.66316e-07	4.53465e-07	2.89892e-05	4.38489e-07	4.60707e-07	6.39329e-05	5.21761e-05	4.75027e-07	0.00013251	4.07774e-07	3.9799e-07	4.17613e-07	7.83577e-05	8.31057e-05	2.94968e-05
648	Grossamide	80510-06-1		C36H36N2O8	624.24716799999999	Alkaloids	625.3	121.1	+	13.0819	7.6401e-05	4.8191e-05	0.000119266	0.000842402	0.00033367	0.000186666	0.000123059	0.000934397	0.000103172	4.90907e-05	6.64332e-05	0.000142511	0.000110029	7.38938e-05	0.000176751
649	Agnuside	11027-63-7	C09765	C22H26O11	466.147515	Iridoids	467.2	121	+	12.3692	0.000125181	4.84898e-05	3.28299e-05	4.93854e-05	7.17989e-05	8.06676e-05	4.94441e-05	9.13133e-05	4.28274e-05	0.00016694	0.000245338	0.000116173	0.000163259	0.000199042	0.00021684
651	Stigmasterol	83-48-7	C05442	C29H48O	412.37051500000001	Steroids and steroid derivatives	395.4	83.1	+	13.121	0.000407817	0.000492617	0.000115639	0.000147052	0.000169765	0.000456797	0.00013901	0.000207057	0.000139301	7.90591e-05	0.000162235	0.000177123	8.50886e-05	0.0001364	0.00021461
652	alpha-Spinasterol	481-18-5	C08840	C29H48O	412.37051500000001	Steroids and steroid derivatives	395.4	83.1	+	13.3235	0.000475472	0.000492617	0.000500318	0.000184314	0.000412012	0.000456797	0.000424604	0.00013059	0.000676923	8.79625e-05	9.79039e-05	0.000177123	0.000233889	0.000164519	8.64672e-05
653	Curcumenone	100347-96-4	C17492	C15H22O2	234.16198	Sesquiterpenoids	235.2	217.2	+	10.5567	5.18246e-06	1.05818e-05	2.15167e-05	1.47926e-05	5.20327e-06	3.7088e-05	1.0727e-05	8.09822e-05	1.82039e-05	1.40124e-05	9.23053e-06	9.74656e-06	5.14975e-06	2.98365e-05	4.83649e-05
654	Valerenic acid	3569-10-6	C09743	C15H22O2	234.16198	Sesquiterpenoids	235.2	161.1	+	11.2448	0.000168826	0.0002469	7.6746e-05	4.08141e-05	0.000146569	9.92728e-05	8.08242e-05	7.25686e-05	7.80161e-05	0.000163854	3.44698e-05	8.40111e-05	0.000127763	8.5758e-05	8.87402e-05
655	Benzoylagmatine		C02253	C12H18N4O	234.14806100000001		235.2	105	+	10.5567	6.4853e-05	6.26093e-05	0.000175415	0.000100261	7.27963e-05	0.000119336	4.67688e-05	7.56745e-05	8.8088e-05	0.000111749	4.65463e-05	5.84005e-05	4.17418e-05	0.000101542	0.000148163
656	Bakkenolide A	19906-72-0	C09350	C15H22O2	234.16198	Miscellaneous	235.2	149.1	+	11.849	0.000274386	0.00011689	4.70518e-07	0.00048205	0.000166564	0.000377625	0.000288344	0.000184325	0.000191236	4.07774e-07	0.000161375	0.000193998	0.000328583	0.000213917	0.000410231
657	N-p-Coumaroyl putrescine	34136-53-3	C18326	C13H18N2O2	234.13682800000001	Phenolamides	235.1	72.1	+	4.1624	2.43562e-05	1.33007e-05	2.06615e-05	2.3276e-05	3.47962e-05	4.21648e-05	2.77493e-05	1.78612e-05	2.84498e-05	1.53414e-05	2.25182e-05	2.94459e-05	1.21255e-05	8.3704e-06	2.34827e-05
658	beta-Costic acid	3650-43-9		C15H22O2	234.16198	Sesquiterpenoids	235.2	189.2	+	8.89518	5.88007e-05	2.24397e-05	1.65781e-05	3.2521e-05	1.67798e-05	1.86523e-05	2.64004e-05	1.28356e-05	9.66739e-06	4.05318e-05	7.56318e-06	1.89962e-05	3.3431e-05	1.62708e-05	1.7387e-05
659	12-O-tetradecanoylphorbol-13-acetate	16561-29-8	C05151	C36H56O8	616.39751999999999	Diterpenoids	617.4	581.4	+	12.4867	0.000207787	0.000273851	6.66058e-05	0.000183564	0.000161187	0.000212503	0.000267111	7.97112e-05	0.000232176	0.000361918	0.000137555	4.92184e-05	6.79901e-05	0.000103935	0.000264093
660	Dexamethasone	50-02-2	C06945;C15643	C22H29FO5	392.19990300000001	Steroids and steroid derivatives	393.2	147.1	+	12	0.000216877	0.000148185	0.000148223	0.000216333	0.000151308	0.000381537	0.000231925	0.000181486	0.000193415	0.000261055	0.000215745	0.00022071	0.000278175	0.000355182	0.000224804
661	Mulberrofuran A	68978-04-1	C08846	C25H28O4	392.19875999999999	Phenols	393.2	55.1	+	13.2252	2.97935e-05	4.22286e-05	3.13496e-05	3.53862e-05	4.07768e-05	3.84863e-05	4.28596e-05	2.08245e-05	2.72463e-05	3.32257e-05	2.01695e-05	9.56898e-06	1.74532e-05	1.42798e-05	2.89417e-05
662	Calenduloside E	26020-14-4	C08964	C36H56O9	632.39243499999998	Triterpenoids	633.4	439.4	+	12.5539	4.66316e-07	4.53465e-07	6.63112e-05	4.64462e-05	1.22591e-05	2.10816e-05	6.8089e-05	3.91239e-05	3.58092e-05	1.54935e-05	5.3559e-05	2.33347e-05	2.43949e-05	5.64144e-05	3.21426e-05
663	Vanillic acid	121-34-6	C06672	C8H8O4	168.04226	Phenols	169	65	+	3.7764	1.58779e-05	2.70882e-05	3.11131e-05	1.93448e-05	2.80527e-05	5.31614e-05	0.000124573	2.78043e-05	2.50581e-05	2.27199e-05	1.86883e-05	2.50974e-05	2.75525e-05	1.54638e-05	2.30501e-05
664	p-Hydroxymandelic acid	1198-84-1	C11527	C8H8O4	168.04226	Phenols	169	123	+	3.35683	3.30234e-05	7.38821e-05	5.59847e-05	3.73555e-05	4.22201e-05	5.59434e-05	6.63069e-05	4.33903e-05	0.000138888	3.74517e-05	4.14595e-05	2.03131e-05	4.68259e-05	3.56593e-05	2.26093e-05
665	Beta-Sitosterol;beta-Sitosterol	83-46-5	C01753	C29H50O	414.38616500000001	Steroids and steroid derivatives	397.4	147.1	+	12.93	0.000526356	0.00154222	0.00100496	0.000819013	0.00110431	0.000339196	0.00139518	0.000270227	0.000881086	0.00118468	0.000750235	0.000567077	0.000241678	0.000499197	0.000396331
666	Vitamin D2 (Ergocalciferol)	50-14-6	C05441	C28H44O	396.33921500000002	Steroids and steroid derivatives	397.3	69.1	+	11.5097	2.86821e-05	0.000188525	5.74007e-05	9.02013e-05	6.59051e-06	0.000238749	2.12808e-05	1.262e-05	8.07044e-05	6.18903e-05	7.91244e-06	5.4722e-05	0.000207884	6.12908e-05	9.84084e-05
667	Coproporphyrin III	14643-66-4	C05770	C36H38N4O8	654.26896599999998	Tetrapyrroles and derivatives	655.3	619.3	+	11.849	0.000245635	5.31151e-05	0.00058803	0.00026214	0.000246275	0.000561197	0.000144977	0.000199498	0.000425859	0.000665575	0.000652818	0.000750092	0.00117407	0.000774526	0.00105414
668	Gemcitabine	95058-81-4	C07650	C9H11F2N3O4	263.07176299999998	Pyrimidine nucleosides	264.1	112.1	+	0.745467	0.000164447	0.000103892	0.000159357	0.000187841	0.000125122	0.000269802	0.000148329	0.000129114	0.000207292	0.000161554	0.000120059	0.000369883	0.000122657	0.000126888	0.000225588
669	Taurolithocholate	516-90-5	C02592	C26H45NO5S	483.30184500000001	Steroids and steroid derivatives	484.3	109	+	13.779	5.94558e-05	4.24143e-05	5.32661e-05	2.19184e-05	3.73622e-05	3.57324e-05	6.61412e-05	1.92451e-05	0.00010595	5.71834e-05	3.9799e-07	3.54895e-05	2.28405e-05	5.90406e-05	4.56565e-05
670	cis-2-Methylaconitate	6061-93-4	C04225	C7H8O6	188.03209000000001	Carboxylic acids and derivatives	189	97	+	3.8027	2.11844e-05	2.81406e-05	2.32036e-05	2.10735e-05	3.70352e-05	7.90233e-05	2.01203e-05	2.07932e-05	2.61378e-05	2.68324e-05	2.41082e-05	3.81229e-05	2.77573e-05	3.02562e-05	3.30142e-05
671	p-Toluenesulfonic acid	3233-58-7;104-15-4	C06677	C7H8O4S	188.014331	Organic acids	189	91.1	+	11.2448	8.3697e-05	5.27395e-05	3.15524e-05	0.000403082	0.00038773	0.00100708	0.000216752	0.000118882	0.000158673	0.000362105	0.000138438	0.000159022	0.000189669	0.000234211	0.000298594
672	N6-Acetyl-L-lysine	692-04-6	C02727	C8H16N2O3	188.11609300000001	Amino acid and derivatives	189.1	84.1	+	0.805833	0.00477967	0.00434977	0.00457437	0.00392318	0.00364533	0.0044049	0.00379233	0.00386011	0.00317427	0.00296849	0.00289373	0.00426793	0.00425474	0.00357546	0.00340486
673	Vasicine	6159-55-3	C10733	C11H12N2O	188.09496300000001	Alkaloids	189.1	171.1	+	3.75962	0.000162798	0.000255422	0.000231278	0.00028421	0.000313552	0.000341116	0.000253493	0.00030503	0.000293657	0.000172161	0.000152555	0.000266058	0.000172404	0.000209416	0.000202377
674	3-Butylidenephthalide	551-08-6	C16924	C12H12O2	188.08373	Miscellaneous	189.1	79.1	+	8.74413	5.52297e-05	4.0126e-05	5.20876e-05	0.000170301	9.03312e-05	0.000239159	0.000126172	0.000189644	9.333e-05	9.771e-05	4.88164e-05	6.66328e-05	5.95036e-05	6.22376e-05	2.13382e-05
675	2,6-Dimethyl-7-octene-2,3,6-triol	73815-21-1		C10H20O3	188.141245	Monoterpenoids	189.1	153.1	+	3.81923	1.51808e-05	6.88064e-06	3.0331e-05	1.95387e-05	7.08002e-06	5.79859e-06	7.05178e-06	1.38615e-05	2.30319e-05	2.00673e-05	8.43538e-06	1.18502e-05	1.39195e-05	8.34768e-06	1.07691e-05
676	Pseudouridine 5'-phosphate	1157-60-4	C01168	C9H13N2O9P	324.03586999999999	Organooxygen compounds	325	99	+	1.15827	6.24524e-05	0.000106947	0.000164659	8.72299e-05	0.000111367	0.000101958	9.58328e-05	7.7767e-05	0.000128089	6.12981e-05	7.21414e-05	6.28055e-05	9.37618e-05	5.52025e-05	0.000120682
677	3-Methoxy-4-hydroxyphenylglycolaldehyde	17592-23-3	C05583	C9H10O4	182.05790999999999	Phenols	183.1	123	+	7.9889	3.06759e-05	2.58582e-05	2.85919e-05	5.08879e-05	2.59888e-05	4.14335e-05	5.11941e-05	1.6275e-05	1.0168e-05	6.31458e-06	1.97386e-05	2.91662e-05	3.72895e-05	3.31332e-05	8.09761e-06
678	3-(2,3-Dihydroxyphenyl)propanoate		C04044	C9H10O4	182.05790999999999		183.1	137.1	+	7.9889	9.33345e-06	1.6516e-05	2.75457e-05	1.30994e-05	2.73011e-05	2.25485e-05	4.49211e-05	3.36908e-05	2.7121e-05	1.76881e-05	4.52474e-05	1.04054e-05	1.60388e-05	1.10011e-05	2.31798e-05
679	Dihydroconiferyl alcohol	2305-13-7	C10448	C10H14O3	182.09429499999999	Phenylpropanoids	183.1	165.1	+	7.9889	3.05188e-05	3.08119e-05	1.0594e-05	3.05556e-05	2.27323e-05	3.96637e-05	2.10126e-05	2.79761e-05	1.18298e-05	1.55889e-05	2.65832e-05	2.6807e-05	1.39294e-05	1.76403e-05	4.73326e-05
680	Leucodopachrome	18766-67-1	C05604	C9H9NO4	195.05315899999999	Indoles and derivatives	196.1	150.1	+	4.81693	0.000395588	0.000174345	0.000249656	0.000282914	0.00022675	0.000385591	0.000164136	0.000349244	0.000392566	0.00022544	0.000313028	0.000298026	0.000249553	0.00019508	0.000258509
681	D-Urobilin	3947-38-4	C05795	C33H40N4O6	588.29478600000004	Tetrapyrroles and derivatives	589.3	553.3	+	11.5233	8.32849e-05	4.53465e-07	0.000121001	6.00611e-06	4.60707e-07	2.05763e-05	4.70229e-07	4.75027e-07	5.22238e-07	0.000121334	2.12986e-05	4.17613e-07	7.74905e-05	7.34128e-05	4.73702e-05
682	Methylimidazole acetaldehyde	19639-03-3	C05827	C6H8N2O	124.06366300000001	Azoles	125.1	107.1	+	0.71115	4.66316e-07	4.53465e-07	2.63607e-05	4.38489e-07	3.39876e-05	4.96679e-07	4.70229e-07	1.05413e-05	1.44173e-05	7.34554e-05	2.50831e-05	5.26952e-05	4.59576e-07	4.15778e-05	2.39463e-05
683	Guaiacol	90-05-1	C15572;C01502	C7H8O2	124.05243	Phenols	125.1	65	+	5.62252	1.57874e-05	1.17141e-05	1.76693e-05	5.62293e-05	8.78301e-05	6.22071e-05	3.84305e-05	7.59613e-05	3.86044e-05	3.23878e-05	2.97498e-05	3.20009e-05	7.75964e-05	3.9234e-05	5.23784e-05
684	2'-O-Methyladenosine	2140-79-6	C04779	C11H15N5O4	281.11240500000002	Purine nucleosides	282.1	136.1	+	2.71908	4.66316e-07	1.88271e-05	5.61272e-05	9.84952e-05	6.88868e-05	9.63692e-05	6.08385e-05	2.7802e-05	5.97475e-05	5.27372e-05	5.19908e-05	8.35204e-05	4.0881e-05	4.37891e-07	4.93558e-05
685	9-Riburonosyladenine		C11501	C10H11N5O5	281.07602000000003		282.1	136.1	+	12.5371	0.000113102	6.15175e-05	0.000134303	0.00013252	0.000117239	9.34603e-05	0.000195297	0.000135974	2.14812e-05	5.11603e-05	0.000131412	0.000133057	0.000110674	0.000123579	6.72751e-05
686	4-Hydroxyphenylacetylglutamic acid		C05595	C13H15NO6	281.08993900000002		282.1	107	+	12.9902	0.0972902	0.0920558	0.0797238	0.124562	0.138361	0.130916	0.116086	0.127023	0.118346	0.0930148	0.0926272	0.106223	0.133693	0.105837	0.0933285
687	Xanthurenic acid	59-00-7	C02470	C10H7NO4	205.037509	Quinolines and derivatives	206	160	+	2.95955	0.000132341	9.54678e-05	0.000231713	0.000163717	8.69468e-05	0.000100086	0.000117363	0.000132748	0.000218731	8.56429e-05	5.87013e-05	0.000190614	0.000119309	0.00011822	0.000106443
688	Methoxyindoleacetic acid	3471-31-6	C05660	C11H11NO3	205.073894	Indoles and derivatives	206.1	160.1	+	3.75962	0.00010651	5.97678e-05	8.47696e-05	8.05458e-05	0.00028184	0.000135991	0.000144228	0.000149142	0.000220201	9.64842e-05	0.000166124	0.000135218	0.000116148	0.000179989	0.000175856
689	Bellendine	32152-73-1	C10846	C12H15NO2	205.11027899999999	Alkaloids	206.1	148.1	+	5.67287	3.15649e-05	1.94954e-05	1.68188e-05	3.61568e-05	7.98183e-06	4.09322e-06	3.85666e-06	8.11232e-06	4.73988e-06	4.86025e-05	2.75182e-05	7.16482e-06	1.16819e-05	8.18858e-06	4.69415e-07
690	Beta-D-Fructose 2-phosphate		C03267	C6H13O9P	260.02972199999999	Organooxygen compounds	261	99	+	0.749217	0.00144904	0.00218814	0.00263268	0.0017671	0.00119897	0.00241459	0.00252205	0.00240542	0.00178142	0.00330609	0.00233638	0.00291646	0.0027921	0.00347491	0.00358545
691	Norathyriol	3542-72-1	C10086	C13H8O6	260.03208999999998	Xanthones	261	243	+	10.0029	2.11031e-06	2.07699e-06	8.68457e-06	1.35693e-05	1.25669e-05	1.12461e-05	8.38743e-06	4.1547e-06	1.58893e-05	6.45031e-06	1.76467e-06	1.51004e-05	5.9557e-06	3.9101e-06	4.38525e-06
693	8-Azabicyclo-3.2.1-octan-3-ol	501-33-7		C7H13NO	127.09971400000001	Alkaloids	128.1	110.1	+	14.0919	2.50622e-05	4.58811e-05	4.31632e-05	6.86809e-05	6.47439e-05	3.77078e-05	5.60187e-05	3.58474e-05	0.000113944	3.50988e-05	4.33119e-05	7.60991e-05	3.4597e-05	3.80394e-05	4.05793e-05
694	gamma-Hydroxy-3-pyridinebutanoate	15569-97-8	C19579	C9H11NO3	181.073894	Pyridines and derivatives	182.1	164.1	+	4.3638	4.52938e-06	1.99841e-05	6.63172e-06	4.127e-06	4.35882e-06	1.70783e-05	6.56491e-06	6.58537e-06	2.56488e-06	1.1796e-05	5.62746e-06	4.17613e-07	2.23384e-06	2.75323e-05	9.2481e-06
695	DL-Tyrosine	556-03-6	C01536	C9H11NO3	181.073894	Alkaloids	182.1	136.1	+	1.89672	0.00112585	0.0012565	0.000556124	0.00129846	0.00200328	0.00161535	0.00136943	0.00100249	0.00137987	0.000961736	0.000878623	0.00105881	0.00117163	0.00117522	0.00119429
696	Beta-Tyrosine		C04368	C9H11NO3	181.073894	Carboxylic acids and derivatives	182.1	123	+	2.41698	7.54272e-05	3.42821e-05	4.23441e-05	5.49762e-05	4.14315e-05	6.28814e-05	1.91497e-05	6.03973e-05	3.3058e-05	2.31381e-05	2.44951e-05	3.8748e-05	4.32474e-05	2.25517e-05	2.80154e-05
697	p-Octopamine	104-14-3	C04227	C8H11NO2	153.078979	Phenols	154.1	91.1	+	3.83577	0.223819	0.227038	0.237418	0.207651	0.229282	0.295896	0.237625	0.250131	0.24932	0.223199	0.220313	0.23353	0.25239	0.253731	0.252664
698	Palmitic acid	57-10-3	C00249	C16H32O2	256.24023	Lipids	257.2	57.1	+	12.9167	0.000873589	0.00082844	0.00272317	0.00141735	0.00249071	0.0012698	0.00281765	0.00196488	0.00274664	0.000991501	0.00113993	0.00197993	0.00182545	0.00141835	0.00189344
699	3,9-Dihydroxypterocarpan	61135-91-9	C04271	C15H12O4	256.07355999999999	Flavonoids	257.1	95	+	9.65042	2.28138e-05	2.69168e-05	3.51308e-05	2.31568e-05	3.03188e-05	4.65837e-05	1.93621e-05	2.10049e-05	2.91773e-05	1.69771e-05	1.84138e-05	1.73471e-05	2.26003e-05	2.01748e-05	2.73801e-05
700	Huperzine B	103548-82-9	C09866	C16H20N2O	256.15756299999998	Alkaloids	257.2	198.1	+	3.82959	8.82419e-06	9.46092e-06	1.63983e-05	5.69997e-06	8.5243e-06	2.13204e-05	8.96921e-06	1.4082e-05	1.84697e-05	1.00825e-05	1.7904e-05	3.18034e-05	1.21645e-05	1.0664e-05	9.34089e-06
702	1-(alpha-Methyl-4-(2-methylpropyl)benzeneacetate)-beta-D-Glucopyranuronic acid	115075-59-7	C03033	C19H26O8	382.16277000000002	Organooxygen compounds	383.2	189.1	+	12.1846	9.18293e-05	0.000151294	0.000182742	0.000180696	0.000135178	0.000189142	0.000216548	0.00014771	0.000346507	0.00013026	0.00014265	0.000231751	0.000172839	0.000306508	0.000179939
703	Physalin D	54980-22-2		C28H32O11	544.19446500000004	Steroids and steroid derivatives	545.2	527.2	+	12.1007	0.00146989	0.000255538	0.000131579	0.000564764	0.000664444	0.00113589	0.000756562	0.000304374	0.000985082	0.000360433	0.000422838	0.000388296	0.00332313	0.00352085	0.00476339
704	Tetrahydroaldosterone-3-glucuronide	20605-81-6	C03033	C27H40O11	540.25706500000001	Organooxygen compounds	541.3	347.2	+	0.721917	4.66316e-07	4.61033e-06	4.70518e-07	4.38489e-07	4.60707e-07	4.96679e-07	7.92257e-05	4.75027e-07	5.22238e-07	1.22056e-05	2.64819e-05	3.76737e-05	2.96361e-05	4.37891e-07	3.65497e-05
705	3-alpha-hydroxy-5-alpha-androstane-17-one 3-D-glucuronide		C03033	C25H38O8	466.25666999999999	Organooxygen compounds	467.3	273.2	+	12.3524	5.65198e-05	4.53465e-07	4.70518e-07	3.27779e-05	2.84197e-05	4.32211e-05	4.70229e-07	4.75027e-07	5.22238e-07	4.07774e-07	3.9799e-07	4.17613e-07	6.32529e-05	1.68974e-05	3.40954e-05
706	Ethyl caproate	123-66-0		C8H16O2	144.11502999999999	Miscellaneous	145.1	57.1	+	0.7377	0.00102132	0.00192108	0.00222576	0.00194419	0.00136375	0.00204942	0.00120607	0.00186968	0.00194995	0.00125383	0.00106541	0.00150981	0.00145453	0.00149293	0.00140501
707	Phenethylamine	64-04-0	C05332	C8H11N	121.08914900000001	Benzene and substituted derivatives	122.1	105.1	+	2.81978	2.57265e-05	1.71905e-05	1.70344e-05	4.89963e-05	5.81889e-05	6.65298e-05	3.80692e-05	6.26489e-05	7.75539e-05	5.87356e-05	3.71356e-05	2.1985e-05	3.68695e-05	8.06308e-05	8.34314e-05
708	2,6-Dimethylaniline	87-62-7	C11004	C8H11N	121.08914900000001	Benzene and substituted derivatives	122.1	105.1	+	2.01845	7.27082e-05	1.49354e-05	4.46871e-05	4.41978e-05	6.85357e-05	1.73596e-05	2.0262e-05	2.42645e-05	3.83384e-05	3.11217e-05	1.46966e-05	1.73223e-05	3.69347e-05	2.26496e-05	1.53728e-05
709	N,N-Dimethylaniline	121-69-7	C02846	C8H11N	121.08914900000001	Organonitrogen compounds	122.1	107.1	+	2.73587	0.000344285	0.000320184	0.000454752	0.000307936	0.000285601	0.000344478	0.000698606	0.000309019	0.000459814	0.000432811	0.000266016	0.000380992	0.00016175	0.000309088	0.000414564
710	4-Methyl-5-thiazoleethanol	137-00-8	C04294	C6H9NOS	143.04048499999999	Azoles	144	113	+	2.65588	4.26095e-05	8.79255e-06	3.22425e-05	8.43276e-05	0.000125442	8.28727e-05	9.54061e-05	0.000168751	0.000132254	3.87847e-05	0.000112029	9.87866e-05	6.20524e-05	0.000112428	0.00012526
711	Proline betaine	471-87-4	C10172	C7H13NO2	143.094629	Carboxylic acids and derivatives	144.1	41	+	0.7387	6.03071e-05	0.000103096	9.69123e-05	8.51106e-05	0.000138013	8.18082e-05	6.85156e-05	6.72675e-05	8.00743e-05	5.87711e-05	6.0063e-05	9.11441e-05	7.79423e-05	5.14529e-05	0.000149815
712	Dihydromethysticin	19902-91-1	C09926	C15H16O5	276.09977500000002	Phenols	277.1	135	+	11.9665	0.000394938	0.000230415	0.000189779	0.00214062	0.00222506	0.00206507	0.000857041	0.00058099	0.00301821	0.000266979	0.000861472	0.00118161	0.000902944	0.000270022	0.00144455
713	24-Methylenecycloartan-3-ol	1449-09-8	C08830	C31H52O	440.401815	Triterpenoids	441.4	83.1	+	11.4462	2.20921e-05	1.78075e-05	1.27061e-05	2.99415e-05	5.36166e-05	4.46029e-05	3.80091e-05	2.49501e-05	2.10657e-05	1.12134e-05	2.11578e-05	5.23092e-06	5.50972e-05	3.50742e-05	2.43936e-05
714	12(13)-EpOME		C14826	C18H32O3	296.23514499999999	Fatty Acyls	297.2	279.2	+	11.8825	7.59889e-05	0.000224129	7.56193e-05	4.12927e-05	0.000253914	0.000171887	0.000166096	0.000110387	4.85835e-05	0.000150428	5.62725e-05	0.000131504	0.000166537	0.000124861	0.000131021
715	Antirhine	16049-28-8	C09033	C19H24N2O	296.18886300000003	Alkaloids	297.2	279.2	+	11.614	7.41365e-05	0.000137608	7.56193e-05	2.64861e-05	0.000121137	0.000108155	0.000124061	2.54619e-05	6.51675e-05	0.000133404	6.07407e-05	8.40848e-05	9.487e-05	0.000100703	8.566e-05
716	Exemestane	107868-30-4	C08162	C20H24O2	296.17763000000002	Steroids and steroid derivatives	297.2	121.1	+	11.614	0.000383451	0.000310253	0.000245016	0.000424553	0.000381706	0.000493561	0.00034545	0.000500476	0.000313643	0.000305344	0.000442056	0.000529154	0.000383366	0.00028138	0.000306623
717	8-Methylnonenoate	59320-77-3	C18202	C10H18O2	170.13068000000001	Fatty Acyls	171.1	153.1	+	2.63517	1.66809e-05	2.88453e-05	1.57323e-05	3.41351e-05	1.18325e-05	9.68205e-06	2.38053e-05	3.33978e-05	1.34982e-05	5.09396e-05	1.44155e-05	2.0734e-05	1.4991e-05	8.58504e-06	2.60674e-05
718	2-Biphenylol	90-43-7	C02499	C12H10O	170.07316499999999	Benzene and substituted derivatives	171.1	152.1	+	8.72735	1.4286e-05	9.36967e-06	9.53403e-06	4.44119e-05	1.88725e-05	9.2202e-05	6.80036e-05	2.61949e-05	1.13836e-05	4.89036e-05	1.61786e-05	3.73215e-05	4.84629e-05	4.37851e-06	2.85208e-05
719	2-(2-Hydroxy-2-propyl)-5-methyl-5-vinyltetrahydrofuran	60047-17-8		C10H18O2	170.13068000000001	Monoterpenoids	171.1	55.1	+	5.47147	2.60878e-05	6.19225e-05	5.62733e-05	6.89133e-05	8.73262e-05	8.46191e-05	0.000118916	8.48841e-05	5.25869e-05	3.22118e-05	0.000128268	6.20601e-05	5.58216e-05	6.33132e-05	5.85618e-05
720	Phosphonoacetate	4408-78-0	C05682	C2H5O5P	139.98746199999999	Organic acids	141	95	+	1.87993	7.94396e-05	6.20952e-05	4.09918e-05	5.78751e-05	3.27411e-05	8.58912e-05	2.11436e-05	8.90831e-05	6.71496e-05	5.18668e-05	3.35362e-05	7.08132e-05	3.42406e-05	4.24735e-05	6.98231e-05
721	Furfuryl acetate	623-17-6		C7H8O3	140.04734500000001	Miscellaneous	141.1	81	+	5.47147	2.25081e-05	4.06122e-05	2.43283e-05	2.74037e-05	6.50399e-05	5.70324e-05	4.4258e-05	8.9625e-05	3.94214e-05	4.64724e-05	3.34237e-05	3.63779e-05	3.71092e-05	5.71636e-05	4.77035e-05
722	Dhurrin	499-20-7	C05143	C14H17NO7	311.100504	Alkaloids	334.1	123	+	13.3259	0.00089549	0.000410194	0.00113973	0.000558977	0.000446261	0.000799329	0.000529809	0.000697182	0.0010072	0.00041662	0.000478054	0.000487703	0.000713696	0.00108641	0.00117937
723	Stearic Acid	57-11-4	C01530	C18H36O2	284.27152999999998	Fatty Acyls	285.3	57.1	+	13.0182	0.000255238	0.000156809	0.000257474	0.000371461	0.000272354	0.00037138	0.000448968	0.000206668	0.00041027	0.000307844	0.000222607	0.000285484	0.000491135	0.000369649	0.000244914
724	Taxiphyllin	21401-21-8	C01855	C14H17NO7	311.100504	Phenols	312.1	132	+	13.7622	3.17559e-05	1.34567e-05	3.78795e-05	7.35427e-05	6.23925e-05	6.98905e-05	4.20345e-05	5.39822e-05	5.37759e-05	3.33713e-05	5.4888e-05	5.05795e-05	6.12101e-05	2.32529e-05	3.20516e-05
725	Ononin;Formononetin 7-O-glucoside (Ononin)	486-62-4	C10509	C22H22O9	430.12638500000003	Flavonoids	431.1	269.1	+	7.3	1.02003e-05	5.85995e-06	1.03111e-05	1.58143e-05	1.16001e-05	4.42161e-06	6.04404e-06	2.03834e-06	1.60276e-05	4.07774e-07	1.74056e-06	9.84698e-06	1.78201e-05	1.98658e-06	3.949e-06
726	Sesartemin	77394-27-5	C10884	C23H26O8	430.16277000000002	Lignans	431.2	169.1	+	11.9036	0.00111031	0.000672294	0.0010113	0.00174016	0.0033838	0.00267615	0.000912987	0.00165228	0.000836366	0.0020719	0.000888728	0.00260195	0.00136143	0.00125983	0.00104869
727	gamma-Diasarone	80434-33-9		C24H32O6	416.21989000000002	Lignans	417.2	385.2	+	8.5475	5.61716e-05	2.57355e-05	4.57212e-05	6.31924e-05	3.01911e-05	6.13251e-05	0.000131107	2.91504e-05	0.000134113	4.25686e-05	7.73361e-05	3.64278e-05	8.93535e-05	3.55939e-05	6.22595e-05
729	N-p-Coumaroyloctopamine	66648-45-1		C17H17NO4	299.11575900000003	Alkaloids	300.1	136.1	+	12.0671	4.32451e-05	4.01461e-05	8.15743e-05	9.15817e-05	4.60707e-07	6.22514e-05	4.40473e-05	3.25172e-05	0.000130475	4.07774e-07	6.36765e-05	1.324e-05	4.94988e-05	4.37891e-07	9.73467e-05
730	(S)-Actinidine	524-03-8	C09910	C10H13N	147.10479900000001	Pyridines and derivatives	148.1	132.1	+	2.803	1.61213e-05	3.12851e-05	3.90864e-05	2.96387e-05	3.35396e-05	3.82055e-05	2.5988e-05	8.07546e-05	4.14534e-05	4.99401e-05	1.97233e-05	6.25376e-05	2.38347e-05	3.71366e-05	4.44154e-05
731	1H-Indole-2,3-dione	91-56-5	C11129	C8H5NO2	147.03202899999999	Indoles and derivatives	148	120	+	2.79423	1.64466e-05	3.76756e-05	4.26663e-05	5.20321e-05	5.60186e-05	8.23819e-05	3.8002e-05	5.97694e-05	5.9281e-05	5.17045e-05	3.85804e-05	3.37307e-05	2.65386e-05	4.97876e-05	3.74567e-05
732	Allocryptopine	24240-04-8;485-91-6	C02134	C21H23NO5	369.157624	Alkaloids	370.2	324.2	+	13.5944	0.000130076	3.27659e-05	0.000127523	5.87091e-05	8.76047e-05	0.00010483	0.000164849	0.00011866	0.0001635	1.60837e-05	1.47226e-05	2.71048e-05	2.36142e-05	1.84861e-05	1.49329e-05
733	Calystegine A3	131580-36-4	C10850	C7H13NO3	159.08954399999999	Alkaloids	160.1	142.1	+	3.27292	9.84091e-06	5.6653e-06	9.127e-06	1.83805e-05	9.0719e-06	1.33116e-05	1.44129e-05	1.69907e-05	2.32841e-05	3.23545e-05	1.6353e-05	1.60489e-05	1.30324e-05	5.97986e-06	4.16956e-06
734	Calystegine A7	197565-90-5		C7H13NO3	159.08954399999999	Alkaloids	160.1	142.1	+	2.60999	1.9584e-05	2.8437e-06	1.48956e-05	1.67138e-05	1.17424e-05	1.26558e-05	1.44129e-05	1.95266e-05	3.59048e-05	1.34031e-05	1.2396e-05	2.13637e-05	4.77221e-05	8.33869e-06	2.64968e-05
735	Pregabalin	148553-50-8		C8H17NO2	159.12592900000001	Miscellaneous	160.1	55.1	+	0.68835	0.000294208	0.000179613	0.000166844	0.000331589	0.000234908	0.000268886	0.000250334	0.000244667	0.000244033	0.000355698	0.000264077	0.000413012	0.000387466	0.000302607	0.000331621
736	Ecgonine	481-37-8	C10858	C9H15NO3	185.10519400000001	Alkaloids	186.1	168.1	+	3.10508	3.55435e-05	3.00941e-05	4.47404e-05	2.07454e-05	2.09343e-05	4.72581e-05	4.27415e-05	2.06465e-05	3.00481e-05	2.23371e-05	6.5932e-05	1.94431e-05	3.90977e-05	2.69176e-05	3.75229e-05
737	Otonecine	6887-34-9	C10356	C9H15NO3	185.10519400000001	Alkaloids	186.1	168.1	+	2.97082	1.16089e-05	5.55572e-06	4.47404e-05	4.0618e-05	1.78222e-05	7.744e-05	4.27415e-05	1.04573e-05	6.76743e-05	1.03226e-05	3.85027e-05	2.31813e-05	6.07142e-05	3.75413e-05	3.67135e-05
738	Piperidine	110-89-4	C01746	C5H11N	85.089149000000006	Alkaloids	86.1	69.1	+	2.24915	2.50271e-05	1.36673e-05	2.57812e-05	4.03778e-05	2.85975e-05	1.52228e-05	2.78991e-05	1.28472e-05	4.26677e-05	3.05149e-05	1.45452e-05	3.91465e-05	2.55592e-05	3.02603e-05	2.57511e-05
739	Sinalbin	20196-67-2	C08426	C14H19NO10S2	425.04504100000003	Miscellaneous	426.1	151	+	13.2252	3.63561e-05	4.8768e-05	3.01001e-05	1.4016e-05	1.64095e-05	9.30154e-06	1.85059e-05	2.75432e-05	4.68554e-05	1.33356e-05	8.38426e-06	1.88333e-05	2.08913e-05	2.83813e-05	3.6903e-05
740	2-Hydroxypyridine	142-08-5	C02502	C5H5NO	95.037114000000003	Alkaloids	96	39	+	3.575	3.39062e-05	7.89975e-06	3.57053e-05	2.18554e-05	2.82861e-05	2.87197e-05	1.12506e-05	2.90857e-05	4.26946e-05	1.50229e-05	2.75502e-05	1.7708e-05	1.85811e-05	1.82252e-05	1.04207e-05
741	Biliverdin	114-25-0	C00500	C33H34N4O6	582.24783600000001	Tetrapyrroles and derivatives	583.3	547.2	+	12.8224	0.000270913	0.000494091	0.000385547	0.000297036	0.000276453	0.000353311	0.000381332	0.000389689	0.000415954	0.000194776	0.000182607	0.000366324	0.000344831	0.000282494	0.000241208
742	(+)-Lyoniresinol 9'-O-glucoside	87585-32-8		C28H38O13	582.23124499999994	Lignans	583.2	403.2	+	12.7963	0.000557853	0.000414227	0.000402277	0.000198805	0.000212513	0.000292023	0.000397079	0.000321734	0.000369491	0.000277335	0.000348155	0.000458397	0.00070851	0.000450074	0.000300617
743	Cyanidin-3-O-rutinoside chloride	18719-76-1	C04491	C27H31ClO15	630.13515299999995	Flavonoids	631.1	137	+	13.5468	2.88566e-05	2.01539e-05	4.16344e-05	6.63334e-05	8.77015e-05	4.91132e-05	3.48969e-05	2.59023e-05	3.03878e-05	3.36934e-05	3.47979e-05	5.28084e-05	4.37358e-05	2.29506e-05	9.30068e-05
744	Quinic acid	877-95-2	C06746	C10H13NO	163.09971400000001	Organooxygen compounds	164.1	105.1	+	8.62665	1.23861e-05	1.18684e-05	2.104e-05	1.98845e-05	1.26098e-05	9.31558e-06	1.6861e-05	2.96822e-05	1.36976e-05	2.52492e-05	2.10489e-05	2.27343e-05	2.83736e-05	7.90153e-06	2.09731e-05
745	Glucoiberin	554-88-1	C08411	C11H21NO10S3	423.03276199999999	Organooxygen compounds	424	149	+	10.4653	2.84385e-05	4.53465e-07	2.12103e-05	2.47994e-05	1.99594e-05	6.45017e-05	2.17866e-05	3.90557e-05	5.22238e-07	3.21502e-05	8.62365e-05	2.04245e-05	4.95251e-05	4.94442e-05	4.98192e-05
746	7-(4-Hydroxyphenyl)-1-phenyl-4-hepten-3-one	100667-52-5		C19H20O2	280.14632999999998	Phenols	281.2	105.1	+	12.5318	0.000675339	0.000406033	0.000263416	0.000818747	0.000974296	0.000776824	0.000784738	0.000747367	0.000824067	0.000690222	0.000758894	0.000647905	0.000755925	0.00072462	0.00062916
747	Crotonoside	1818-71-9	C08432	C10H13N5O5	283.09167000000002	Alkaloids	284.1	152.1	+	2.39745	0.000304763	0.000437465	0.000613038	0.0022186	0.00204315	0.00238517	0.00159982	0.0010097	0.00149052	0.000833037	0.000569865	0.000802051	0.000799292	0.000806543	0.000964392
748	Guanosine	118-00-3	C00387	C10H13N5O5	283.09167000000002	Nucleotide and its derivates	284.1	152.1	+	2.65195	0.00020817	0.000246068	0.00014663	0.000181418	0.000131988	0.000194644	0.00012791	0.000232295	0.000199089	0.000295715	0.000569865	0.000448856	0.000158286	0.00018238	0.000544193
749	Denudatine	26166-37-0	C08680	C22H33NO2	343.25112899999999	Alkaloids	344.3	326.2	+	1.58737	3.57013e-05	4.1395e-05	3.34244e-05	1.2557e-05	2.22257e-05	1.90792e-05	1.03327e-05	2.22944e-05	1.81568e-05	7.75833e-05	6.28733e-05	3.32688e-05	6.36783e-05	4.26934e-05	9.60053e-05
750	Mesaconitine	2752-64-9	C08698	C33H45NO11	631.29926399999999	Alkaloids	632.3	105	+	12.9231	4.85049e-05	1.80767e-05	1.6392e-05	4.92001e-05	4.44195e-05	8.95941e-05	6.25874e-05	2.79976e-05	4.17667e-05	1.23717e-05	3.93271e-05	2.18078e-05	4.66252e-05	4.52385e-05	3.31161e-05
752	Talatisamine	20501-56-8	C08713	C24H39NO5	421.28282400000001	Alkaloids	422.3	404.3	+	4.66238	0.000227611	0.000383553	0.000493351	0.000330244	0.000476678	0.000591209	0.000431737	0.00048846	0.000392106	0.00049465	0.000506339	0.000247304	0.000430898	0.000267548	0.000320257
753	Arachidonic acid	506-32-1	C00219	C20H32O2	304.24023	Fatty Acyls	305.2	93.1	+	12.4027	6.71728e-05	8.5022e-05	7.06784e-05	0.000412889	0.000526193	0.000256935	0.00012101	0.000165024	0.000277958	0.000136465	0.000169258	0.000222435	0.000293696	6.63747e-05	0.000565754
754	Oleocanthal	289030-99-5		C17H20O5	304.13107500000001	Phenols	305.1	121.1	+	12.4028	0.000168371	0.00017505	0.000154607	0.000818967	0.000406415	0.000478939	0.000430251	0.000566066	0.000240738	0.000450642	0.000300812	0.000285193	0.000239797	0.000345934	0.000381391
755	Rutaevin	33237-37-5	C08779	C26H30O9	486.188985	Triterpenoids	487.2	469.2	+	12.5814	0.000110455	0.000229091	0.000164305	0.000453167	0.000223446	0.00016452	0.000123069	0.00024599	0.000171484	0.000130088	0.000205516	0.000218552	0.00019059	0.000337668	0.000159844
756	Helveticoside	630-64-8	C08869	C29H42O9	534.28288499999996	Steroids and steroid derivatives	535.3	499.3	+	6.49523	1.74975e-05	1.31723e-05	3.34719e-06	3.26074e-06	7.0191e-06	1.51551e-05	2.47568e-05	7.24877e-06	5.22238e-07	4.53478e-05	9.54942e-06	3.22195e-06	1.4228e-05	2.76598e-05	4.69415e-07
757	Ganoderic acid L	102607-24-9		C30H46O8	534.31926999999996	Alkaloids	535.3	499.3	+	5.82392	1.17885e-05	2.29119e-05	1.51205e-05	1.31362e-05	1.86922e-05	3.38404e-05	1.91981e-05	7.24877e-06	5.22238e-07	6.91323e-06	1.88479e-05	1.40469e-05	1.45477e-05	2.76598e-05	4.69415e-07
758	5-Tricosyl-1,3-benzenediol	70110-60-0		C29H52O2	432.39672999999999	Phenols	433.4	123	+	13.8461	4.66316e-07	4.53465e-07	2.95282e-05	4.38489e-07	8.1951e-05	5.11958e-05	4.70229e-07	6.66115e-05	9.9844e-05	3.64517e-05	4.19438e-05	4.40969e-05	5.46359e-05	4.72423e-05	5.90663e-05
759	Officinalisinin I	57944-18-0	C08904	C45H76O19	920.49808499999995	Steroids and steroid derivatives	921.5	741.4	+	14.014	1.21555e-05	3.20389e-06	5.82156e-06	1.80844e-06	4.59307e-06	9.94152e-06	4.68813e-06	6.7459e-06	1.06892e-05	5.7326e-06	1.51981e-05	4.1144e-06	3.17171e-06	1.16822e-05	3.42814e-06
760	N2-gamma-Glutamylglutamine	1466-50-8	C05283	C10H17N3O6	275.11173700000001	Carboxylic acids and derivatives	276.1	213.1	+	2.41698	1.30394e-05	2.34195e-05	3.23162e-05	1.67898e-05	3.06853e-05	3.48861e-05	2.34541e-05	9.23827e-06	2.87807e-05	5.06954e-05	3.26705e-05	7.02831e-06	4.58359e-05	3.11484e-05	1.00254e-05
761	Ginsenoside Rg1	22427-39-0	C08946	C42H72O14	800.49221	Triterpenoids	801.5	621.4	+	7.90011	8.77413e-06	8.52404e-06	9.16527e-06	8.49335e-06	2.61396e-05	7.09143e-06	6.91695e-06	4.57597e-06	5.22238e-07	1.59433e-05	3.72851e-06	1.38622e-05	1.31765e-05	8.31923e-06	6.64361e-06
762	Pilocarpine	92-13-7	C07474	C11H16N2O2	208.12117799999999	Alkaloids	209.1	95.1	+	5.03792	1.08064e-05	2.13102e-05	5.18595e-06	1.02838e-05	1.85455e-05	3.49849e-05	2.17612e-05	5.57858e-06	6.10986e-06	2.41481e-05	9.36161e-06	4.62611e-05	5.304e-06	9.97545e-06	1.05378e-05
763	L-Kynurenine	343-65-7;2922-83-0	C00328;C01718	C10H12N2O3	208.08479299999999	Amino acid and derivatives	209.1	94.1	+	1.98063	6.03048e-06	4.63651e-06	1.36633e-05	6.55222e-06	9.40773e-06	4.35502e-06	4.58381e-06	9.28142e-06	1.33216e-05	4.01127e-06	5.25123e-06	9.35671e-06	8.14447e-06	6.46711e-06	7.68052e-06
764	Anthraquinone	84-65-1	C16207	C14H8O2	208.05242999999999	Anthraquinones	209.1	105	+	8.07592	2.44328e-05	4.13278e-05	3.84255e-05	2.99258e-05	3.82041e-05	0.000118313	3.23337e-05	4.37653e-05	2.85745e-05	5.33807e-05	1.64115e-05	5.03873e-05	2.11589e-05	6.4718e-05	8.03492e-05
765	6-Methoxymellein	13410-15-6	C02381	C11H12O4	208.07355999999999	Benzopyrans	209.1	163.1	+	8.22387	2.86679e-05	7.62022e-06	1.60809e-05	4.81908e-06	5.03947e-06	4.23233e-05	2.79309e-05	1.88935e-05	2.87835e-05	1.80382e-05	1.3674e-05	8.69169e-06	1.88512e-05	3.04388e-05	3.2094e-05
766	Esculentoside B	60820-94-2	C08968	C36H56O11	664.38226499999996	Triterpenoids	665.4	515.3	+	13.4601	1.08324e-05	4.98585e-06	1.71457e-05	2.45913e-05	1.66718e-05	1.33592e-05	1.018e-05	4.75027e-07	1.47413e-05	7.81478e-06	4.60958e-06	1.68091e-05	1.06006e-05	1.40333e-05	6.73259e-06
767	Quillaic acid	631-01-6	C08972	C30H46O5	486.33452499999999	Triterpenoids	487.3	451.3	+	12.9425	4.81306e-05	4.84602e-05	2.05687e-05	3.92072e-05	6.24331e-05	5.57365e-05	3.0235e-05	4.62154e-05	9.02281e-05	1.78825e-05	5.88402e-05	1.1478e-05	2.53679e-05	3.08991e-05	9.5353e-05
768	Cimifugin	37921-38-3	C09000	C16H18O6	306.11034000000001	Flavonoids	307.1	289.1	+	4.14562	3.96141e-05	4.17296e-06	1.80704e-05	2.4889e-05	1.49852e-05	7.94528e-06	1.26135e-05	4.71366e-05	4.45353e-06	1.38533e-05	1.02253e-05	3.89545e-06	3.94365e-05	1.83723e-05	1.59784e-05
769	Tenulin	19202-92-7	C09557	C17H22O5	306.146725	Sesquiterpenoids	307.2	289.1	+	4.22953	3.96141e-05	4.17296e-06	1.80704e-05	1.01284e-05	1.49852e-05	1.20747e-05	1.26135e-05	4.71366e-05	4.45353e-06	2.02612e-05	1.02253e-05	3.89545e-06	1.03926e-05	1.83723e-05	1.59784e-05
770	Beta-Tocotrienol	490-23-3	C14154	C28H42O2	410.31848000000002	Phenols	411.3	151.1	+	12.1846	2.88781e-05	4.53465e-07	5.37882e-05	3.54432e-05	2.84299e-05	2.69511e-05	3.68491e-05	4.39537e-05	3.34896e-05	0.000136825	1.85729e-05	1.27659e-05	2.93869e-05	7.36527e-05	4.69415e-07
771	22-Dehydroclerosterol	26315-07-1		C29H46O	410.35486500000002	Steroids	411.4	93.1	+	12.5874	0.000108655	9.41072e-05	0.000110638	0.000118334	7.15665e-05	5.11825e-05	6.04489e-05	3.729e-05	5.48669e-05	0.000223616	0.000221851	0.00023685	0.000192235	9.24322e-05	0.000322206
772	Angelicin	523-50-2	C09060	C11H6O3	186.03169500000001	Phenylpropanoids	187	131	+	8.97272	3.84615e-05	4.93348e-05	3.9807e-05	4.20025e-05	3.52419e-05	4.49318e-05	2.983e-05	1.20422e-05	0.000177882	2.47762e-05	6.5234e-05	2.0656e-05	6.19059e-05	6.32672e-05	3.49816e-05
773	1-Naphthylacetic acid	86-87-3	C13014	C12H10O2	186.06808000000001	Phytohormones	187.1	141.1	+	10.5509	5.87759e-05	3.92997e-05	8.88441e-05	6.91686e-05	8.00611e-05	0.000135158	0.000127131	0.000121435	0.000115024	4.31842e-05	0.000127869	7.64818e-05	7.66744e-05	9.64982e-05	0.000112219
774	Vinleurosine	23360-92-1	C09219	C46H56N4O9	808.40473099999997	Alkaloids	809.4	749.4	+	11.2616	4.66316e-07	4.53465e-07	1.87051e-05	2.79051e-05	4.60707e-07	1.17903e-05	4.70229e-07	2.46491e-05	5.22238e-07	1.99602e-05	5.20832e-05	4.17613e-07	1.26117e-05	4.10501e-05	1.24233e-05
775	Luvangetin	483-92-1	C09273	C15H14O4	258.08920999999998	Coumarins	259.1	203	+	4.48053	2.06158e-05	2.74759e-05	2.44878e-05	3.5659e-05	9.88588e-06	5.20995e-05	3.88712e-05	3.24146e-05	2.80913e-05	2.04542e-05	3.93764e-05	1.4018e-05	2.57646e-05	1.87926e-05	2.90566e-05
776	Yangonin	500-62-9	C09980	C15H14O4	258.08920999999998	Phenols	259.1	161.1	+	12.1175	0.00027709	0.000199009	7.28486e-05	0.000696287	0.00204784	0.00173978	0.000492772	0.000340322	0.000603535	0.000215391	0.000159294	0.000807125	0.000351524	0.000308987	0.000431754
777	Norlichexanthone	20716-98-7	C10087	C14H10O5	258.05282499999998	Xanthones	259.1	241.1	+	4.48128	1.45763e-05	1.85036e-05	1.77082e-05	1.2484e-05	4.68975e-06	7.79146e-06	9.99241e-06	9.62098e-06	4.60296e-05	1.77229e-05	1.5199e-05	1.1202e-05	1.09626e-05	2.17958e-05	1.45202e-05
778	Catalpalactone	1585-68-8	C16929	C15H14O4	258.08920999999998	Sesquiterpenoids	259.1	67.1	+	12.8392	0.00012691	0.000122514	0.000188757	0.000252731	0.000390547	0.000481164	0.000140385	0.000221555	0.000293681	0.000213125	8.65159e-05	0.000148113	0.00016195	0.000198476	0.000375939
780	(R)-Acetoin	513-86-0;53584-56-8	C00810;C00466	C4H8O2	88.052430000000001	Miscellaneous	89.1	71	+	0.5281	0.000157902	0.000322397	0.000323032	0.000255643	9.01628e-05	0.00012414	0.00041753	0.000338902	0.000426463	0.000162514	0.000130892	0.000186165	0.000102339	0.000152792	0.000253771
782	Ipecoside	15401-60-2	C09464	C27H35NO12	565.21592899999996	Iridoids	566.2	548.2	+	12.6971	0.000619715	0.000514716	0.000574221	0.000542239	0.000906572	0.00056744	0.000498675	0.000310466	0.000665032	0.000461086	0.000696271	0.000376896	0.000774306	0.000263692	0.000716992
783	Linderane	13476-25-0	C09495	C15H16O4	260.10485999999997	Sesquiterpenoids	261.1	243.1	+	10.0196	1.00193e-05	5.87649e-06	8.68457e-06	1.35693e-05	1.25669e-05	1.12461e-05	8.38743e-06	4.1547e-06	1.58893e-05	6.45031e-06	1.76467e-06	1.51004e-05	5.9557e-06	5.34933e-06	4.38525e-06
784	Baptifoline	732-50-3	C10755	C15H20N2O2	260.15247799999997	Alkaloids	261.2	243.1	+	9.98607	2.11031e-06	2.07699e-06	8.68457e-06	1.35693e-05	1.25669e-05	2.2519e-06	8.38743e-06	4.1547e-06	1.58893e-05	6.45031e-06	1.76467e-06	1.51004e-05	4.26204e-06	3.9101e-06	4.38525e-06
785	Homobaldrinal	67910-07-0	C16812	C15H16O4	260.10485999999997	Miscellaneous	261.1	159	+	10.0029	1.81181e-05	8.16008e-06	4.59009e-05	5.01311e-05	2.26145e-05	4.03924e-05	3.06505e-05	2.35251e-05	3.0885e-05	3.22836e-05	1.17905e-05	5.8535e-05	2.84316e-05	2.1198e-05	1.46646e-05
786	Wilfordine	37239-51-3	C09992	C43H49NO19	883.28988400000003	Sesquiterpenoids	884.3	824.3	+	12.2014	4.66316e-07	4.53465e-07	4.70518e-07	4.38489e-07	4.60707e-07	4.96679e-07	4.70229e-07	4.75027e-07	5.22238e-07	3.09016e-05	3.9799e-07	4.17613e-07	5.09024e-05	4.37891e-07	5.58763e-05
787	Kuwanon H	76472-87-2	C10100	C45H44O11	760.288365	Flavonoids	761.3	743.3	+	12.0358	0.000237356	0.000269696	0.000374884	0.000324318	0.000401377	0.000433122	0.000199626	0.000244759	0.000189083	0.000249211	0.000262848	0.000292056	0.000120488	0.00031328	0.000504805
788	Anacrotine	5096-49-1	C10277	C18H25NO6	351.16818899999998	Alkaloids	352.2	334.2	+	9.54972	3.27349e-05	5.37159e-06	1.70134e-05	5.59228e-06	2.29203e-05	9.28821e-06	2.25713e-05	6.38478e-06	8.81026e-06	3.36544e-05	1.58795e-05	2.01598e-05	1.38352e-05	2.95796e-05	6.27997e-06
789	Oxoglaucine	5574-24-3		C20H17NO5	351.11067400000002	Alkaloids	352.1	188.1	+	13.8293	4.66316e-07	4.53465e-07	5.27942e-05	5.71964e-05	4.60707e-07	4.21151e-05	2.88891e-05	4.62997e-05	4.80893e-05	2.71635e-05	5.39029e-05	4.15315e-05	3.08001e-05	2.63712e-05	3.06371e-05
791	Crotanecine	5096-50-4	C10284	C8H13NO3	171.08954399999999	Alkaloids	172.1	154.1	+	4.19597	2.53882e-05	1.11343e-05	1.62075e-05	5.83122e-06	1.42596e-05	4.47928e-06	4.33173e-06	1.0422e-05	2.77535e-05	1.42226e-05	1.16035e-05	1.3171e-05	4.06937e-06	7.99053e-06	8.14989e-06
792	Doronine	60367-00-2	C10286	C21H30ClNO8	459.165997	Alkaloids	460.2	400.2	+	12.8559	4.66316e-07	2.24606e-05	4.70518e-07	4.38489e-07	3.85299e-05	1.54357e-05	2.43123e-05	1.97457e-05	1.43469e-05	2.189e-05	2.22639e-05	3.13289e-05	1.262e-05	6.91738e-05	4.69415e-07
793	Droserone	478-40-0	C10335	C11H8O4	204.04226	Quinones	205	187	+	12.1175	1.4076e-05	2.90363e-05	4.20751e-05	7.2604e-05	4.60707e-07	6.8036e-05	6.93009e-05	2.95981e-05	5.22238e-07	2.46376e-05	5.27892e-05	2.53155e-05	4.96139e-05	3.03226e-05	1.22923e-05
794	Riddelline	23246-96-0	C10375	C18H23NO6	349.15253899999999	Alkaloids	350.2	332.1	+	13.656	0.000455741	0.000372395	0.000278146	0.000543453	0.00054453	0.000473994	0.000193708	0.000189816	0.000233383	0.000595386	0.000330699	0.000624041	0.000532114	0.000570872	0.00083695
795	Myricanone	32492-74-3		C21H24O5	356.162375	Phenols	357.2	339.2	+	10.4895	2.13246e-05	5.31817e-06	4.70518e-07	1.51971e-05	4.60707e-07	5.7383e-05	2.17896e-05	6.04707e-05	2.45306e-05	3.78053e-05	3.9799e-07	4.29998e-05	2.66e-06	2.47539e-05	2.7098e-05
796	Cardanol (C15:1)	501-26-8	C10785	C21H34O	302.260965	Phenols	303.3	107	+	12.6881	9.58112e-05	9.38425e-05	7.8767e-05	0.000467157	0.000477041	0.000845327	0.000582774	0.000795036	0.000521944	9.27526e-05	0.000274511	0.000107061	0.000252829	0.00021588	0.000180159
797	Leiocarposide	71953-77-0	C10805	C27H34O16	614.18469000000005	Phenols	615.2	435.1	+	12.2931	0.000489116	0.000751018	0.000112318	0.000637821	0.000202746	4.96679e-07	0.000500733	0.000679762	0.000181691	0.000108931	0.000179016	0.0003383	0.000282141	0.000220935	0.000137261
798	Sipeimine	61825-98-7	C10808	C27H43NO3	429.32429400000001	Alkaloids	430.3	394.3	+	13.0405	6.98752e-05	1.50028e-05	2.71274e-05	1.55499e-05	5.53436e-05	0.00027183	5.74233e-05	2.97526e-05	4.98363e-05	4.11853e-05	1.34094e-05	5.21906e-05	5.01087e-05	7.11412e-05	6.28209e-05
800	Piperlonguminine	5950-12-9		C16H19NO3	273.13649400000003	Alkaloids	274.1	57.1	+	10.5735	0.00164677	0.00178243	0.00152737	0.000958939	0.00118746	0.001224	0.00162947	0.00159627	0.00176458	0.000912974	0.000910462	0.000934834	0.0008969	0.000867882	0.00088538
801	Cochlearine	52418-07-2	C10853	C15H19NO3	261.13649400000003	Alkaloids	262.1	121	+	13.7622	9.32757e-05	8.52906e-05	6.367e-05	5.51079e-05	7.71892e-05	8.12991e-05	7.47396e-05	5.57989e-05	5.55549e-05	7.45472e-05	5.45912e-05	3.83717e-05	6.10478e-05	4.98569e-05	6.3568e-05
802	5-Methyl-2-furaldehyde	620-02-0	C11115	C6H6O2	110.03677999999999		111	55.1	+	0.755483	0.00026562	0.000241282	0.000573922	0.000408594	0.000358844	0.000285044	0.000429067	0.000573497	0.00082454	0.000281103	0.000325359	0.000261659	0.000272428	0.000249612	0.000239109
803	Podophyllotoxin	518-28-5	C10874	C22H22O8	414.13146999999998	Lignans	415.1	397.1	+	9.65608	2.31594e-05	6.52299e-06	1.94187e-05	1.55704e-05	1.63609e-05	1.37121e-05	2.38382e-05	4.54883e-05	2.56785e-05	1.63207e-05	2.8441e-05	3.96441e-05	2.31099e-05	6.75491e-06	2.44661e-05
804	NG,NG-Dimethylarginine dihydrochloride	220805-22-1;30315-93-6	C03626	C8H18N4O2	202.142976	Carboxylic acids and derivatives	203.2	70.1	+	0.7442	0.00106134	0.00135222	0.00126785	0.00208361	0.00140236	0.00147349	0.00198654	0.00170826	0.00185747	0.00409341	0.00356516	0.00388848	0.00429284	0.00485562	0.00448658
805	Homodihydrocapsaicin I	20279-06-5		C19H31NO3	321.23039399999999	Miscellaneous	322.2	137.1	+	13.3091	0.000138012	0.000151533	0.000141788	0.000168116	9.86412e-05	0.00017543	0.000117257	2.29258e-05	0.000150804	2.29747e-05	2.53397e-05	2.26848e-05	4.40177e-05	3.11012e-05	2.53667e-05
806	Tetrodotoxin	4368-28-9	C11692	C11H17N3O8	319.10156699999999	Alkaloids	320.1	302.1	+	12.9782	5.17294e-05	4.48526e-05	7.7968e-05	0.000167794	0.000147608	0.000129089	0.000101691	0.000104956	0.000178916	2.88004e-05	6.2404e-05	3.79278e-05	4.91366e-05	9.67583e-05	6.10372e-05
807	Betadex	7585-39-9	C13183	C42H70O35	1134.3697749999999	Organooxygen compounds	1135.4	325.1	+	0.71115	4.66316e-07	0.000858888	0.00037434	4.38489e-07	4.60707e-07	4.96679e-07	4.70229e-07	4.75027e-07	0.000656938	4.07774e-07	3.9799e-07	4.17613e-07	0.000402899	0.000255051	0.000398611
808	Deoxypodophyllotoxin	19186-35-7	C10556	C22H22O7	398.13655499999999	Lignans	399.1	311.1	+	10.0554	4.66316e-07	4.26011e-06	1.16862e-05	4.2131e-06	1.58859e-05	2.97485e-06	1.94364e-05	2.83216e-06	1.18357e-05	3.85576e-06	1.37732e-05	2.00469e-05	2.44894e-05	1.26891e-05	1.33302e-05
809	Aconitine	302-27-2	C06091	C34H47NO11	645.31491400000004	Alkaloids	646.3	586.3	+	12.0671	0.000769096	0.000709987	4.70518e-07	4.38489e-07	4.60707e-07	0.000386506	0.000905491	4.75027e-07	5.22238e-07	4.07774e-07	3.9799e-07	0.00268801	4.59576e-07	0.00600862	0.00488519
810	Neoglycyrol	23013-84-5	C16968	C21H18O6	366.11034000000001	Coumarins	367.1	55.1	+	13.8965	0.000494234	0.000258689	0.000194689	0.000348119	0.000216194	0.000240411	0.000228064	3.15291e-05	0.000299235	0.000225119	0.000192737	0.000336407	0.000342227	0.000328289	0.000196051
811	4'-Demethylpodophyllotoxin	40505-27-9	C10553	C21H20O8	400.11581999999999	Lignans	401.1	383.1	+	6.42917	2.44616e-05	1.67161e-05	4.26182e-05	1.33371e-05	2.51747e-05	2.42843e-05	2.74108e-05	2.51329e-05	5.36958e-05	2.18407e-05	5.14732e-05	5.54045e-05	2.0781e-05	1.63276e-05	1.37284e-05
812	Yatein	40456-50-6	C10557	C22H24O7	400.15220499999998	Lignans	401.2	161.1	+	12.6042	0.00010415	0.000114984	9.15794e-05	0.000107629	0.000101387	0.000114909	4.97646e-05	0.000139699	0.000107767	5.47964e-05	2.87659e-05	9.14867e-05	5.68554e-05	4.47837e-05	5.00568e-05
813	alpha-Peltatin	568-53-6	C10729	C21H20O8	400.11581999999999	Lignans	401.1	165.1	+	12.5874	4.91182e-05	2.92535e-05	2.44732e-05	3.48429e-05	1.8026e-05	4.83961e-05	2.81271e-05	7.6677e-05	3.11762e-05	3.1182e-05	8.73574e-05	1.65503e-05	3.02821e-05	1.95246e-05	3.10905e-05
815	Ergosterol peroxide	2061-64-5		C28H44O3	428.32904500000001	Steroids and steroid derivatives	429.3	85.1	+	13.4924	0.00125841	0.000969512	0.000331298	0.000958479	0.000475446	0.00011291	0.00157413	0.000809899	0.000156131	0.000699402	0.000382203	0.000275658	0.00103086	0.000816313	0.000370859
816	10-Gingerol	23513-15-7	C17496	C21H34O4	350.24570999999997	Phenols	351.3	151.1	+	12.4352	5.77254e-05	4.41673e-05	2.70231e-05	5.98319e-05	0.000241713	0.000105542	8.94489e-05	5.78384e-05	3.07186e-05	5.12779e-05	4.63937e-05	7.95584e-05	6.84031e-05	6.21e-05	5.96153e-05
817	3-O-Acetyl-11-keto-beta-boswellic acid	67416-61-9		C32H48O5	512.35017500000004	Triterpenoids	513.4	95.1	+	12.3021	5.58646e-05	2.672e-05	8.71118e-05	0.000111783	9.23601e-05	4.98162e-05	3.43079e-05	4.75027e-07	0.00011488	5.37525e-05	3.14392e-05	7.914e-05	6.93427e-05	7.62989e-05	5.33159e-05
818	4-Nitrocatechol	3316-09-4	C02235	C6H5NO4	155.02185900000001	Phenols	156	110	+	1.24218	9.13618e-05	5.61553e-05	2.6648e-05	4.876e-05	4.50599e-05	4.16021e-05	3.91924e-05	3.23229e-05	2.5829e-05	5.90738e-05	5.92036e-05	3.48433e-05	5.70286e-05	5.03082e-05	5.85359e-05
819	Methylisopelletierine	18747-42-7	C06184	C9H17NO	155.13101399999999	Alkaloids	156.1	98.1	+	4.11205	2.71436e-05	1.85203e-05	1.94001e-05	2.19381e-05	1.75383e-05	1.39164e-05	2.51417e-05	1.09747e-05	1.97841e-05	1.759e-05	2.40379e-05	3.09391e-05	1.60556e-05	3.53698e-05	1.03007e-05
820	Retronecine	480-85-3	C06177	C8H13NO2	155.094629	Alkaloids	156.1	138.1	+	3.00438	1.7457e-05	4.53465e-07	2.57647e-06	1.64939e-05	4.60707e-07	4.96679e-07	4.70229e-07	2.58106e-06	2.87705e-06	6.91719e-06	4.40971e-06	2.15887e-05	1.30966e-05	7.1308e-06	5.16857e-06
821	Mangostanol	184587-72-2		C24H26O7	426.16785499999997	Xanthones	427.2	355.1	+	13.3224	1.26814e-05	2.29913e-05	3.07955e-05	4.38489e-07	2.05846e-06	4.4351e-06	4.70229e-07	2.12648e-05	5.22238e-07	2.28293e-05	3.9799e-07	7.5193e-06	1.47846e-05	4.37891e-07	1.24641e-05
822	1-Isomangostin hydrate	26063-95-6		C24H28O7	428.18350500000003	Xanthones	429.2	355.1	+	13.4987	0.000119345	0.000141014	2.63129e-05	7.75424e-05	2.41515e-05	2.20044e-05	9.21396e-05	0.00013089	3.07752e-05	4.05596e-05	2.20326e-05	4.79962e-05	7.3375e-05	6.69996e-05	3.12438e-05
823	Garcinone D	107390-08-9		C24H28O7	428.18350500000003	Xanthones	429.2	411.2	+	13.5608	0.000754175	0.000436769	0.000422156	0.000546855	0.000321127	0.000229186	0.000503917	0.000444292	0.00062962	0.000496081	0.000436687	0.000288492	0.000688084	0.000713714	0.000254965
824	Hypotaurine	300-84-5	C00519	C2H7NO2S	109.01975	Alkaloids	110	65	+	2.24245	6.52771e-05	3.10033e-05	8.50293e-05	0.000109072	6.40364e-05	9.48769e-05	9.43622e-05	0.000127308	0.00019795	7.55236e-05	7.30641e-05	0.000101624	5.4222e-05	0.000133475	0.00010536
825	Beta-Carotene	7235-40-7	C02094	C40H56	536.43820000000005	Vitamins	536.4	444.4	+	13.5943	1.54552e-06	2.53486e-05	1.89225e-05	1.88612e-05	1.73693e-05	2.46917e-05	1.99226e-05	2.65076e-05	1.00262e-05	4.22824e-06	1.8405e-05	2.64556e-05	1.69326e-05	5.71635e-06	8.45128e-06
826	5-Heneicosylresorcinol	70110-59-7		C27H48O2	404.36543	Phenols	405.4	123	+	12.0504	7.9961e-05	0.000123028	8.90114e-05	5.94758e-05	0.000183902	0.000100554	5.40372e-05	5.94233e-05	2.50614e-05	0.000112144	0.000139533	5.294e-05	7.33034e-05	8.05153e-05	7.42129e-05
828	Ganoderenic acid E	110241-23-1		C30H40O8	528.27232000000004	Triterpenoids	529.3	493.3	+	12.7888	0.000135061	5.22482e-05	4.70518e-07	8.37894e-05	7.78252e-05	0.000121121	8.16471e-05	8.78174e-05	5.63378e-05	4.07774e-07	3.84821e-05	3.87101e-05	4.76773e-06	5.16721e-05	3.2685e-05
829	Formononetin	485-72-3	C00858	C16H12O4	268.07355999999999	Flavonoids	269.1	197.1	+	9.9393	8.05297e-06	1.42851e-05	1.2166e-05	2.66545e-05	1.19718e-05	2.05238e-05	1.62149e-05	5.91639e-06	1.4488e-05	1.86886e-05	2.07734e-05	8.57135e-06	2.11171e-05	1.97627e-05	1.77335e-05
830	Dalbergin	482-83-7	C10414	C16H12O4	268.07355999999999	Coumarins	269.1	241.1	+	9.86183	2.59952e-05	7.0013e-06	6.69868e-06	2.70799e-05	1.93388e-05	8.50818e-05	2.93195e-05	2.20378e-05	3.41094e-05	2.1344e-05	1.28575e-05	5.36953e-05	2.86199e-05	8.31492e-06	1.66666e-05
831	Tectochrysin	520-28-5	C11621	C16H12O4	268.07355999999999	Flavonoids	269.1	251.1	+	9.87735	2.62263e-05	1.89961e-05	3.66267e-05	2.88805e-05	2.25198e-05	3.22987e-05	2.38524e-05	2.95545e-05	1.94232e-05	1.40041e-05	4.29394e-05	5.53674e-05	1.54574e-05	4.29246e-05	8.33832e-05
833	N-(p-Hydroxyphenethyl)actinidine	15794-92-0	C09984	C18H22NO	268.17013900000001	Phenols	269.2	121.1	+	9.86858	9.01336e-06	2.05742e-05	2.98564e-05	4.80829e-05	3.67339e-05	3.26566e-05	2.76924e-05	2.84552e-05	2.34874e-05	1.47692e-05	1.87335e-05	2.15053e-05	2.81818e-05	3.41308e-05	1.57181e-05
834	Methyl linoleate	112-63-0		C19H34O2	294.25587999999999	Miscellaneous	295.3	55.1	+	12	0.000338701	0.000190383	0.000632299	0.000408318	0.000854825	0.00145129	0.000566934	0.000466236	0.000611301	0.00092781	0.000667388	0.000446658	0.000636594	0.000510353	0.000719264
836	Limonexic acid	99026-99-0		C26H30O10	502.18389999999999	Triterpenoids	503.2	485.2	+	12.5539	0.000623539	0.00122284	0.000570935	0.00101658	0.000916315	0.00120525	0.00187802	0.000413589	0.00109089	0.000740699	0.000370072	0.00117171	0.000423499	0.00107215	0.00106184
837	8-Hydroxybergapten	1603-47-0		C12H8O5	232.03717499999999	Coumarins	233	205.1	+	10.5567	0.000151136	5.27941e-06	0.00029219	2.02494e-05	2.04725e-05	3.45457e-05	0.000203878	3.34869e-05	0.000435891	3.59724e-05	7.9005e-05	4.51785e-05	0.000597197	0.000237026	0.000296676
838	Mulberrofuran Q	101383-35-1		C34H24O10	592.13694999999996	Phenols	593.1	575.1	+	13.2755	0.00109062	0.00105323	0.00110113	0.00320066	0.00320094	0.00328362	0.00541798	0.00493153	0.00458543	0.00322348	0.00304236	0.0028887	0.00386588	0.00377454	0.00331034
839	Undecanolactone	710-04-3		C11H20O2	184.14633000000001	Miscellaneous	185.2	43.1	+	0.570867	4.67092e-05	5.39441e-05	6.53379e-05	4.96727e-05	3.0252e-05	4.76338e-05	3.79709e-05	4.38951e-05	4.44681e-05	6.00665e-05	7.18546e-05	5.08239e-05	3.16405e-05	3.12061e-05	4.55412e-05
840	Pyridoxine	65-23-6	C00314	C8H11NO3	169.073894	Vitamins	170.1	134.1	+	1.55165	4.18239e-05	9.12503e-05	0.000102751	6.21508e-05	8.38672e-05	8.22849e-05	6.389e-05	0.000153847	0.000127123	6.24895e-05	8.42461e-05	7.57829e-05	5.74917e-05	4.50323e-05	0.000101416
841	O-Phosphocholine	3616-04-4;107-73-3	C00588	C4H12NO4P	169.05039600000001	Cholines	170.1	74.1	+	14.2657	2.4325e-06	7.58368e-06	5.91339e-06	3.8309e-06	6.1185e-06	1.12212e-05	2.36911e-06	7.48794e-06	3.8435e-06	5.72101e-06	1.614e-06	4.40247e-06	2.72098e-06	5.21765e-06	1.0696e-05
842	Glycyrrhetic acid 3-O-mono-beta-D-glucuronide	34096-83-8		C36H54O10	646.37170000000003	Triterpenoids	647.4	453.3	+	14.0272	1.43917e-05	8.65475e-06	2.00679e-05	1.83596e-05	3.50069e-05	2.99195e-05	1.70703e-05	1.2042e-05	1.90422e-05	1.80459e-05	1.44658e-05	1.94955e-05	4.28684e-05	1.87964e-05	2.77304e-05
843	Malvidin 3,5-diglucoside (Malvin)	16727-30-3	C08718	C29H35O17	655.18742999999995	Flavonoids	656.2	331.1	+	12.5203	4.85037e-05	1.21104e-05	6.1308e-05	3.24117e-05	0.000260139	0.000318812	3.84245e-05	0.000168973	9.00221e-05	3.39634e-05	1.09078e-05	1.116e-05	0.000112435	3.89326e-05	3.93222e-05
844	Jangomolide	93767-25-0		C26H28O8	468.17842000000002	Triterpenoids	469.2	451.2	+	13.7883	5.02795e-05	5.64655e-05	5.62556e-05	7.72936e-05	6.79703e-05	9.08152e-05	8.79303e-05	0.000105877	0.000122957	4.35752e-05	2.81809e-05	2.78898e-05	0.000114303	4.48565e-05	2.32915e-05
845	Cassiaside B	119170-51-3		C26H30O14	566.16355999999996	Phenols	567.2	255.1	+	13.1245	0.000117928	8.83314e-05	7.70217e-05	8.15591e-05	6.99126e-05	0.000302603	8.34893e-05	9.54868e-05	0.000115204	5.4371e-05	5.05311e-05	2.73114e-05	5.95591e-05	1.12183e-05	3.64139e-05
847	6''-O-Acetylglycitin	134859-96-4		C24H24O11	488.131865	Flavonoids	489.1	285.1	+	12.3524	6.93808e-05	8.35358e-05	0.000137892	0.00014725	2.61366e-05	9.17803e-05	6.10212e-05	8.66823e-05	0.000104982	9.09594e-05	5.81259e-05	3.11371e-05	7.40898e-05	8.51743e-05	4.69415e-07
848	Ginsenoside F3	62025-50-7		C41H70O13	770.48164499999996	Triterpenoids	771.5	735.5	+	12.3224	6.4473e-05	4.17355e-05	5.60327e-05	0.000131565	6.41279e-05	8.78019e-05	7.15663e-05	0.000127089	0.000144457	0.000118658	6.15436e-05	8.35321e-05	0.000116528	0.000134557	9.04727e-05
849	Adenosine triphosphate	987-65-5;56-65-5	C00002	C10H16N5O13P3	506.99575099999998	Purine nucleotides	508	136.1	+	12.0879	7.22001e-06	4.0343e-05	4.70518e-07	6.11635e-05	4.60707e-07	4.69977e-05	4.70229e-07	1.41353e-05	8.43826e-05	1.31065e-05	5.49255e-05	4.17613e-07	5.03005e-05	4.15154e-05	7.35857e-05
850	L-Acetylcarnitine	5080-50-2	C02571	C9H17NO4	203.115759	Fatty Acyls	204.1	85	+	0.6922	0.000297779	0.00040355	0.000347325	0.000359387	0.000514133	0.000480851	0.000365005	0.000354068	0.000329657	0.000379833	0.000254448	0.000509518	0.000459181	0.000539473	0.000475843
851	Kojibiose	2140-29-6	C19632	C12H22O11	342.11621500000001	Fatty Acyls	325.1	85	+	0.721917	0.0181108	0.0186225	0.0204235	0.0219756	0.0129677	0.0225463	0.0207233	0.0393475	0.0150108	0.0270358	0.0339903	0.0197332	0.0313771	0.0240995	0.0211404
852	alpha-Tocopherol	59-02-9	C02477	C29H50O2	430.38108	Phenols	431.4	165.1	+	13.3658	0.00498949	0.00275806	0.0012298	0.00287759	0.00168707	0.000371479	0.0033744	0.00185712	0.00190287	0.00165294	0.00204699	0.00101695	0.00357428	0.00382491	0.000758165
853	Ruscogenin	472-11-7	C08909	C27H42O4	430.30831000000001	Steroids and steroid derivatives	431.3	269.2	+	12.805	9.62637e-06	3.19379e-05	3.90277e-05	3.71307e-05	4.60707e-07	4.62575e-05	1.51239e-05	4.75027e-07	1.67155e-05	7.9702e-06	1.50784e-05	8.94721e-06	4.59576e-07	1.10029e-05	4.3425e-05
854	Spinosin	72063-39-9	C17834	C28H32O15	608.174125	Flavonoids	609.2	429.1	+	12.3357	7.64665e-05	4.53465e-07	4.70518e-07	0.000144495	0.000108704	0.000187911	5.77021e-05	7.30262e-05	6.37664e-05	7.45307e-05	1.66505e-05	4.17613e-07	4.96513e-05	2.78185e-05	4.69415e-07
855	Syringic acid	530-57-4	C10833	C9H10O5	198.05282500000001	Phenols	199.1	140	+	3.5697	3.22303e-05	1.77783e-05	3.88113e-05	2.75002e-05	2.53639e-05	1.39911e-05	1.87293e-05	8.6215e-06	1.94393e-05	5.3545e-05	2.34967e-05	2.01468e-05	1.9591e-05	2.12193e-05	2.82296e-05
856	Ethyl gallate	831-61-8		C9H10O5	198.05282500000001	Phenols	199.1	153	+	8.86262	2.59788e-05	6.85724e-05	0.00011238	3.02442e-05	6.91286e-05	2.44657e-05	8.04542e-05	2.28823e-05	6.73412e-05	2.0186e-05	3.36575e-05	3.8955e-06	3.47929e-05	3.4308e-05	0.00010383
857	Enterolactone	78473-71-9	C18165	C18H18O4	298.12051000000002	Lignans	299.1	107	+	12.0651	4.62106e-05	5.727e-05	3.6133e-05	0.000141181	7.76158e-05	5.3539e-05	4.70229e-07	6.34311e-05	5.01157e-05	6.21457e-05	0.000107861	7.57106e-05	5.78815e-05	4.99384e-05	2.78265e-05
858	6,7-Dehydroferruginol	34539-84-9		C20H28O	284.21401500000002	Diterpenoids	285.2	269.2	+	9.06125	6.03204e-05	4.37439e-05	4.58886e-05	3.38458e-05	6.26128e-05	3.07936e-05	4.10199e-05	4.48871e-05	4.39123e-05	3.00195e-05	3.77802e-05	3.55062e-05	5.5359e-05	2.25158e-05	3.37994e-05
859	Xanthosine	146-80-5	C01762	C10H12N4O6	284.07568600000002	Nucleotide and its derivates	285.1	153	+	2.61038	0.000157315	7.64113e-05	5.37746e-05	8.81649e-05	7.02955e-05	0.000102619	7.30211e-05	8.69399e-05	0.000215486	8.813e-05	5.57437e-05	5.76325e-05	7.90485e-05	9.16135e-05	9.19627e-05
860	Prunetin	552-59-0	C10521	C16H12O5	284.06847499999998	Flavonoids	285.1	242.1	+	11.0732	4.21095e-05	2.26776e-05	2.14882e-05	2.49958e-05	1.09043e-05	5.73849e-06	3.85323e-05	9.17911e-05	4.77585e-05	3.22723e-05	7.89205e-05	2.89418e-05	5.10173e-06	3.63631e-05	3.63726e-05
861	Boldione	897-06-3	C20144	C19H24O2	284.17763000000002	Steroids and steroid derivatives	285.2	121.1	+	9.0665	6.47175e-06	1.48673e-05	2.44242e-05	2.57599e-05	1.97853e-05	3.47165e-05	1.30521e-05	1.98938e-05	3.63599e-05	3.11216e-05	1.74561e-05	3.43404e-05	1.89402e-05	1.57555e-05	1.34267e-05
862	Calycosin	20575-57-9	C01562	C16H12O5	284.06847499999998	Flavonoids	285.1	267.1	+	9.09658	4.95656e-05	1.73347e-05	8.7596e-05	5.35845e-05	0.000101035	2.50292e-05	1.82022e-05	2.03836e-05	2.86975e-05	8.64722e-05	2.60128e-05	1.68292e-05	4.73568e-05	2.8467e-05	5.82073e-05
863	(-)-Maackiain	2035-15-6	C10502	C16H12O5	284.06847499999998	Flavonoids	285.1	95	+	8.47562	1.05813e-05	1.3042e-05	1.06254e-05	4.35378e-05	2.0587e-05	4.92807e-05	1.73179e-05	1.36621e-05	1.57907e-05	1.21272e-05	1.50557e-05	4.02201e-05	1.6679e-05	9.73438e-06	2.85115e-05
864	Sugiol	511-05-7	C21822	C20H28O2	300.20893000000001	Diterpenoids	301.2	257.2	+	8.20708	2.50114e-06	7.63768e-06	4.70518e-07	4.38489e-07	1.76592e-05	1.07679e-05	4.70229e-07	4.75027e-07	6.10616e-06	4.07774e-07	2.27779e-06	1.19983e-05	2.24015e-05	4.92118e-06	7.94497e-06
866	Questinol	35688-09-6	C17811	C16H12O6	300.06339000000003	Anthraquinones	301.1	283.1	+	7.68682	6.76677e-05	2.54704e-05	4.8102e-05	5.26106e-05	3.25532e-05	3.31419e-05	4.88232e-05	0.000117099	6.23745e-05	3.20733e-05	3.91359e-05	4.85047e-05	5.17081e-05	4.84112e-05	4.84907e-05
867	Vitamin K1	84-80-0	C02059	C31H46O2	450.34978000000001	Quinones	451.4	187.1	+	13.4366	5.65441e-05	4.29794e-05	4.51309e-05	3.17388e-05	4.25498e-05	0.00143439	3.87231e-05	2.48104e-05	2.51943e-05	6.34683e-05	4.26469e-05	5.97386e-05	3.8817e-05	3.43325e-05	1.96669e-05
868	N-γ-Acetyl-N-2-Formyl-5-methoxykynurenamine	52450-38-1	C05642	C13H16N2O4	264.11100800000003	Amino acid and derivatives	265.1	136.1	+	3.79318	1.19636e-05	1.73568e-05	4.24125e-05	1.0167e-05	1.52881e-05	2.00819e-05	9.8091e-06	6.08179e-06	3.65453e-05	9.99941e-06	1.94882e-05	7.01543e-06	2.75499e-05	1.46576e-05	2.02404e-05
869	Phenylacetyl-L-glutamine	28047-15-6	C04148	C13H16N2O4	264.11100800000003	Amino acid and derivatives	265.1	91.1	+	4.71198	2.91005e-05	2.32859e-05	7.05305e-06	6.90728e-06	1.80451e-05	2.39986e-05	1.80535e-05	2.2661e-05	1.90047e-05	1.97515e-05	6.349e-05	2.65619e-05	4.02977e-05	2.80942e-05	2.70863e-05
870	Cinnamyl cinnamate	122-69-0		C18H16O2	264.11502999999999	Phenylpropanoids	265.1	117.1	+	4.2631	8.3573e-06	1.54072e-05	2.01575e-05	3.23276e-05	2.48238e-05	2.8371e-05	1.74023e-05	2.70145e-05	3.45218e-05	3.3436e-05	1.66763e-05	3.69782e-05	1.93083e-05	2.14296e-05	4.66096e-05
871	L-Norleucine	327-57-1	C01933	C6H13NO2	131.094629	Amino acid and derivatives	132.1	86.1	+	1.8128	0.000120477	7.34477e-05	4.914e-05	0.000612826	0.000688093	0.000573511	0.000666764	0.000381114	0.000734869	0.000104974	0.000266717	0.000274437	0.000200633	0.000288335	0.000329496
872	Isoleucine	443-79-8	C16434;C06418	C6H13NO2	131.094629	Amino acid and derivatives	132.1	86.1	+	1.79602	0.000120477	7.34477e-05	4.914e-05	0.000612826	0.000688093	0.000573511	0.000666764	0.000649098	0.000734869	0.000273321	0.000266717	0.000274437	0.000206759	0.000288335	0.000329496
873	6-Aminocaproic acid	60-32-2	C02378	C6H13NO2	131.094629	Fatty Acyls	132.1	41	+	1.8374	4.75892e-05	4.68579e-05	5.32268e-05	0.000756012	0.000797172	0.000836487	0.000917604	0.00124581	0.00124982	0.000407455	0.000475793	0.000468762	0.000448144	0.000463916	0.000544117
874	3-Methylindole	83-34-1	C08313	C9H9N	131.073499	Alkaloids	132.1	130.1	+	3.80997	0.000245338	0.000229437	0.000368676	0.000316711	0.000402368	0.000562935	0.000298732	0.000482587	0.000377489	0.000281971	0.000313965	0.000330631	0.00024611	0.000311935	0.000282346
875	5-Aminolevulinate	106-60-5	C00430	C5H9NO3	131.058244	Organic acids	132.1	55	+	1.5553	0.000106845	1.54146e-05	1.87354e-05	6.06756e-05	8.0923e-05	0.000160801	8.47855e-05	8.46145e-05	7.10404e-05	2.83222e-05	2.9819e-05	4.61187e-05	4.13873e-05	4.93314e-05	2.00863e-05
876	Beta-Tocopherol	148-03-8	C14152	C28H48O2	416.36543	Phenols	417.4	151.1	+	12.0702	8.02965e-05	5.80943e-05	0.000129482	0.000125067	9.25864e-05	0.000163162	0.000145899	0.000181434	0.000122561	7.21697e-05	0.000149382	8.277e-05	0.000117157	9.33149e-05	0.000117548
877	Sarsasapogenin	126-19-2	C03963	C27H44O3	416.32904500000001	Steroids	417.3	273.2	+	12.0839	4.66316e-07	4.53465e-07	7.3617e-05	4.38489e-07	4.60707e-07	7.63837e-05	4.40286e-05	4.75027e-07	9.18273e-05	2.5834e-05	3.9799e-07	4.17613e-07	4.59576e-07	9.74217e-05	2.96545e-05
878	Octadecyl p-coumarate	72943-88-5		C27H44O3	416.32904500000001	Phenylpropanoids	417.3	105	+	12.0671	0.000197713	0.00022719	0.000218504	0.000127486	0.000292338	0.000325051	0.00014715	0.000188414	0.000132533	4.5005e-05	0.000162268	0.000217809	6.97473e-05	6.95664e-05	0.000151364
879	Riboflavine	83-88-5	C00255	C17H20N4O6	376.13828599999999	Vitamins	377.1	243.1	+	5.0561	0.000135234	0.000128593	0.00025967	0.000152739	0.000161409	7.2187e-05	4.70229e-07	5.77507e-05	5.46069e-05	4.07774e-07	6.09061e-05	0.000137988	0.000102732	0.000145812	0.00020837
880	Tripdiolide	38647-10-8	C09202	C20H24O7	376.15220499999998	Diterpenoids	377.2	359.1	+	5.13582	3.79014e-05	1.1911e-05	2.1299e-05	3.02941e-05	2.60447e-05	1.05992e-05	7.53615e-06	5.03993e-06	2.17477e-05	3.26185e-05	1.11123e-05	1.81762e-05	1.57881e-05	4.76207e-06	3.30824e-05
881	Pyridoxal 5'-phosphate	54-47-7	C00018	C8H10NO6P	247.024576	Pyridines and derivatives	248	150.1	+	1.80455	1.19615e-05	1.82103e-05	8.54628e-06	1.7956e-05	1.59745e-05	1.73228e-05	1.31687e-05	2.06586e-05	1.2743e-05	9.70322e-06	1.2531e-05	1.08402e-05	3.69687e-06	1.00384e-05	2.63787e-05
882	Linamarin	554-35-8	C01594	C10H17NO6	247.10558900000001	Organooxygen compounds	248.1	68	+	0.705133	9.24189e-06	7.73076e-05	9.29232e-06	6.39362e-05	1.78202e-05	0.00017475	4.72699e-05	8.30059e-05	7.08568e-05	0.000161446	1.19165e-05	4.68821e-05	1.88578e-05	8.89471e-05	3.69493e-05
883	5,7-Dihydroxyisoflavone	61-68-7	C02168	C15H15NO2	241.11027899999999	Flavonoids	242.1	224.1	+	14.2392	2.53294e-05	8.40701e-06	1.23814e-05	9.2786e-06	2.33223e-05	2.10097e-05	1.22986e-05	1.40095e-05	5.31507e-06	5.55342e-06	7.95944e-06	1.08199e-05	1.60805e-05	7.0751e-06	6.52323e-06
884	5-Methyldeoxycytidine	838-07-3	C03592	C10H15N3O4	241.106257	Pyrimidine nucleosides	242.1	126.1	+	0.5373	1.91892e-05	2.88189e-05	2.74033e-05	3.82386e-05	9.05844e-06	1.20068e-05	1.32777e-05	2.57239e-05	6.59827e-05	3.13517e-05	3.19374e-05	3.33728e-05	1.76704e-05	2.05305e-05	2.7672e-05
885	Pyridoxamine 5'-phosphate	529-96-4	C00647	C8H13N2O5P	248.05620999999999	Pyridines and derivatives	249.1	134.1	+	3.5104	1.42252e-05	5.34384e-06	5.4273e-06	8.24049e-06	5.35246e-06	1.04663e-05	1.45244e-05	1.05225e-05	2.03472e-05	6.34532e-06	1.53429e-06	1.90894e-05	1.4263e-05	6.08294e-06	7.17873e-06
886	Lupanine	550-90-3	C10772	C15H24N2O	248.188863	Alkaloids	249.2	136.1	+	2.95888	2.21256e-05	7.68708e-06	3.78508e-05	1.20377e-05	1.28583e-05	2.95587e-05	2.34349e-05	5.6245e-05	5.22238e-07	1.78841e-05	1.49015e-05	3.49691e-05	9.05766e-06	1.55215e-05	3.23625e-05
887	Pterosin D	34169-70-5		C15H20O3	248.141245	Sesquiterpenoids	249.1	231.1	+	3.2902	3.40806e-05	1.79753e-05	3.08678e-05	1.61838e-05	1.29304e-05	1.36884e-05	2.35121e-05	4.13537e-05	3.02405e-05	1.82874e-05	1.85376e-05	2.06533e-05	1.02048e-05	1.50917e-05	4.01334e-05
888	Nicotinic acid	59-67-6	C00253	C6H5NO2	123.03202899999999	Nicotinic acid derivatives	124	78	+	0.73194	0.00124323	0.00112411	0.00138438	0.00110448	0.000861962	0.00118707	0.00124181	0.000851788	0.00137337	0.00183671	0.00174394	0.00185237	0.00186876	0.00200416	0.00162046
889	2-Picolinic acid	14639-25-9;98-98-6	C10164	C6H5NO2	123.03202899999999	Organic acids	124	78	+	1.3261	0.000307433	0.000144668	8.87385e-05	0.00192248	0.00215549	0.00260324	0.000740496	0.000828952	0.000900235	0.00329933	0.00203504	0.00296277	0.00239824	0.0039594	0.00327939
890	Isonicotinic acid	55-22-1	C07446	C6H5NO2	123.03202899999999	Pyridines and derivatives	124	53	+	2.2995	1.17216e-05	1.55669e-05	2.83845e-05	1.4089e-05	1.59373e-05	4.35665e-05	1.20008e-05	3.29927e-05	1.27104e-05	3.21306e-05	1.52289e-05	2.07243e-05	5.85961e-05	6.00032e-05	1.63831e-05
891	Aromadendrin	480-20-6	C00974	C15H12O6	288.06339000000003	Flavonoids	289.1	107	+	11.2115	0.000263477	0.000424731	0.000970853	0.00547373	0.00686606	0.0089466	0.00109515	0.0014925	0.00151854	0.00341725	0.00260121	0.00304984	0.00369345	0.00284671	0.00399095
892	Testosterone	58-22-0	C00535	C19H28O2	288.20893000000001	Steroids	289.2	271.2	+	5.9835	3.25238e-05	1.41332e-05	2.01877e-05	2.05379e-05	4.08544e-05	2.4801e-05	3.74858e-05	6.85676e-05	7.58077e-05	2.23811e-05	2.5498e-05	5.85169e-05	4.96173e-05	2.15564e-05	3.10354e-05
893	Shikonin	517-89-5	C17412	C16H16O5	288.09977500000002	Quinones	289.1	271.1	+	12.04	0.00012097	0.000174937	0.000125088	0.000196988	0.000180154	8.03842e-05	7.96834e-05	5.51771e-05	5.22238e-07	4.40883e-05	8.29459e-05	0.00010558	0.000415534	0.000186305	0.000402776
894	Fustin	20725-03-5	C01378	C15H12O6	288.06339000000003	Flavonoids	289.1	121	+	7.58762	2.71567e-05	1.91504e-05	2.46452e-05	9.14466e-06	1.13284e-05	1.09751e-05	7.81754e-06	1.32012e-05	6.56422e-06	1.19235e-05	1.99615e-05	1.83142e-05	4.91657e-06	1.93632e-05	9.96683e-06
895	Bovinic acid	2540-56-9	C04056	C18H32O2	280.24023	Fatty Acyls	303.2	183	+	6.85638	6.00473e-06	3.02015e-05	3.32496e-05	5.61422e-06	6.25866e-06	3.08003e-05	6.10789e-06	1.98354e-05	3.42216e-06	2.62456e-06	1.31176e-05	3.27546e-05	1.44545e-05	2.2189e-05	8.98996e-06
896	Eicosapentaenoic acid	10417-94-4	C06428	C20H30O2	302.22458	Fatty Acyls	303.2	285.2	+	6.86445	1.80456e-05	5.9978e-06	3.00606e-06	2.81224e-05	6.0558e-06	5.3731e-05	1.4093e-05	3.01846e-06	2.38123e-05	1.0471e-05	3.9799e-07	1.09403e-05	4.975e-05	1.12671e-05	5.9798e-06
897	Homoeriodictyol	446-71-9	C09756	C16H14O6	302.07904000000002	Flavonoids	303.1	153	+	6.83088	9.49375e-06	1.23398e-05	1.564e-05	4.09319e-05	6.51022e-06	1.36289e-05	3.87724e-06	1.90679e-05	3.50159e-06	1.64119e-05	4.05634e-06	2.2711e-05	1.53866e-06	1.16273e-05	1.58303e-05
898	Homoferreirin	482-01-9	C10457	C17H16O6	316.09469000000001	Flavonoids	317.1	153	+	8.0896	1.64047e-05	4.70082e-06	1.72031e-05	1.38308e-05	1.20049e-05	1.20158e-05	1.00121e-05	4.9528e-06	8.31442e-06	1.77681e-05	4.12442e-06	1.10974e-05	7.35044e-06	1.15561e-05	7.28207e-06
899	Cajanol	61020-70-0	C10204	C17H16O6	316.09469000000001	Isoflavonoids	317.1	123	+	12.0504	0.000180896	7.14168e-05	0.000208942	0.000127157	0.000422151	4.96679e-07	0.000196906	0.000207664	0.00012818	0.000128563	0.000350057	7.30845e-05	7.9923e-05	0.000161273	0.00012877
900	Pedalitin	22384-63-0	C10119	C16H12O7	316.05830500000002	Flavonoids	317.1	109	+	12.0839	0.000389503	0.000223343	0.000668083	0.000625131	0.00106271	0.000319926	0.000285936	0.000295604	0.000214986	0.000144214	0.000181142	0.000231868	0.000301172	0.000370898	0.000146154
901	O-Succinyl-L-homoserine	1492-23-5	C01118	C8H13NO6	219.07428899999999		220.1	102.1	+	2.28037	3.95582e-05	2.81997e-05	3.79509e-05	2.69918e-05	2.68533e-05	4.24261e-05	3.27015e-05	6.60594e-05	7.08293e-05	3.7444e-05	4.35934e-05	5.63736e-05	4.85375e-05	4.58644e-05	2.64883e-05
902	2(3H)-Benzothiazolethione	149-30-4	C14437	C7H5NS2	166.98634100000001	Benzothiazoles	168	124	+	2.56803	3.60628e-05	6.17339e-05	3.21218e-05	1.91698e-05	1.23809e-05	9.53491e-06	9.96098e-06	2.09153e-05	3.18342e-05	1.58527e-05	3.84162e-05	1.29491e-05	1.38879e-05	3.95657e-05	1.14971e-05
903	Simvastatin	79902-63-9	C07262	C25H38O5	418.27192500000001	Diterpenoids	419.3	199.1	+	8.07463	1.37329e-05	4.57399e-06	4.8977e-06	4.54555e-06	4.70616e-06	7.96827e-06	4.98288e-06	2.4356e-06	2.369e-05	1.00091e-05	4.06942e-06	1.51934e-05	2.15982e-06	4.37891e-07	4.69415e-07
904	Spectinomycin	1695-77-8	C02078	C14H24N2O7	332.15835299999998	Dioxanes	333.2	98.1	+	2.23747	1.26644e-05	9.54919e-06	4.34691e-05	2.25575e-05	3.42593e-05	4.06612e-05	2.51306e-05	2.29416e-05	1.28006e-05	3.25738e-05	1.42908e-05	1.99333e-05	1.22658e-05	4.34415e-05	1.41126e-05
905	7alpha-Hydroxypregnenolone	30626-96-1	C18038	C21H32O3	332.23514499999999	Prenol lipids	333.2	297.2	+	7.48993	1.61333e-05	1.51002e-05	1.91863e-06	8.8227e-06	7.20373e-06	2.08399e-05	5.7447e-06	2.60265e-05	1.35478e-05	3.3178e-06	2.11521e-05	8.4543e-06	5.59399e-06	1.58241e-05	7.74512e-06
906	2'-Deoxyinosine-5'-monophosphate	3393-18-8	C06196	C10H13N4O7P	332.052188	Nucleotide and its derivates	333.1	137	+	1.91802	6.67772e-06	6.41364e-06	2.37139e-05	6.33677e-06	3.90509e-06	1.4045e-05	2.20088e-05	1.48679e-06	4.90383e-06	7.63636e-06	1.53205e-05	6.12402e-06	4.59576e-07	8.13286e-06	2.82348e-06
907	beta-Glucogallin	13405-60-2		C13H16O10	332.07434999999998	Phenols	333.1	153	+	2.41698	9.04498e-06	7.46457e-06	2.08841e-05	7.12579e-06	1.40205e-05	1.42068e-05	7.81042e-06	1.33265e-05	5.22238e-07	2.09885e-05	1.76706e-05	1.86269e-05	8.85522e-06	1.50444e-05	1.1404e-05
908	Herniarin	531-59-9	C09268	C10H8O3	176.04734500000001	Coumarins	177.1	121.1	+	7.69052	2.55485e-05	2.39021e-05	3.65387e-05	2.7725e-05	7.95766e-05	3.02113e-05	5.02193e-05	2.9977e-05	5.63845e-05	5.13367e-05	5.42838e-05	2.25662e-05	2.89731e-05	3.14126e-05	1.93955e-05
909	3-Isopropylmalate	921-28-8	C04411	C7H12O5	176.06847500000001	Fatty Acyls	177.1	131.1	+	10.7917	7.20109e-05	0.000142134	0.000117679	0.000102004	0.000203394	0.000111961	0.000121037	6.20774e-05	0.000208759	9.6039e-05	0.000187521	0.00016641	0.000101899	5.63027e-05	0.000180383
910	Ethyl cinnamate	103-36-6	C06359	C11H12O2	176.08373	Phenylpropanoids	177.1	131	+	4.8505	2.98583e-05	4.25646e-05	6.05628e-05	5.99757e-05	0.000103434	4.47946e-05	5.21498e-05	0.000112273	5.79255e-05	9.78537e-05	8.72163e-05	0.000109405	0.000118334	8.39754e-05	4.19403e-05
911	4-Methylumbelliferone	90-33-5	C03081	C10H8O3	176.04734500000001	Coumarins	177.1	149.1	+	7.25831	5.22476e-05	5.43769e-05	2.54335e-05	1.81575e-05	3.7294e-05	6.14469e-05	4.03331e-05	4.24829e-05	4.57537e-05	4.17613e-05	4.04358e-05	6.35675e-05	3.84936e-05	2.10335e-05	3.77413e-05
912	Streptomycin	57-92-1	C00413	C21H39N7O12	581.26567299999999	Organooxygen compounds	582.3	263.1	+	12.839	0.000118037	5.03743e-05	0.000211121	0.000172503	0.000259035	0.000217085	0.00033643	0.000171631	9.2244e-05	7.97307e-05	9.27686e-05	5.92399e-05	0.000125033	0.000117698	0.000136014
913	D-Glutamine	5959-95-5	C00819	C5H10N2O3	146.069143	Carboxylic acids and derivatives	147.1	84	+	0.658483	0.017348	0.0169509	0.023666	0.0178274	0.0194689	0.0194982	0.0118822	0.0133856	0.014068	0.025452	0.0238052	0.0243626	0.0286151	0.0239491	0.0300776
914	Dimethylbenzimidazole	582-60-5	C03114	C9H10N2	146.08439799999999	Benzimidazoles	147.1	131.1	+	10.5638	5.34982e-05	0.000111015	0.000160608	8.43919e-05	9.99523e-05	0.000126257	6.28858e-05	5.76842e-05	6.951e-05	7.28626e-05	0.000189705	6.7689e-05	6.73481e-05	5.4527e-05	9.16238e-05
915	Diallyl disulfide	2179-57-9	C08369	C6H10S2	146.022392	Miscellaneous	147	41	+	0.678083	0.00156678	0.00134189	0.00148128	0.00163299	0.00150658	0.00168768	0.00110465	0.00121997	0.00132248	0.0015349	0.0018184	0.00164884	0.00225366	0.00212164	0.00178053
916	Formylanthranilic acid	3342-77-6	C05653	C8H7NO3	165.04259400000001	Benzene and substituted derivatives	166	120	+	5.0742	2.69486e-05	4.34864e-05	3.93598e-05	3.07068e-05	4.5445e-05	8.0009e-05	1.06376e-05	1.57588e-05	6.71825e-05	2.14534e-05	4.4165e-05	3.32007e-05	2.6434e-05	6.94138e-05	2.69343e-05
918	7-Methylguanine	578-76-7	C02242	C6H7N5O	165.06505999999999	Imidazopyrimidines	166.1	149	+	1.56107	3.09595e-05	3.11401e-05	1.77835e-05	2.60767e-05	2.61172e-05	3.55168e-05	5.79617e-05	4.95469e-05	5.86045e-05	3.55344e-05	3.44545e-05	3.88793e-05	4.91713e-05	2.59884e-05	4.7418e-05
919	(R)-2-Hydroxy-2H-1,4-benzoxazin-3(4H)-one		C15769	C8H7NO3	165.04259400000001	Benzoxazines	166	108	+	5.0519	2.90194e-05	1.60179e-05	1.59537e-05	2.00131e-05	3.67111e-05	4.36138e-05	4.3243e-05	2.20195e-05	3.48981e-05	1.93969e-05	5.67795e-05	2.37279e-05	1.57881e-05	2.02717e-05	2.13711e-05
920	Hordenine	539-15-1	C06199	C10H15NO	165.115364	Alkaloids	166.1	121.1	+	3.03795	3.04506e-05	1.46889e-05	1.43986e-05	4.60644e-05	2.73036e-05	2.75483e-05	2.32252e-05	2.32333e-05	2.14948e-05	2.66785e-05	2.43529e-05	1.16352e-05	6.28004e-05	1.42526e-05	5.03813e-06
921	5,6-Dihydroxyindole	3131-52-0	C05578	C8H7NO2	149.04767899999999	Indoles and derivatives	150.1	78	+	6.67983	6.93162e-05	6.17744e-05	6.34731e-05	4.75462e-05	7.20051e-05	5.95883e-05	3.30893e-05	3.90548e-05	6.10155e-05	5.56744e-05	5.14348e-05	6.80056e-05	2.81786e-05	3.98726e-05	7.90811e-05
922	Tacrolimus	104987-11-3	C01375	C44H69NO12	803.48197900000002	Alkaloids	786.5	768.5	+	12.3961	0.000229235	0.000212144	0.000393404	0.000645948	0.000831656	0.00066421	0.000720866	0.000929121	0.000812423	0.000342903	0.000150749	0.00024715	0.000227313	0.000195414	0.00019034
924	3-Ethoxy-4-hydroxybenzaldehyde;Ethyl salicylate	121-32-4;118-61-6		C9H10O3	166.062995	Phenols	167.1	121	+	5.71545	0.000123049	0.000220648	9.406e-05	9.82278e-05	9.08067e-05	4.14963e-05	0.000280595	0.000119468	0.000141583	4.17465e-05	5.06616e-05	7.38274e-05	7.99432e-05	0.000134014	8.01149e-05
925	L-Homoserine	1927-25-9;672-15-1;6027-21-0	C00263	C4H9NO3	119.058244	Amino acid and derivatives	120.1	56	+	0.671183	0.00249115	0.00287168	0.00262714	0.00302028	0.00376369	0.00405737	0.00214652	0.00313035	0.00240175	0.00235426	0.00255028	0.00235522	0.00245357	0.0024844	0.00248421
926	Cinnzeylanol;Resibufogenin	62394-04-1;465-39-4	C17058	C20H32O7;C24H32O4	384.21480500000001;384.23005999999998	Diterpenoids;Steroids	385.2	367.2	+	6.83088	2.67227e-05	6.25462e-05	3.44148e-05	1.1864e-05	4.19502e-05	2.72706e-05	5.87289e-05	1.58935e-05	3.57031e-05	2.33126e-05	2.20752e-05	2.84639e-05	3.76537e-05	3.80109e-05	2.79284e-05
927	L-Homoglutamic acid	542-32-5;1118-90-7	C00956	C6H11NO4	161.06880899999999	Amino acid and derivatives	162.1	98.1	+	0.728117	0.000216225	0.000282635	0.000197222	0.000415559	0.000427425	0.000529771	0.000138308	0.000126563	0.000125836	0.000216301	0.000160369	0.000188298	0.000223601	0.000204528	0.000175938
928	Tropine acetate;3-Acetoxytropane	3423-27-6;3423-26-5	C12452;C12453	C10H17NO2	183.12592900000001	Alkaloids	184.1	124.1	+	3.23935	4.11171e-05	4.83487e-05	4.22512e-05	2.51631e-05	2.47227e-05	3.49852e-05	5.70812e-05	4.59375e-05	6.7437e-05	2.50565e-05	3.43522e-05	2.43722e-05	5.63217e-05	2.45881e-05	5.24069e-05
929	Butin;2'-Hydroxydihydrodaidzein	492-14-8	C09614;C03567	C15H12O5	272.06847499999998	Flavonoids;Isoflavonoids	273.1	121	+	8.82805	5.29798e-05	4.24161e-05	6.6729e-05	3.85616e-05	6.9271e-05	9.13995e-05	4.00952e-05	3.313e-05	5.42538e-05	5.24963e-05	2.65542e-05	6.59786e-05	8.67931e-05	2.87352e-05	6.30894e-05
930	Citrostadienol	474-40-8	C11523	C30H50O	426.38616500000001	Steroids	427.4	409.4	+	12.2853	9.7976e-05	6.2421e-05	0.000259552	3.37433e-05	0.00025349	0.000122562	0.00018631	7.7982e-05	0.000191722	0.00012714	0.000232734	0.00010468	4.8058e-05	1.31803e-05	0.00017909
931	Taraxerol;Pseudotaraxasterol	127-22-0;464-98-2	C08637	C30H50O	426.38616500000001	Triterpenoids	427.4	409.4	+	12.7121	0.000139764	0.000185502	1.84367e-05	0.000265218	0.000179376	0.000230881	0.000211788	7.18776e-05	0.000123346	0.000137927	8.94082e-05	0.000150854	0.000189092	0.000220811	0.000232393
932	alpha-Zearalenol;beta-Zearalenol	36455-72-8;71030-11-0	C14750;C14751	C18H24O5	320.162375	Macrolides and analogues	321.2	303.2	+	5.38755	0.000154851	0.000124628	4.76355e-06	1.31066e-05	9.22185e-06	0.000281204	0.000138024	0.000279302	0.000449704	0.000235589	0.000212647	0.000223312	0.000102687	4.56422e-06	9.43744e-06
933	4-Hydroxyphenylacetaldehyde;4'-Hydroxyacetophenone	7339-87-9;99-93-4	C03765;C10700	C8H8O2	136.05242999999999	Benzene and substituted derivatives;Phenols	137.1	119	+	10.5735	0.000102654	0.00013649	0.000236437	0.000135752	0.000122881	0.000494207	9.90399e-05	0.000179471	0.000109433	0.000256799	0.000120878	7.56751e-05	0.000114683	0.00012398	0.000350324
934	Alizarin 2-methyl ether;Palmitoleic acid	6003-11-8;373-49-9	C10291;C08362	C15H10O4;C16H30O2	254.05790999999999;254.22458	Anthraquinones;Fatty Acyls	255.15	237.15	+	7.37993	6.69273e-06	7.46983e-06	1.60602e-05	3.45577e-05	1.03242e-05	1.38018e-05	1.24767e-05	1.16566e-05	1.32822e-05	5.17843e-06	1.49996e-05	8.55327e-06	1.31809e-05	5.68165e-06	3.02762e-05
935	alpha-D-Glucose;D-Tagatose	492-62-6;87-81-0	C00267;C00795	C6H12O6	180.06339	Carbohydrates;Organooxygen compounds	163.1	85	+	0.755158	0.00148904	0.00145506	0.00138539	0.00135234	0.00147578	0.00110446	0.00133913	0.00158763	0.00117683	0.00164278	0.0011319	0.00156075	0.00168234	0.0014654	0.00176272
936	(-)-Borneol;(+)-Borneol	464-45-9;464-43-7	C01766;C01765	C10H18O	154.13576499999999	Monoterpenoids	155.1	137.1	+	3.42397	2.85746e-05	7.15572e-05	7.57835e-05	4.65573e-05	6.14033e-05	9.90639e-05	0.000114471	4.3187e-05	4.63538e-05	6.39841e-05	3.6655e-05	2.34501e-05	2.96383e-05	9.32282e-05	3.00952e-05
937	Alpha-Terpineol;Patulin	10482-56-1;149-29-1	C11393;C16748	C10H18O;C7H6O4	154.13576499999999;154.02661000000001	Monoterpenoids;Pyrans	155.05	137.05	+	3.45653	2.85746e-05	7.15572e-05	7.57835e-05	4.65573e-05	6.14033e-05	9.90639e-05	0.000114471	4.3187e-05	4.63538e-05	5.6332e-05	3.6655e-05	2.34501e-05	2.96383e-05	9.32282e-05	3.00952e-05
938	Isopulegol	7786-67-6;89-79-2		C10H18O	154.13576499999999	Monoterpenoids	155.1	137.1	+	2.46032	4.76037e-05	5.69732e-05	0.000118212	2.09584e-05	1.92157e-05	8.21742e-05	0.000125764	0.00011456	3.13522e-05	4.52876e-05	3.95068e-05	3.47201e-05	2.67274e-05	4.03045e-05	6.05291e-05
939	(+)-Afzelechin;(-)-Epiafzelechin	2545-00-8	C09320;C12128	C15H14O5	274.08412499999997	Flavonoids	275.1	139	+	1.09113	0.000376445	0.000112605	4.55647e-05	4.5036e-05	6.27964e-05	5.50603e-05	5.96159e-05	2.48776e-05	3.17455e-05	0.00022339	7.35601e-05	6.05879e-05	0.00019315	6.56015e-05	8.36789e-05
940	Cedrelone;Isomangiferin	1254-85-9;24699-16-9	C16979	C26H30O5;C19H18O11	422.20932499999998;422.08491500000002	Triterpenoids;Xanthones	423.15	405.15	+	11.1842	2.771e-05	8.02385e-05	1.12946e-05	2.04467e-05	8.17677e-05	1.26722e-05	1.60289e-05	3.69828e-05	4.39688e-05	3.81715e-05	2.24146e-05	4.55481e-05	6.21993e-05	5.28392e-05	0.000139455
941	Beta-D-Glucose;alpha-D-Glucose	492-61-5;492-62-6	C00221;C00267	C6H12O6	180.06339	Organooxygen compounds	181.1	163.1	+	3.27292	1.9676e-05	1.2695e-05	1.55321e-05	1.00626e-05	1.00797e-05	4.54254e-05	2.39037e-05	2.48475e-05	1.15861e-05	1.93599e-05	1.2416e-05	1.58493e-05	1.21131e-05	8.8502e-06	6.22588e-06
942	Luteolin-6-C-glucoside;Orientin	4261-42-1;28608-75-5	C01821;C10114	C21H20O11	448.10056500000002	Flavonoids	449.1	431.1	+	5.55513	8.32455e-06	0.000210172	9.28766e-05	7.66556e-05	0.000126833	3.0566e-05	0.000129931	4.28385e-06	0.000124209	0.000132277	0.000194829	9.8956e-05	1.6407e-05	3.9257e-06	7.15904e-05
943	Ortho-Hydroxyphenylacetic acid;1,2-Epoxy-p-menth-8-ene	614-75-5;1195-92-2	C05852;C07271	C8H8O3;C10H16O	152.04734500000001;152.120115	Benzene and substituted derivatives;Oxepanes	153.1	107.05	+	5.90574	5.44808e-05	5.30874e-05	5.88669e-05	6.21419e-05	0.000123969	6.62667e-05	4.93638e-05	9.14361e-05	7.86716e-05	0.000135467	7.89301e-05	4.02913e-05	4.69216e-05	8.59115e-05	7.70249e-05
944	Delphinidin-3-O-glucoside;Isoquercitrin	6906-38-3;50986-17-9;482-35-9	C12138	C21H20O12	464.09548000000001	Flavonoids	465.1	303.1	+	6.06382	1.96886e-05	6.96614e-06	2.04726e-05	6.72097e-06	9.88872e-06	1.76988e-05	1.74327e-05	3.68847e-06	1.48308e-05	9.11211e-06	3.8822e-05	3.64088e-05	1.00715e-05	2.27322e-05	1.4271e-05
945	6-Hydroxy-5-methoxyindole glucuronide;5-Hydroxy-6-methoxyindole glucuronide	77463-72-0;77463-71-9	C03033	C15H17NO8	339.09541899999999	Organooxygen compounds	340.1	164.1	+	5.13582	1.6234e-05	3.01358e-05	4.70518e-07	1.47384e-05	1.98243e-05	4.96679e-07	4.70229e-07	4.75027e-07	2.50319e-05	4.68325e-05	1.33897e-05	4.17613e-07	2.49784e-05	1.01337e-05	2.47245e-05
946	25-Hydroxyvitamin D2-25-glucuronide;25-Hydroxyvitamin D2 25-(beta-glucuronide)		C03033	C34H52O8	588.36622	Organooxygen compounds	589.4	395.3	+	13.6951	0.000144058	1.82932e-05	5.98536e-05	0.000647216	0.000614209	5.27462e-05	0.00041091	1.92146e-05	6.25689e-05	0.000338305	0.000613917	9.33049e-06	1.3963e-05	0.00065898	0.000526723
947	Amabiline;Supinine	17958-43-9;551-58-6	C10263;C10403	C15H25NO4	283.178359	Alkaloids	284.2	122.1	+	12.9902	0.000560362	0.000724511	0.000755252	0.000950935	0.00100008	0.00112075	0.00119642	0.000721687	0.00122966	0.000902786	0.000778366	0.000993138	0.00125143	0.00062008	0.000980446
950	Gentisein;1,3,5-Trihydroxyxanthone	529-49-7;6732-85-0	C10065;C10094	C13H8O5	244.03717499999999	Xanthones	245	135	+	8.72735	1.40022e-05	1.81131e-05	4.78221e-06	8.89616e-06	3.33166e-05	4.7802e-05	2.38368e-06	4.94236e-06	5.22238e-07	2.17543e-05	3.93028e-05	4.31062e-06	4.63754e-06	1.32778e-05	5.34027e-06
951	7-Oxo-beta-sitosterol;6beta-Hydroxystigmast-4-en-3-one	2034-74-4;36450-02-9		C29H48O2	428.36543	Steroids and steroid derivatives	429.4	411.4	+	13.5441	0.000754175	0.000436769	0.000422156	0.000546855	0.000321127	0.000229186	0.000503917	0.000444292	0.00062962	0.000496081	0.000436687	0.000288492	0.000688084	0.000713714	0.000254965
952	Physalin L;Physalin O	113146-74-0;120849-18-5		C28H32O10	528.19955000000004	Steroids and steroid derivatives	529.2	511.2	+	12.386	0.000603803	0.000291031	0.000464647	0.000742747	0.000438841	0.000669908	0.000638578	0.000321429	0.000723812	0.000305979	0.000471614	0.000233831	0.000540259	0.000528017	0.000313064
953	Benzoyl glucuronide (Benzoic acid);2-Phenylethanol glucuronide	19237-53-7	C03033	C13H14O8;C14H18O7	298.06887;298.105255	Organooxygen compounds	299.1	105.05	+	12.0671	6.90468e-05	0.000115441	0.0002126	0.000253912	4.60707e-07	0.000123667	0.000126228	8.06874e-05	0.000739078	0.000193616	0.000151134	0.000103149	6.3762e-05	0.000103729	0.000119982
954	Abscisic acid;(S)-Abscisic acid	21293-29-8	C06082;C11060	C15H20O4	264.13616000000002	Sesquiterpenoids	265.1	247.1	+	7.86	4.44151e-06	1.27221e-05	2.01631e-05	1.23834e-05	1.47711e-05	3.49513e-05	4.37869e-06	6.52031e-06	1.1993e-05	3.35432e-05	1.86881e-05	1.87395e-05	3.32707e-05	1.00331e-05	1.32765e-05
955	L-Isoleucine;L-Leucine	73-32-5;61-90-5	C00407;C00123	C6H13NO2	131.094629	Amino acid and derivatives	132.1	86.1	+	1.77934	0.000120477	7.34477e-05	4.914e-05	0.000612826	0.000688093	0.000573511	0.000666764	0.000649098	0.000734869	0.000273321	0.000266717	0.000274437	0.000206759	0.000288335	0.000329496
956	Phloretic acid;Ethylparaben;3-(2-Hydroxyphenyl)propanoic acid	501-97-3;120-47-8;495-78-3	C01744;C01198	C9H10O3	166.062995	Phenols;Phenylpropanoic acids	167.1	121.067	+	2.84044	0.000285669	0.000300224	0.000257323	0.00134735	0.00157982	0.00191297	0.000851155	0.0010956	0.00123834	0.00114374	0.00100831	0.00126078	0.00134087	0.00101378	0.00123586
957	beta-Citronellol;(S)-(-)-beta-Citronellol	106-22-9;1117-61-9;7540-51-4	C09849;C11386	C10H20O	156.15141499999999	Monoterpenoids	157.2	139.1	+	1.41002	0.000205642	0.000162132	0.000364307	0.000198165	0.00032764	0.000212816	0.000490775	0.000367872	0.000257841	0.000185734	0.000243147	0.000219358	0.000160542	0.000172965	0.000180456
958	Decursin;5-Geranoxy-7-methoxycoumarin;Decursinol angelate	5928-25-6;7380-39-4;130848-06-5	C09258	C19H20O5;C20H24O4	328.13107500000001;328.16746000000001	Coumarins	329.133	175	+	13.7769	3.46106e-05	4.67086e-05	5.9303e-05	0.000111693	0.000150949	7.63652e-05	6.23557e-05	0.000102844	8.02096e-05	0.000123374	4.03412e-05	0.000106553	4.05936e-05	4.27274e-05	0.000103289
959	Neogrifolin;Grifolin;Ugaxanthone	23665-96-5;6903-07-7;13179-11-8		C22H32O2;C18H16O6	328.24023;328.09469000000001	Phenols;Xanthones	329.167	55.1	+	13.7958	1.96662e-05	3.94737e-05	2.81716e-05	3.83664e-05	4.77059e-05	5.65618e-05	1.62791e-05	2.89726e-05	4.22566e-05	4.56419e-05	4.25499e-05	8.52679e-05	3.46402e-05	4.37891e-07	4.51042e-05
960	Digiferruginol;Rubiadin;Anhydroglycinol	24094-45-9;117-02-2;67685-22-7	C10327;C10402;C10200	C15H10O4	254.05790999999999	Anthraquinones;Phenols	255.1	237.1	+	10.5902	4.66316e-07	5.19182e-06	3.6458e-05	1.47843e-05	2.5921e-05	1.78797e-05	2.28609e-05	1.07702e-05	6.10821e-06	6.23801e-05	2.94437e-05	4.17613e-07	1.01955e-05	4.37891e-07	3.34914e-05
961	alpha-Cyperol;Alismol;Spathulenol	20084-99-5;87827-55-2;6750-60-3	C16945;C17462	C15H24O	220.182715	Prenol lipids;Sesquiterpenoids	221.2	203.2	+	10.8901	1.12884e-05	2.05501e-05	5.29768e-06	6.19999e-05	1.55903e-05	1.7398e-05	3.11859e-05	4.75027e-07	1.1622e-05	1.39038e-05	1.84825e-05	1.01359e-05	1.64829e-05	5.31994e-06	5.41484e-05
962	Macrocarpal B;Macrocarpal H;Alisol B	142698-60-0;179388-53-5;18649-93-9	C17460	C28H40O6;C30H48O4	472.28249;472.35525999999999	Sesquiterpenoids;Triterpenoids	473.333	455.333	+	10.5568	8.83547e-05	1.55911e-05	1.07187e-05	4.38489e-07	5.38561e-06	5.24854e-05	2.1438e-05	6.80794e-05	4.09985e-05	5.15314e-05	4.6333e-05	4.86745e-05	5.71447e-05	1.9862e-05	4.69415e-07
963	Isorubrofusarin 10-gentiobioside;Rubrofusarin-6-O-beta-D-gentiobioside;Cassiaside C	200127-93-1;24577-90-0;119170-52-4		C27H32O15	596.174125	Phenols	597.2	255.1	+	12.8392	5.31248e-05	2.29244e-05	8.68506e-05	4.22065e-05	0.000129962	0.000160747	7.21568e-05	8.87602e-05	4.29045e-05	4.49622e-05	8.47224e-05	3.93706e-05	6.84751e-05	8.07658e-05	4.77967e-05
964	Oleic acid;Vaccenic acid;Petroselinic acid	112-80-1;693-72-1;593-39-5	C00712;C08367;C08363	C18H34O2	282.25587999999999	Fatty Acyls	283.3	57.1	+	13.0279	0.0163804	0.0148875	0.0128857	0.0248165	0.0284235	0.030539	0.0302466	0.0229446	0.0309623	0.0192672	0.0132534	0.0225032	0.0261643	0.0266237	0.0192582
965	Ganoderic acid A;Ganoderenic acid C;Ganoderic acid B	81907-62-2;100665-42-7;81907-61-1		C30H44O7	516.30870500000003	Triterpenoids	517.3	481.3	+	12.386	0.000301086	9.39015e-05	0.0001025	8.49539e-05	6.27906e-05	6.37738e-05	6.88601e-05	8.04833e-05	2.29361e-05	4.29576e-05	4.89486e-05	2.33335e-05	4.59576e-07	4.37891e-07	0.00014217
966	Erythrodiol;16alpha-Hydroxybauerenol;Arnidiol;Faradiol	545-48-2;214351-30-1;6750-30-7;20554-95-4	C20945	C30H50O2	442.38108	Triterpenoids	443.4	407.4	+	12.102	4.66316e-07	0.000141255	0.000111114	4.71911e-05	7.76312e-05	0.000119258	3.55041e-05	4.43451e-05	1.6812e-05	5.11231e-05	0.000159103	3.29589e-05	0.000122427	4.90864e-05	8.00433e-05
967	Cucurbitacin I;Ganoderenic acid A;Ganoderic acid C1;Ganoderenic acid B;Ganoderic acid Z	2222-07-3;100665-40-5;95311-97-0;100665-41-6;294674-09-2	C08800	C30H42O7	514.29305499999998	Triterpenoids	515.3	479.3	+	12.5179	4.66316e-07	3.53386e-05	0.000150858	1.79488e-05	4.78182e-05	3.62459e-05	1.60842e-05	3.17977e-05	6.51374e-05	3.16873e-05	8.09247e-05	2.78541e-05	6.01696e-05	8.10287e-05	5.04363e-05
