# Supplementary material for: Exploring the mechanisms of desert plant adaptation to arid climates: a multi-omics analysis of dehydration and rehydration responses in Syntrichia caninervis
Source: Stress Biol. 2025 Nov 4;5(1):68. doi: 10.1007/s44154-025-00241-w (PMC12583356; doi:10.1007/s44154-025-00241-w)
Supplement: Supplementary file 1 — Supplementary Material 1. [file 44154_2025_241_MOESM1_ESM.zip › Table S6.xlsx]

## Sheet: cluster_Transcriptome
Gene	WS	D1	D2	R1	R2	Cluster	Membership
Sc_g00122_V2.1A	1.73428	-0.671726	-0.55701	-0.479722	-0.0258203	1	0.763511
Sc_g00302_V2.1B	0.179169	-0.380715	-0.829001	1.65648	-0.625931	1	0.299163
Sc_g00399_V2.1A	1.7202	-0.0571504	-0.720255	-0.278491	-0.664307	1	0.863002
Sc_g00409_V2.1A	1.46091	0.186794	-1.32729	-0.0658065	-0.254613	1	0.788145
Sc_g00434_V2.1A	1.08241	-0.605579	-1.12726	1.02501	-0.374582	1	0.52047
Sc_g00453_V2.1A	0.679061	-0.772595	-1.1527	1.26992	-0.023681	1	0.398925
Sc_g00535_V2.1A	1.74931	-0.462667	-0.530594	-0.0964985	-0.659551	1	0.798729
Sc_g00536_V2.1A	1.71697	-0.16003	-0.763859	-0.649955	-0.143125	1	0.85198
Sc_g00538_V2.1A	1.67404	-0.631126	-0.59076	-0.643243	0.19109	1	0.720947
Sc_g00568_V2.1A	1.22784	-0.490268	-0.876724	-0.78883	0.927985	1	0.473924
Sc_g00593_V2.1A	0.00332053	-1.08676	-0.819983	1.36101	0.542419	1	0.256157
Sc_g00603_V2.1A	1.54938	0.251166	-0.505761	-1.11767	-0.177118	1	0.67614
Sc_g00710_V2.1A	1.65625	-0.436027	0.138864	-0.430675	-0.928412	1	0.601061
Sc_g00844_V2.1A	1.61797	-0.415531	-0.679617	-0.814115	0.291296	1	0.707634
Sc_g00869_V2.1A	0.2049	-0.432667	-0.675	1.65714	-0.754373	1	0.293404
Sc_g00892_V2.1A	1.27918	0.362758	-1.08002	-0.95467	0.392756	1	0.574475
Sc_g00895_V2.1A	1.42183	-0.554609	-0.520658	-0.991717	0.645157	1	0.537888
Sc_g00928_V2.1A	0.599607	1.43719	-0.532518	-0.46933	-1.03495	1	0.313756
Sc_g01046_V2.1A	1.07276	-0.19659	-0.524999	0.936448	-1.28762	1	0.467236
Sc_g01092_V2.1A	1.57128	0.394144	-0.759181	-0.792693	-0.413547	1	0.769169
Sc_g01099_V2.1A	1.64037	0.223274	-0.741892	-0.760563	-0.361193	1	0.813614
Sc_g01104_V2.1A	1.66023	0.0523375	-0.761545	-0.798558	-0.152466	1	0.816371
Sc_g01233_V2.1A	1.77089	-0.375831	-0.575604	-0.576494	-0.242961	1	0.832975
Sc_g01263_V2.1A	1.71142	-0.3497	-0.75061	-0.620693	0.00958795	1	0.818833
Sc_g01314_V2.1A	1.59325	0.0179797	-1.09634	-0.509167	-0.00572355	1	0.832076
Sc_g01401_V2.1A	0.448273	-0.324082	-1.05183	1.50243	-0.574796	1	0.357601
Sc_g01438_V2.1A	0.534599	-0.0397932	-1.16157	1.36805	-0.701292	1	0.38519
Sc_g01462_V2.1A	1.22065	-0.0994502	-0.174541	0.532044	-1.47871	1	0.474032
Sc_g01515_V2.1A	1.14363	-0.082309	-1.10192	-0.837111	0.877708	1	0.463683
Sc_g01547_V2.1A	1.04291	-0.497202	-1.17344	1.05249	-0.424758	1	0.515172
Sc_g01590_V2.1A	1.34007	0.807646	-0.78121	-0.746387	-0.620116	1	0.624866
Sc_g01618_V2.1A	1.56292	-0.992324	-0.547644	-0.380525	0.357572	1	0.617307
Sc_g01629_V2.1A	0.937869	-1.14734	-0.60185	-0.340212	1.15154	1	0.353075
Sc_g01740_V2.1A	1.66279	-0.828066	-0.389954	0.163922	-0.608691	1	0.677038
Sc_g01769_V2.1A	1.71327	-0.183483	-0.771352	-0.651645	-0.106791	1	0.846785
Sc_g01874_V2.1A	1.38658	0.642968	-0.797801	-0.982542	-0.249208	1	0.637734
Sc_g01892_V2.1A	1.00975	1.02545	-0.823854	-1.11383	-0.0975204	1	0.428218
Sc_g01936_V2.1A	1.40428	0.470662	-1.0681	-0.815821	0.00898376	1	0.687566
Sc_g01948_V2.1A	0.58151	-1.37278	-0.723767	0.527487	0.987547	1	0.310644
Sc_g01966_V2.1A	1.4694	-0.342044	-0.226041	0.345141	-1.24646	1	0.57377
Sc_g02049_V2.1A	0.945501	-1.24558	-0.844325	0.877839	0.26657	1	0.424331
Sc_g02089_V2.1A	1.62533	-0.612419	-0.982062	0.080289	-0.11114	1	0.777533
Sc_g02161_V2.1A	1.73631	-0.388617	-0.612184	-0.675134	-0.0603702	1	0.804627
Sc_g02212_V2.1A	1.43236	-0.72369	0.676021	-0.625565	-0.759128	1	0.41125
Sc_g02248_V2.1A	1.36558	0.494173	-0.0263537	-0.592951	-1.24045	1	0.523729
Sc_g02280_V2.1A	1.25192	-0.0114627	-1.16586	0.694325	-0.768925	1	0.62243
Sc_g02305_V2.1A	0.544228	-0.228708	-1.38673	1.29545	-0.224243	1	0.392826
Sc_g02354_V2.1A	1.29894	-0.282322	0.65113	-1.29125	-0.376492	1	0.386654
Sc_g02567_V2.1A	0.242897	0.415296	-1.42831	1.2312	-0.461086	1	0.335413
Sc_g02581_V2.1A	0.512094	-0.736423	-1.3807	0.825621	0.779403	1	0.341008
Sc_g02598_V2.1A	0.616354	1.28721	-1.26179	-0.0335183	-0.608257	1	0.37166
Sc_g02608_V2.1A	0.836007	0.906134	-1.23796	0.388365	-0.892541	1	0.468628
Sc_g02663_V2.1A	0.584272	-1.40793	-0.708303	0.790685	0.741274	1	0.322994
Sc_g02710_V2.1A	1.16974	0.307165	0.133994	-1.58709	-0.0238079	1	0.395865
Sc_g02731_V2.1A	1.72076	-0.459198	-0.847108	-0.318251	-0.0962006	1	0.843948
Sc_g02779_V2.1A	0.782418	-0.369116	0.0612846	1.01475	-1.48933	1	0.323248
Sc_g02839_V2.1A	1.22905	-0.384923	-0.612855	0.868982	-1.10025	1	0.526595
Sc_g02848_V2.1A	1.55811	-0.124321	-1.22005	-0.257625	0.0438879	1	0.814234
Sc_g03003_V2.1A	1.78113	-0.593391	-0.453009	-0.354743	-0.379991	1	0.791727
Sc_g03004_V2.1A	1.25397	0.376193	0.421623	-0.984935	-1.06685	1	0.414365
Sc_g03031_V2.1A	0.589281	-1.16971	-0.820241	1.26194	0.138732	1	0.350491
Sc_g03064_V2.1A	1.40879	0.602897	-0.90947	-0.880701	-0.221511	1	0.674086
Sc_g03175_V2.1A	1.44655	0.215689	-0.543758	-1.24473	0.126244	1	0.599251
Sc_g03319_V2.1A	1.72184	-0.1564	-0.534418	-0.826723	-0.204297	1	0.79704
Sc_g03333_V2.1A	1.5916	0.319261	-0.938114	-0.409816	-0.562927	1	0.832089
Sc_g03366_V2.1A	1.51718	0.321537	-0.935273	-0.846641	-0.0568075	1	0.746002
Sc_g03367_V2.1B	0.75785	0.468833	0.0280213	0.472178	-1.72688	1	0.334095
Sc_g03377_V2.1A	1.19755	0.29198	-1.1969	-0.855265	0.562635	1	0.531405
Sc_g03390_V2.1A	1.28785	-0.35017	-1.08072	-0.649817	0.792857	1	0.540781
Sc_g03400_V2.1A	1.67904	-0.700286	0.152135	-0.447524	-0.683369	1	0.595674
Sc_g03459_V2.1A	0.210196	0.632842	-1.65365	0.901396	-0.090779	1	0.319881
Sc_g03497_V2.1A	1.34293	-0.406874	0.518749	-0.134255	-1.32055	1	0.408338
Sc_g03571_V2.1A	1.58459	0.151627	-0.994034	-0.689338	-0.052845	1	0.810364
Sc_g03572_V2.1A	1.73432	-0.401596	-0.827956	-0.347149	-0.157616	1	0.86
Sc_g03686_V2.1A	0.933677	0.747583	-1.26159	-0.876803	0.457133	1	0.41614
Sc_g03687_V2.1A	1.26117	-1.07706	-0.440708	0.843222	-0.586628	1	0.490881
Sc_g03739_V2.1A	1.4348	0.619141	-0.64437	-0.978067	-0.431501	1	0.648232
Sc_g03831_V2.1A	1.59495	-0.29678	-0.849228	-0.747012	0.298071	1	0.73387
Sc_g03856_V2.1A	1.05302	-0.480719	-0.834186	-0.851376	1.11326	1	0.385641
Sc_g03880_V2.1A	1.45225	-0.392401	-0.988174	0.579766	-0.65144	1	0.684593
Sc_g03922_V2.1A	1.58325	-0.6377	-0.646981	-0.707632	0.409063	1	0.659598
Sc_g04138_V2.1A	1.17474	0.962129	-0.890636	-0.872634	-0.373597	1	0.534712
Sc_g04212_V2.1A	1.26374	0.833616	-0.578938	-1.09092	-0.427501	1	0.536234
Sc_g04285_V2.1A	1.63217	0.153034	-0.392446	-0.389195	-1.00356	1	0.72851
Sc_g04353_V2.1A	0.545321	-0.404898	-0.486039	1.44614	-1.10052	1	0.334006
Sc_g04373_V2.1A	0.0177149	0.122777	-1.59686	1.1607	0.295676	1	0.283095
Sc_g04501_V2.1A	1.51128	0.131892	0.0478231	-0.480371	-1.21062	1	0.569544
Sc_g04575_V2.1A	1.64223	0.0575041	-0.762457	-0.842267	-0.095008	1	0.797826
Sc_g04613_V2.1A	1.39736	0.598354	-1.07027	-0.222232	-0.70321	1	0.719286
Sc_g04641_V2.1A	1.52937	-0.278629	-1.07195	-0.546741	0.36795	1	0.728104
Sc_g04682_V2.1A	1.75613	-0.585776	-0.542047	-0.112085	-0.516224	1	0.793996
Sc_g04727_V2.1A	1.22629	-0.211736	-0.207578	0.616976	-1.42395	1	0.477071
Sc_g04745_V2.1A	0.52252	1.01471	0.296298	-0.235363	-1.59817	1	0.261698
Sc_g04763_V2.1A	0.708013	1.41206	-0.645045	-0.758124	-0.716909	1	0.331485
Sc_g04764_V2.1A	1.56068	0.427862	-0.714787	-0.808731	-0.465023	1	0.75291
Sc_g04800_V2.1A	1.75593	-0.523917	-0.128135	-0.642898	-0.460976	1	0.706051
Sc_g04835_V2.1A	1.68423	0.01958	-0.263815	-0.551799	-0.888199	1	0.728273
Sc_g04853_V2.1A	1.00075	0.0117918	-1.15557	0.980581	-0.837545	1	0.516054
Sc_g04876_V2.1A	0.379785	0.652193	-1.62038	0.856193	-0.267793	1	0.359398
Sc_g04905_V2.1A	1.33025	0.497067	-1.36925	-0.186557	-0.271503	1	0.71071
Sc_g04916_V2.1A	1.06977	0.331675	-0.836205	-1.25385	0.688613	1	0.413428
Sc_g04917_V2.1A	1.67309	-0.294628	-0.561703	0.0737496	-0.89051	1	0.761027
Sc_g04921_V2.1B	0.212678	0.164201	-0.519495	1.42182	-1.2792	1	0.286366
Sc_g04983_V2.1A	1.43806	-0.55219	0.461251	-0.170097	-1.17702	1	0.445001
Sc_g05000_V2.1A	0.79215	1.25499	-1.02208	-0.849782	-0.175282	1	0.364876
Sc_g05075_V2.1A	0.722005	1.35011	-0.849135	-0.91729	-0.305694	1	0.328788
Sc_g05086_V2.1A	1.7249	0.0199276	-0.550901	-0.660661	-0.533262	1	0.828391
Sc_g05174_V2.1A	0.884488	0.240896	-1.44722	0.872755	-0.550923	1	0.501967
Sc_g05192_V2.1A	0.756297	-0.367378	-1.16964	1.29042	-0.509706	1	0.432867
Sc_g05197_V2.1A	1.02311	0.719953	-1.36331	-0.691969	0.31221	1	0.483769
Sc_g05222_V2.1A	1.03574	-0.56037	-0.163298	0.970432	-1.28251	1	0.40411
Sc_g05277_V2.1A	1.17887	-0.278146	-1.2171	-0.549464	0.865837	1	0.498838
Sc_g05290_V2.1A	1.7194	-0.0888069	-0.783239	-0.601606	-0.245746	1	0.870511
Sc_g05339_V2.1A	1.06904	-0.146093	0.026288	-1.56654	0.61731	1	0.354048
Sc_g05420_V2.1A	1.73589	-0.0394974	-0.598933	-0.658675	-0.438789	1	0.844591
Sc_g05552_V2.1A	1.3129	-0.492703	-0.669734	0.811807	-0.962269	1	0.563524
Sc_g05768_V2.1A	1.13725	1.0206	-0.784488	-0.455868	-0.917495	1	0.52805
Sc_g05782_V2.1A	0.647117	0.603991	-1.60806	-0.353904	0.710858	1	0.336871
Sc_g05821_V2.1A	1.77204	-0.245501	-0.632073	-0.442432	-0.452036	1	0.867414
Sc_g05862_V2.1A	0.635096	0.926702	-1.59015	0.337354	-0.308998	1	0.410814
Sc_g05994_V2.1A	1.75505	-0.284987	-0.580537	-0.6749	-0.214627	1	0.828042
Sc_g06008_V2.1A	1.55289	-0.789483	-0.786765	-0.404246	0.427609	1	0.657758
Sc_g06086_V2.1A	1.41799	0.182259	-1.23971	-0.601104	0.240571	1	0.7094
Sc_g06155_V2.1A	1.07558	0.489582	-0.542924	-1.45615	0.433912	1	0.402928
Sc_g06187_V2.1A	1.59773	-0.555872	-0.782347	0.366502	-0.626009	1	0.729029
Sc_g06196_V2.1A	0.878046	0.650649	0.0735369	0.0697202	-1.67195	1	0.357157
Sc_g06230_V2.1A	1.00469	0.80177	-1.25093	-0.838398	0.282867	1	0.459524
Sc_g06266_V2.1A	1.44088	-0.561293	-0.966232	-0.536101	0.622751	1	0.618096
Sc_g06277_V2.1A	1.10998	0.385546	-1.49818	0.434193	-0.43154	1	0.600069
Sc_g06333_V2.1A	1.70018	-0.18804	-0.531647	-0.0961043	-0.884389	1	0.785274
Sc_g06336_V2.1A	1.71	-0.42714	-0.822024	-0.46657	0.00573156	1	0.828195
Sc_g06337_V2.1A	1.71676	-0.170154	-0.896421	-0.391649	-0.258532	1	0.890681
Sc_g06438_V2.1B	1.06439	1.03892	-0.786048	-0.269874	-1.04739	1	0.501417
Sc_g06452_V2.1A	1.4043	0.435007	-1.08238	-0.814744	0.0578192	1	0.686436
Sc_g06459_V2.1A	1.6117	0.274913	-0.326221	-0.741237	-0.81915	1	0.703803
Sc_g06473_V2.1A	1.44712	-0.858018	-0.961242	0.483069	-0.11093	1	0.642037
Sc_g06492_V2.1A	1.49837	-0.171027	-0.895193	-0.860624	0.428472	1	0.669532
Sc_g06505_V2.1A	0.625789	-0.507847	-1.00108	1.4311	-0.547964	1	0.387966
Sc_g06543_V2.1A	1.69974	-0.685518	-0.707164	-0.370002	0.0629412	1	0.766043
Sc_g06635_V2.1A	1.05589	-0.319751	-1.44684	-0.112062	0.822768	1	0.480292
Sc_g06642_V2.1A	0.806276	0.95601	-1.46567	-0.497438	0.200821	1	0.407756
Sc_g06648_V2.1A	1.38198	-0.496439	0.7294	-0.745692	-0.86925	1	0.395012
Sc_g06927_V2.1A	0.723686	-0.824015	-1.20289	1.15219	0.151028	1	0.407206
Sc_g06935_V2.1A	1.52461	0.0708093	-1.26276	-0.267995	-0.0646676	1	0.815009
Sc_g06942_V2.1A	1.349	-0.573637	-1.15054	-0.290437	0.66562	1	0.592152
Sc_g06948_V2.1A	1.45314	-0.0311541	-1.25071	0.307084	-0.478357	1	0.754298
Sc_g06992_V2.1A	1.63282	-0.171913	-0.379593	-0.00418005	-1.07714	1	0.703833
Sc_g07005_V2.1A	0.74699	1.25583	-0.672702	-0.151366	-1.17875	1	0.380339
Sc_g07006_V2.1A	1.14586	0.798336	-0.311863	-1.37302	-0.259311	1	0.438137
Sc_g07034_V2.1A	1.19382	-0.902314	-0.783067	-0.470675	0.96224	1	0.45237
Sc_g07104_V2.1A	1.53089	-0.485889	0.155542	-0.0191451	-1.1814	1	0.53293
Sc_g07146_V2.1A	0.899423	0.839395	-0.685974	0.328463	-1.38131	1	0.442822
Sc_g07178_V2.1A	0.745391	0.82547	-1.12862	-1.05522	0.612972	1	0.318316
Sc_g07343_V2.1A	1.33941	-1.22714	0.405825	-0.706936	0.188835	1	0.404697
Sc_g07347_V2.1A	1.34695	-0.793921	0.0279977	0.541907	-1.12293	1	0.46661
Sc_g07353_V2.1A	1.68754	-0.0681671	-0.822253	-0.121303	-0.675821	1	0.85652
Sc_g07355_V2.1A	1.34138	-0.359417	-0.974204	0.745257	-0.753017	1	0.624461
Sc_g07365_V2.1A	1.34965	0.34074	-1.04485	0.294591	-0.940136	1	0.675139
Sc_g07388_V2.1A	1.59912	0.294744	-0.927414	-0.603309	-0.363139	1	0.829902
Sc_g07402_V2.1A	1.4553	0.511686	-0.811361	-0.96138	-0.194242	1	0.683338
Sc_g07413_V2.1A	0.410212	-1.46974	-0.570177	0.911119	0.718582	1	0.289678
Sc_g07449_V2.1A	0.96898	0.492391	0.159133	0.0500643	-1.67057	1	0.368849
Sc_g07452_V2.1A	1.39594	0.518711	-1.15972	-0.653488	-0.101445	1	0.709447
Sc_g07503_V2.1A	1.38268	-0.339376	-0.781682	-0.945601	0.683977	1	0.555631
Sc_g07525_V2.1A	1.31026	-0.0740808	-1.19439	-0.672921	0.631136	1	0.588059
Sc_g07533_V2.1A	0.703834	0.492215	-1.54548	0.812204	-0.462772	1	0.448388
Sc_g07643_V2.1A	1.61383	-0.293732	-0.471278	0.178459	-1.02728	1	0.700679
Sc_g07664_V2.1A	1.35886	0.538439	-0.770957	-1.1266	0.000258587	1	0.598478
Sc_g07746_V2.1A	1.63212	-0.19036	-0.875246	-0.715364	0.148852	1	0.786777
Sc_g07844_V2.1A	1.25282	-0.674059	-1.27128	0.101156	0.591359	1	0.564681
Sc_g07855_V2.1A	0.391123	-0.797625	-1.10336	1.40822	0.101647	1	0.336439
Sc_g07907_V2.1A	1.77661	-0.460804	-0.508727	-0.556525	-0.250557	1	0.812354
Sc_g08022_V2.1A	1.25969	0.329973	0.199633	-0.318593	-1.4707	1	0.447566
Sc_g08038_V2.1A	1.2005	-0.362629	-0.965635	0.926052	-0.798291	1	0.559771
Sc_g08208_V2.1A	0.986503	-0.870428	-0.831345	1.17072	-0.455454	1	0.454753
Sc_g08211_V2.1A	1.43094	-0.937374	0.246767	0.237615	-0.977948	1	0.459902
Sc_g08279_V2.1A	1.58901	0.195012	-0.795935	-0.891127	-0.0969593	1	0.76837
Sc_g08286_V2.1A	0.836521	0.531037	-1.7078	0.0221547	0.318083	1	0.456493
Sc_g08406_V2.1A	0.759066	1.02593	-1.28337	0.29619	-0.797814	1	0.440625
Sc_g08480_V2.1A	0.689334	-0.537747	-1.17874	1.32558	-0.298429	1	0.411534
Sc_g08560_V2.1A	1.34551	-0.834114	-0.668566	0.797792	-0.640624	1	0.561286
Sc_g08624_V2.1A	1.22434	0.457291	-0.318224	-1.4758	0.112395	1	0.456582
Sc_g08773_V2.1A	1.52989	0.161799	-1.18087	-0.488158	-0.0226561	1	0.805909
Sc_g08826_V2.1A	0.718309	0.857495	0.435418	-0.487616	-1.52361	1	0.284278
Sc_g08911_V2.1A	0.688764	1.41484	-0.662981	-0.567719	-0.872909	1	0.338654
Sc_g08933_V2.1A	1.58134	0.188745	-1.07154	-0.538414	-0.160138	1	0.835258
Sc_g08974_V2.1A	1.48568	-0.407105	-1.20415	0.353608	-0.228037	1	0.736675
Sc_g08985_V2.1A	0.197085	-0.618879	-0.66131	1.67165	-0.588549	1	0.28979
Sc_g08996_V2.1A	1.4517	-0.265141	-1.28789	0.332155	-0.230825	1	0.738454
Sc_g09013_V2.1A	1.4612	-0.532375	-1.14893	0.454445	-0.234338	1	0.702079
Sc_g09051_V2.1A	1.3643	0.115266	0.449205	-0.786118	-1.14265	1	0.444063
Sc_g09063_V2.1A	0.926029	0.0674746	0.555804	-1.6771	0.127793	1	0.297089
Sc_g09067_V2.1A	1.71495	-0.192267	-0.707682	-0.714953	-0.100047	1	0.829902
Sc_g09092_V2.1A	1.61822	0.00364832	-0.19565	-0.309371	-1.11685	1	0.668751
Sc_g09096_V2.1A	0.619722	-0.584799	-1.03668	1.42215	-0.420389	1	0.386968
Sc_g09106_V2.1A	1.29625	-0.75195	0.775115	-0.283492	-1.03592	1	0.350429
Sc_g09170_V2.1A	0.559843	-0.298199	-1.6257	0.792586	0.571466	1	0.37284
Sc_g09193_V2.1B	1.74626	-0.346995	-0.225946	-0.373593	-0.799723	1	0.737575
Sc_g09273_V2.1A	1.4808	-0.307514	0.51628	-0.9418	-0.747762	1	0.465086
Sc_g09277_V2.1A	1.34047	-0.759365	0.51344	0.0707265	-1.16528	1	0.396143
Sc_g09362_V2.1A	1.17141	-1.06545	0.582681	0.332424	-1.02107	1	0.330966
Sc_g09380_V2.1A	0.956111	0.924668	-1.44338	-0.379681	-0.0577157	1	0.490102
Sc_g09391_V2.1A	1.71452	-0.298109	-0.576614	-0.041449	-0.798347	1	0.797005
Sc_g09454_V2.1A	1.75849	-0.23685	-0.716423	-0.486789	-0.318427	1	0.876377
Sc_g09468_V2.1A	0.937949	0.790904	-0.992626	-1.15501	0.41878	1	0.389007
Sc_g09474_V2.1A	1.37231	-0.465155	-0.895705	0.73523	-0.746683	1	0.623214
Sc_g09637_V2.1A	1.45794	-0.129857	-0.944453	-0.859637	0.476008	1	0.649206
Sc_g09680_V2.1A	1.69282	-0.677438	-0.795528	-0.205813	-0.0140457	1	0.782987
Sc_g09710_V2.1A	1.11276	-0.651719	-0.875961	-0.653829	1.06875	1	0.419177
Sc_g09738_V2.1A	1.47996	0.250143	-0.610354	-1.17131	0.0515559	1	0.637955
Sc_g09745_V2.1A	-0.0489893	0.714715	-1.39379	1.16375	-0.435684	1	0.278062
Sc_g09813_V2.1A	1.74184	-0.270776	-0.770584	-0.186632	-0.513848	1	0.872186
Sc_g09876_V2.1A	1.27249	0.403023	-1.4756	0.00238474	-0.202301	1	0.682994
Sc_g09953_V2.1A	1.67366	-0.451489	0.164257	-0.634328	-0.752103	1	0.604569
Sc_g10038_V2.1A	1.34247	-0.217065	-0.92628	0.698193	-0.89732	1	0.625822
Sc_g10057_V2.1A	1.21434	-1.00358	0.248873	0.591956	-1.05159	1	0.38834
Sc_g10082_V2.1A	1.16489	0.896632	-0.307745	-1.19823	-0.555545	1	0.457665
Sc_g10125_V2.1A	0.177545	1.11548	-1.47387	0.607883	-0.427045	1	0.296659
Sc_g10204_V2.1A	1.67438	-0.195522	-0.853245	-0.655218	0.0296013	1	0.824975
Sc_g10249_V2.1A	1.4266	-0.191662	0.54944	-0.761483	-1.0229	1	0.443564
Sc_g10302_V2.1A	1.0773	0.36638	0.675695	-1.02259	-1.09678	1	0.334816
Sc_g10312_V2.1A	1.01228	-0.312939	-1.45868	-0.100585	0.859927	1	0.460328
Sc_g10355_V2.1C	1.27487	-0.514472	-1.07731	0.828979	-0.512067	1	0.597249
Sc_g10387_V2.1A	1.06963	0.183163	-1.16086	-0.903437	0.811503	1	0.440313
Sc_g10403_V2.1A	1.59371	-0.825473	0.339102	-0.394606	-0.712731	1	0.517055
Sc_g10651_V2.1A	1.38787	-1.13673	-0.607006	0.596191	-0.240334	1	0.554082
Sc_g10652_V2.1A	1.77963	-0.604639	-0.452507	-0.333219	-0.389266	1	0.789391
Sc_g10700_V2.1A	1.33626	0.362467	-1.34013	0.154445	-0.513042	1	0.711732
Sc_g10771_V2.1A	1.77866	-0.308809	-0.535389	-0.561399	-0.373068	1	0.839244
Sc_g10772_V2.1A	1.21065	-0.77967	-0.842113	-0.547019	0.958154	1	0.463788
Sc_g10793_V2.1A	0.846104	-0.818066	-0.38251	1.27399	-0.919518	1	0.378025
Sc_g10840_V2.1A	1.73762	-0.559045	-0.0233199	-0.589423	-0.565836	1	0.670884
Sc_g11005_V2.1A	1.1031	0.129643	0.769656	-0.710342	-1.29206	1	0.326243
Sc_g11266_V2.1A	0.767652	0.952866	-0.845118	-1.27596	0.400562	1	0.313315
Sc_g11312_V2.1A	1.65716	-0.504717	-0.255354	0.0669643	-0.964052	1	0.671541
Sc_g11652_V2.1A	1.70129	-0.194084	-0.1779	-0.941044	-0.388258	1	0.698729
Sc_g11663_V2.1A	1.48541	0.47371	-0.58356	-1.06363	-0.311932	1	0.661221
Sc_g11717_V2.1A	1.65787	-0.402157	-0.685232	-0.763499	0.193015	1	0.745095
Sc_g11721_V2.1A	1.12314	0.432869	0.527978	-0.817347	-1.26664	1	0.364448
Sc_g11722_V2.1A	1.17892	-0.175758	-1.38878	0.729553	-0.343932	1	0.602455
Sc_g11822_V2.1A	0.684494	1.33941	-1.08354	-0.223978	-0.716388	1	0.375634
Sc_g11961_V2.1A	1.69303	-0.820054	0.0699425	-0.394955	-0.547967	1	0.610579
Sc_g12117_V2.1A	1.3676	0.562733	-0.343359	-0.326654	-1.26032	1	0.577675
Sc_g12148_V2.1A	1.36133	-0.265646	0.180914	-1.42208	0.145486	1	0.450378
Sc_g12159_V2.1A	1.183	0.597706	-1.46948	-0.0224217	-0.288804	1	0.633124
Sc_g12295_V2.1A	1.73693	-0.303306	-0.7426	-0.570087	-0.120937	1	0.849933
Sc_g12315_V2.1A	1.63248	-0.0611162	-0.280254	-0.187698	-1.10341	1	0.691049
Sc_g12347_V2.1A	0.857265	0.857311	0.170919	-0.341351	-1.54414	1	0.340181
Sc_g12389_V2.1A	1.3816	0.382264	0.0337986	-1.30388	-0.493786	1	0.502935
Sc_g12592_V2.1A	1.72794	-0.113192	-0.746982	-0.250985	-0.616785	1	0.871274
Sc_g12716_V2.1C	0.0799505	0.50062	-1.36207	1.28024	-0.498742	1	0.30389
Sc_g12737_V2.1A	1.38199	-0.30035	-0.506035	0.600501	-1.17611	1	0.578951
Sc_g12801_V2.1A	0.818543	-0.96511	-0.95422	-0.11374	1.21453	1	0.33991
Sc_g12802_V2.1A	1.35091	-0.420979	-0.716734	-0.961403	0.7482	1	0.52452
Sc_g12839_V2.1A	1.58618	-0.677418	-0.131174	0.205177	-0.982767	1	0.598194
Sc_g12855_V2.1A	1.44668	0.393189	-1.17672	-0.60357	-0.0595828	1	0.747236
Sc_g12917_V2.1A	1.35408	0.444754	-0.210384	-0.218548	-1.3699	1	0.547958
Sc_g12922_V2.1A	1.12467	-0.254329	-1.1648	0.944197	-0.649736	1	0.555011
Sc_g12985_V2.1A	1.21389	-0.913694	0.550579	0.291052	-1.14183	1	0.349096
Sc_g13024_V2.1A	1.05111	0.378937	-1.60487	-0.196042	0.370861	1	0.534603
Sc_g13147_V2.1A	1.60659	-0.536808	0.305485	-0.473501	-0.901766	1	0.541569
Sc_g13180_V2.1A	1.25843	-1.29272	-0.532987	0.671091	-0.103814	1	0.490164
Sc_g13252_V2.1A	0.761127	0.66395	-0.842551	-1.31603	0.733504	1	0.297467
Sc_g13258_V2.1A	0.989661	1.15113	-0.789923	-0.393423	-0.957447	1	0.465305
Sc_g13268_V2.1B	0.0350756	0.212028	-0.441651	1.46472	-1.27018	1	0.256848
Sc_g13351_V2.1A	1.46374	-1.01169	0.0234381	0.362399	-0.837884	1	0.503008
Sc_g13381_V2.1A	1.22318	-0.469149	-1.43286	0.350284	0.328545	1	0.593407
Sc_g13432_V2.1A	1.069	-1.15382	-0.874792	0.867271	0.0923367	1	0.467108
Sc_g13436_V2.1A	1.3456	-0.969674	-0.692034	0.758143	-0.442037	1	0.557214
Sc_g13667_V2.1A	1.11788	-1.58613	0.481146	-0.0449576	0.0320631	1	0.334952
Sc_g13678_V2.1A	0.687057	1.11151	-1.44567	-0.441279	0.0883852	1	0.366401
Sc_g13734_V2.1A	1.75099	-0.457471	-0.625618	-0.0991172	-0.568787	1	0.822938
Sc_g13775_V2.1A	1.75557	-0.217636	-0.650581	-0.607467	-0.279887	1	0.856344
Sc_g13967_V2.1A	1.13469	0.926433	-1.07024	-0.825485	-0.165399	1	0.529118
Sc_g13999_V2.1A	1.23699	0.395107	-1.49123	0.129656	-0.270517	1	0.665029
Sc_g14008_V2.1A	1.23111	-0.790803	0.92814	-0.859223	-0.509218	1	0.325747
Sc_g14076_V2.1A	1.49865	0.166049	-0.968917	-0.870199	0.174414	1	0.717224
Sc_g14083_V2.1A	0.223278	-0.917186	-0.753447	1.58792	-0.140561	1	0.29425
Sc_g14086_V2.1A	1.22095	-0.59853	-0.86769	0.949702	-0.704433	1	0.546568
Sc_g14093_V2.1A	0.843441	1.18814	-1.00796	-0.922318	-0.101306	1	0.379016
Sc_g14119_V2.1A	0.503969	-0.875969	-0.365981	1.50311	-0.765127	1	0.311195
Sc_g14130_V2.1A	1.75744	-0.179597	-0.695924	-0.495524	-0.386393	1	0.877367
Sc_g14152_V2.1A	1.01512	0.151746	0.313071	0.196348	-1.67629	1	0.356281
Sc_g14175_V2.1A	0.816641	0.377019	-1.57257	-0.378965	0.757873	1	0.390808
Sc_g14206_V2.1A	1.40433	0.0202525	-1.40342	-0.180361	0.159201	1	0.729759
Sc_g14221_V2.1A	1.77847	-0.258824	-0.504519	-0.519653	-0.49547	1	0.837962
Sc_g14223_V2.1A	0.884264	0.896304	-1.43966	0.20637	-0.547281	1	0.49408
Sc_g14248_V2.1A	1.61517	-0.671554	-0.141835	0.146228	-0.948013	1	0.615646
Sc_g14279_V2.1A	-0.192866	0.232459	-0.73912	1.59832	-0.898795	1	0.246367
Sc_g14323_V2.1A	1.43168	0.435778	-0.295986	-1.25371	-0.317761	1	0.573202
Sc_g14409_V2.1A	1.35424	-0.357299	-0.834292	0.733875	-0.896525	1	0.611432
Sc_g14430_V2.1A	0.649659	-0.77257	-1.06602	1.34875	-0.159818	1	0.389317
Sc_g14490_V2.1A	1.1802	0.918794	-0.793598	-1.02762	-0.277773	1	0.517022
Sc_g14653_V2.1A	1.38943	0.647702	-0.397652	-0.547792	-1.09168	1	0.597202
Sc_g14666_V2.1A	0.98034	0.65099	-1.42396	0.428282	-0.635651	1	0.539252
Sc_g14746_V2.1B	0.715461	-0.720629	-0.141372	1.28531	-1.13877	1	0.327687
Sc_g14776_V2.1A	1.48412	-0.523104	-1.15939	0.381935	-0.183552	1	0.71828
Sc_g14811_V2.1A	1.33378	-0.613415	0.81356	-0.710283	-0.823638	1	0.366318
Sc_g14830_V2.1A	1.60356	-0.440616	-1.08136	0.134972	-0.216559	1	0.799046
Sc_g14831_V2.1A	1.50788	-0.332303	-0.789183	-0.870846	0.484453	1	0.645503
Sc_g14941_V2.1A	0.868973	0.345076	-1.63262	0.641005	-0.222434	1	0.502589
Sc_g14942_V2.1A	0.937798	0.956676	-1.21087	-0.844522	0.160914	1	0.430013
Sc_g14973_V2.1A	1.75484	-0.655778	-0.537841	-0.132753	-0.428471	1	0.784392
Sc_g14976_V2.1A	0.959399	1.02714	-0.412503	-0.232222	-1.34181	1	0.426149
Sc_g14998_V2.1A	1.38089	0.688081	-0.967946	-0.746267	-0.354757	1	0.675224
Sc_g15047_V2.1A	1.59926	0.238918	-0.817677	-0.823275	-0.197229	1	0.790598
Sc_g15067_V2.1A	0.192125	0.370197	-1.63131	1.07925	-0.0102619	1	0.320715
Sc_g15069_V2.1A	1.24051	0.803313	-0.942509	-0.149997	-0.951316	1	0.607402
Sc_g15070_V2.1A	1.73389	-0.671454	-0.654717	-0.328344	-0.0793778	1	0.786841
Sc_g15129_V2.1A	1.68407	-0.425742	-0.855662	-0.492388	0.0897233	1	0.810194
Sc_g15144_V2.1A	1.2776	-0.433077	0.43266	0.128669	-1.40585	1	0.397641
Sc_g15167_V2.1A	1.18883	-1.01158	-0.943796	-0.0519601	0.818508	1	0.479929
Sc_g15236_V2.1A	0.414319	1.00097	-0.779227	0.686192	-1.32225	1	0.329586
Sc_g15244_V2.1A	1.19112	0.526928	-0.00593616	-0.208796	-1.50331	1	0.455409
Sc_g15278_V2.1A	1.67433	-0.00702144	-0.977885	-0.381123	-0.308302	1	0.889069
Sc_g15305_V2.1A	1.12988	0.355819	-0.261053	0.330746	-1.55539	1	0.465737
Sc_g15334_V2.1A	1.44191	0.0792311	-0.837275	-1.04185	0.357985	1	0.632519
Sc_g15357_V2.1A	1.08008	-0.987172	-1.1396	0.602261	0.444435	1	0.486495
Sc_g15359_V2.1A	1.00519	0.570704	-0.631164	-1.42611	0.48138	1	0.380565
Sc_g15407_V2.1A	1.57697	0.247228	-0.374169	-1.08608	-0.363948	1	0.675227
Sc_g15440_V2.1A	-0.271581	0.276513	-1.34128	1.42905	-0.0927023	1	0.249299
Sc_g15446_V2.1A	0.754533	0.873447	-0.855863	0.518703	-1.29082	1	0.416294
Sc_g15513_V2.1A	1.72485	-0.43429	-0.740211	-0.536848	-0.0134962	1	0.820937
Sc_g15514_V2.1A	1.72856	-0.34841	-0.789741	-0.510502	-0.0799075	1	0.848385
Sc_g15515_V2.1A	1.63698	-0.301064	-0.730535	-0.809019	0.203641	1	0.745245
Sc_g15519_V2.1A	0.75787	-0.410745	-0.499456	1.30007	-1.14773	1	0.377363
Sc_g15548_V2.1B	1.28735	-0.362895	-0.597012	-1.11267	0.785225	1	0.477539
Sc_g15562_V2.1A	1.64119	-0.393774	-0.938319	-0.488624	0.179523	1	0.791609
Sc_g15575_V2.1A	0.860412	1.30059	-0.635211	-0.745178	-0.780617	1	0.385335
Sc_g15580_V2.1B	1.33937	-1.01955	-0.216513	-0.798115	0.694808	1	0.460266
Sc_g15705_V2.1A	1.70968	-0.595957	-0.734513	0.0453825	-0.424588	1	0.797774
Sc_g15716_V2.1A	1.03575	1.0837	-1.11284	-0.440893	-0.565718	1	0.509606
Sc_g15717_V2.1A	1.4881	-0.0696498	-1.0622	0.364551	-0.720798	1	0.743628
Sc_g15817_V2.1A	1.72078	-0.245469	-0.69023	-0.704053	-0.0810249	1	0.824954
Sc_g15821_V2.1A	0.735206	1.26073	-0.899778	-1.02748	-0.0686754	1	0.32535
Sc_g15839_V2.1A	1.30552	0.623957	-0.847259	-1.09013	0.00791126	1	0.5794
Sc_g15852_V2.1A	1.24152	0.595606	-1.35101	0.0402205	-0.526334	1	0.659616
Sc_g15854_V2.1A	0.9078	0.97968	-0.435523	-0.0287153	-1.42324	1	0.416052
Sc_g15861_V2.1A	1.10171	-1.43588	0.688905	-0.483122	0.128381	1	0.314904
Sc_g15932_V2.1A	1.04627	0.597319	-1.59581	-0.0433179	-0.00446199	1	0.559197
Sc_g15934_V2.1A	0.988713	0.315739	-0.0181992	-1.66665	0.380397	1	0.339335
Sc_g15957_V2.1A	-0.394357	0.156258	-0.956297	1.64416	-0.449767	1	0.231183
Sc_g15963_V2.1A	1.10321	1.07536	-0.87198	-0.574028	-0.732569	1	0.515137
Sc_g16149_V2.1A	1.77329	-0.400288	-0.473525	-0.26743	-0.632044	1	0.811733
Sc_g16152_V2.1A	1.60149	-0.753247	0.0895508	-0.0105785	-0.927213	1	0.564141
Sc_g16163_V2.1A	1.68346	-0.410555	-0.825618	-0.552072	0.104786	1	0.803095
Sc_g16206_V2.1A	0.985693	1.02682	-0.83573	-1.12839	-0.0483999	1	0.416419
Sc_g16225_V2.1A	1.41252	-0.554087	-0.746203	-0.80933	0.697104	1	0.56221
Sc_g16234_V2.1A	1.72897	-0.443738	-0.581067	-0.689857	-0.0143119	1	0.784037
Sc_g16257_V2.1A	-0.184549	0.0528415	-1.22363	1.55727	-0.201938	1	0.262332
Sc_g16264_V2.1A	0.729539	-1.47529	-0.498212	0.254985	0.988974	1	0.322384
Sc_g16349_V2.1A	1.06494	1.08567	-0.94866	-0.420781	-0.781165	1	0.511293
Sc_g16435_V2.1A	1.74374	-0.481253	-0.375791	-0.754354	-0.132338	1	0.748058
Sc_g16472_V2.1A	1.59614	-0.265553	-1.15485	0.0400342	-0.215774	1	0.826444
Sc_g00001_V2.1A	-0.899097	1.54139	-0.0996697	-0.845155	0.302533	2	0.870701
Sc_g00055_V2.1A	-1.47745	0.899727	-0.579437	0.544128	0.613032	2	0.369418
Sc_g00102_V2.1A	-0.538138	0.199897	-1.09385	1.56707	-0.134979	2	0.21875
Sc_g00180_V2.1A	-1.24578	0.616337	-0.624263	1.2949	-0.0411949	2	0.26886
Sc_g00393_V2.1A	-0.504865	1.47339	0.130454	-1.2399	0.140918	2	0.652175
Sc_g00402_V2.1A	-0.514379	1.40596	-1.2282	0.479414	-0.142799	2	0.421356
Sc_g00432_V2.1A	-1.16772	1.38992	0.574118	-0.568261	-0.228059	2	0.429707
Sc_g00433_V2.1A	-0.0582976	1.37116	-0.885857	-1.0011	0.574089	2	0.539585
Sc_g00448_V2.1A	-1.07731	0.953321	0.395083	-1.06768	0.796586	2	0.452962
Sc_g00454_V2.1A	-0.876095	1.39387	-0.115464	-0.974243	0.571931	2	0.802829
Sc_g00483_V2.1A	-1.36717	1.31552	0.501211	-0.37971	-0.0698544	2	0.426242
Sc_g00500_V2.1A	-0.575826	1.76215	-0.609973	-0.176133	-0.400215	2	0.607471
Sc_g00502_V2.1A	-1.05231	1.58547	0.204468	-0.549191	-0.188444	2	0.63371
Sc_g00550_V2.1A	-0.572586	1.23248	-0.874881	-0.718525	0.933515	2	0.52897
Sc_g00558_V2.1A	-1.22294	1.46117	-0.450876	-0.161549	0.374196	2	0.709365
Sc_g00573_V2.1A	-1.20084	0.99082	0.744044	-0.930362	0.396339	2	0.364963
Sc_g00580_V2.1A	-0.785682	1.70092	-0.0434181	-0.667912	-0.203909	2	0.734493
Sc_g00590_V2.1A	-0.815762	1.2232	0.695617	-1.16229	0.05924	2	0.429505
Sc_g00633_V2.1A	-0.520722	1.67755	-0.882202	-0.359446	0.0848203	2	0.694425
Sc_g00674_V2.1A	0.514389	1.12776	-1.12735	-0.985452	0.470657	2	0.337781
Sc_g00679_V2.1A	-0.328314	1.17619	-0.885037	-0.910076	0.947234	2	0.463826
Sc_g00763_V2.1A	-0.510879	1.37951	-0.81291	-0.793881	0.738158	2	0.656442
Sc_g00794_V2.1A	-1.25562	1.2943	0.611317	-0.610699	-0.0392898	2	0.420279
Sc_g00799_V2.1A	-0.218764	1.73951	-0.810658	-0.447123	-0.262968	2	0.595114
Sc_g00809_V2.1A	-1.02338	1.21962	0.160207	-1.00769	0.651244	2	0.638779
Sc_g00915_V2.1A	-0.140623	1.62367	-0.702564	-0.91261	0.132123	2	0.657397
Sc_g00958_V2.1A	-1.19414	1.41263	0.363074	-0.663324	0.0817613	2	0.592168
Sc_g00959_V2.1A	-1.01936	1.25419	-0.190565	-0.843905	0.79964	2	0.705058
Sc_g00997_V2.1A	-0.258198	1.26078	-0.95253	-0.87214	0.822092	2	0.504371
Sc_g01062_V2.1A	-0.76163	1.09548	-0.906039	-0.499792	1.07199	2	0.417145
Sc_g01078_V2.1A	0.565212	1.41305	-1.02519	-0.775392	-0.177678	2	0.360185
Sc_g01135_V2.1A	-0.0167155	1.48961	-1.14382	-0.62188	0.292803	2	0.52038
Sc_g01170_V2.1A	-0.721673	1.36238	-0.931546	-0.451674	0.742518	2	0.62499
Sc_g01172_V2.1A	-0.877428	1.02082	0.165552	-1.18231	0.873365	2	0.502036
Sc_g01197_V2.1A	-1.38079	1.35243	-0.147169	-0.249341	0.424872	2	0.654464
Sc_g01210_V2.1A	-0.0773669	1.58663	-0.693178	-0.983852	0.167763	2	0.629778
Sc_g01216_V2.1A	-0.526173	1.30003	-0.92408	-0.68904	0.839261	2	0.568848
Sc_g01228_V2.1A	-0.796326	1.70337	-0.281728	-0.620492	-0.00482253	2	0.840642
Sc_g01248_V2.1A	0.280698	0.817695	0.409274	-1.74089	0.23322	2	0.312164
Sc_g01253_V2.1A	0.00327965	1.42602	-1.3638	-0.26118	0.195683	2	0.442066
Sc_g01310_V2.1A	-0.787568	1.53706	-0.485723	-0.742818	0.479054	2	0.89079
Sc_g01344_V2.1A	-1.46936	0.761654	0.0907526	-0.420326	1.03728	2	0.36334
Sc_g01358_V2.1A	0.156129	1.6398	-0.624284	-0.910313	-0.261328	2	0.516421
Sc_g01360_V2.1A	-0.37461	1.2926	-0.5314	-1.15031	0.763716	2	0.605731
Sc_g01439_V2.1A	-1.32284	1.1677	0.668284	-0.649204	0.136064	2	0.385522
Sc_g01509_V2.1A	-1.54751	1.21682	0.228554	-0.132134	0.234268	2	0.465932
Sc_g01518_V2.1A	0.513719	1.48253	-0.503521	-1.03839	-0.454337	2	0.382743
Sc_g01521_V2.1A	-0.802819	1.45467	0.63733	-0.677937	-0.611247	2	0.374665
Sc_g01555_V2.1A	-0.669303	1.73074	-0.020192	-0.604443	-0.436806	2	0.632066
Sc_g01650_V2.1A	-1.33774	1.29776	-0.145678	-0.401051	0.586706	2	0.671721
Sc_g01659_V2.1A	-0.81258	1.01932	-0.13318	-1.10455	1.03099	2	0.487046
Sc_g01668_V2.1A	-0.863736	1.59052	0.294027	-0.751979	-0.268836	2	0.600425
Sc_g01688_V2.1A	-0.888109	1.68555	-0.431083	-0.425304	0.0589483	2	0.827332
Sc_g01705_V2.1A	-1.27889	1.35305	0.539399	-0.471869	-0.141697	2	0.429676
Sc_g01724_V2.1A	-0.788516	1.67357	-0.167392	-0.740843	0.0231798	2	0.841339
Sc_g01727_V2.1A	-1.07526	1.10591	-0.569654	-0.489123	1.02813	2	0.504366
Sc_g01773_V2.1A	-0.44388	1.58058	-0.370773	-1.044	0.278077	2	0.788491
Sc_g01779_V2.1A	-0.561203	1.67351	0.0575344	-0.898653	-0.271184	2	0.659728
Sc_g01849_V2.1A	-0.929224	1.36061	-0.968941	-0.0489938	0.58655	2	0.576534
Sc_g01868_V2.1A	0.124589	1.25799	-1.06544	0.62133	-0.938472	2	0.286075
Sc_g01995_V2.1A	-0.861611	1.57165	-0.494379	-0.617673	0.402014	2	0.89633
Sc_g02005_V2.1A	-0.808712	1.52173	-0.651239	-0.580568	0.518785	2	0.834458
Sc_g02006_V2.1A	-0.810773	1.58377	0.357191	-0.380634	-0.749559	2	0.4204
Sc_g02035_V2.1A	-0.809729	1.7168	-0.492811	-0.391882	-0.0223781	2	0.792139
Sc_g02171_V2.1A	0.108694	1.46105	-0.465799	-1.26864	0.164694	2	0.53552
Sc_g02174_V2.1A	-0.46002	0.90859	-1.39956	1.0008	-0.0498047	2	0.299834
Sc_g02186_V2.1A	-0.518574	1.40246	0.37538	-1.274	0.0147336	2	0.546861
Sc_g02187_V2.1A	-0.514809	1.06435	-0.575763	-1.05232	1.07854	2	0.436462
Sc_g02190_V2.1A	-1.61588	1.12431	0.330419	0.04381	0.117332	2	0.372508
Sc_g02196_V2.1A	-0.772741	1.50781	-0.187813	-0.960783	0.413528	2	0.862246
Sc_g02259_V2.1A	-0.436819	1.42365	-0.684949	-0.947082	0.645196	2	0.698048
Sc_g02260_V2.1A	-0.467257	1.59083	-0.595096	-0.879518	0.351037	2	0.803165
Sc_g02268_V2.1B	-0.788014	0.99448	-0.788014	1.1852	-0.603648	2	0.292351
Sc_g02282_V2.1A	-1.12298	1.34483	0.0442012	-0.801228	0.535181	2	0.743715
Sc_g02300_V2.1A	-1.01225	1.58609	-0.660297	0.143128	-0.0566695	2	0.599501
Sc_g02347_V2.1A	0.384556	1.53721	-0.794924	-0.896813	-0.230032	2	0.434439
Sc_g02356_V2.1A	-1.09461	1.41057	-0.0693376	-0.746572	0.499949	2	0.809461
Sc_g02366_V2.1A	-0.280061	1.68826	-0.982459	-0.300872	-0.124869	2	0.584564
Sc_g02382_V2.1A	-0.721032	1.61995	-0.42776	-0.765633	0.294479	2	0.901196
Sc_g02449_V2.1A	-0.437439	1.65575	-0.944828	-0.398509	0.125027	2	0.670693
Sc_g02497_V2.1A	-0.541175	1.3983	-0.14989	0.506418	-1.21365	2	0.306269
Sc_g02502_V2.1A	-0.489002	1.20392	0.165775	-1.41404	0.533343	2	0.546707
Sc_g02526_V2.1A	-1.18038	1.17435	0.627105	-0.876875	0.255794	2	0.444965
Sc_g02537_V2.1A	0.162358	1.57048	-0.977513	-0.0126823	-0.742647	2	0.37313
Sc_g02563_V2.1A	-0.987162	1.09675	-0.622853	-0.550519	1.06378	2	0.480982
Sc_g02579_V2.1A	-1.21419	1.34594	-0.614462	0.573106	-0.0903929	2	0.447412
Sc_g02659_V2.1A	-0.622949	1.14763	-0.800233	-0.761263	1.03681	2	0.471626
Sc_g02660_V2.1A	-0.234164	1.70028	-0.491644	-0.898143	-0.0763331	2	0.686899
Sc_g02730_V2.1A	-0.731202	1.47953	0.597177	-0.75794	-0.587567	2	0.400035
Sc_g02866_V2.1A	-1.08497	1.49807	0.292814	-0.70204	-0.00387791	2	0.643292
Sc_g02874_V2.1A	-1.32584	1.11102	0.253876	-0.706031	0.666977	2	0.537832
Sc_g02889_V2.1A	-1.32115	1.38993	0.107129	-0.472467	0.296557	2	0.667229
Sc_g02898_V2.1A	-0.529194	1.53385	-0.628276	-0.859646	0.48327	2	0.801457
Sc_g02904_V2.1A	0.331479	1.00165	-0.907811	-1.2057	0.780377	2	0.342035
Sc_g02911_V2.1A	-0.743773	1.70276	-0.246408	-0.697467	-0.0151123	2	0.835272
Sc_g02964_V2.1A	-0.902792	0.978767	-0.199818	-0.981962	1.10581	2	0.449862
Sc_g02965_V2.1A	-0.924292	1.06769	-0.136315	-1.00032	0.993237	2	0.533351
Sc_g03069_V2.1A	-0.241475	1.39814	-0.158781	-1.35445	0.356563	2	0.611605
Sc_g03098_V2.1A	-0.599928	0.759653	-1.40444	1.01979	0.224925	2	0.290592
Sc_g03101_V2.1A	0.437213	1.47916	-0.736603	-1.02716	-0.152604	2	0.422492
Sc_g03128_V2.1A	-1.50655	1.30306	0.105985	0.139173	-0.0416765	2	0.4426
Sc_g03136_V2.1A	-0.85349	1.47408	-0.156425	-0.927224	0.463057	2	0.857799
Sc_g03168_V2.1A	-0.719873	1.71233	-0.57673	-0.46348	0.0477523	2	0.808644
Sc_g03170_V2.1A	-0.951642	1.38874	0.581983	-0.901849	-0.117232	2	0.483151
Sc_g03173_V2.1A	-0.187348	1.61977	-0.912156	-0.692497	0.172229	2	0.638533
Sc_g03197_V2.1A	-0.354398	1.57487	-0.823794	-0.762644	0.365969	2	0.714217
Sc_g03198_V2.1A	-0.517593	1.78175	-0.54753	-0.37971	-0.336913	2	0.657992
Sc_g03258_V2.1A	-0.94967	1.57554	-0.23133	-0.689441	0.294904	2	0.901773
Sc_g03259_V2.1A	-0.26965	1.73531	-0.689295	-0.652274	-0.124091	2	0.670954
Sc_g03376_V2.1A	-0.170458	0.878991	0.680533	-1.63539	0.246329	2	0.334348
Sc_g03453_V2.1A	-0.990442	1.30909	0.173861	-1.00579	0.513287	2	0.686363
Sc_g03476_V2.1A	-0.529303	1.36644	-0.873069	-0.720201	0.756129	2	0.633399
Sc_g03481_V2.1B	-1.1566	1.2244	0.406471	-0.902504	0.428239	2	0.56184
Sc_g03484_V2.1A	-1.12268	0.96585	-0.146041	-0.781173	1.08405	2	0.457058
Sc_g03501_V2.1A	-0.0422865	1.43298	0.350097	-1.26221	-0.478579	2	0.418324
Sc_g03568_V2.1A	-0.637804	1.73904	-0.0779043	-0.651766	-0.371569	2	0.667028
Sc_g03578_V2.1A	0.411515	1.49129	-0.871006	-0.913245	-0.118549	2	0.425758
Sc_g03677_V2.1A	-0.792868	1.73527	-0.111421	-0.451045	-0.379933	2	0.660384
Sc_g03710_V2.1A	-1.19835	1.49333	0.170993	-0.546134	0.0801629	2	0.679253
Sc_g03716_V2.1A	-1.4413	1.00818	0.408874	-0.595641	0.61989	2	0.440022
Sc_g03728_V2.1A	-0.242363	1.5056	0.118466	-1.28492	-0.096786	2	0.563847
Sc_g03747_V2.1A	-0.952259	1.5809	-0.559694	-0.40751	0.338558	2	0.838372
Sc_g03844_V2.1A	-1.04057	1.61642	-0.342962	-0.398993	0.166101	2	0.830264
Sc_g03864_V2.1A	-0.903838	1.46182	-0.17897	-0.875909	0.496893	2	0.863209
Sc_g03881_V2.1A	-0.940458	1.53178	-0.122762	-0.801884	0.333326	2	0.878396
Sc_g03951_V2.1A	-1.38719	0.938514	-0.563247	0.0783666	0.933552	2	0.400874
Sc_g03981_V2.1A	-1.38451	1.03821	0.228547	-0.628908	0.746658	2	0.496555
Sc_g04092_V2.1A	-0.267617	1.45088	0.0480865	-1.34468	0.113325	2	0.591426
Sc_g04157_V2.1A	-1.03916	1.16974	-0.444053	-0.65121	0.96468	2	0.591507
Sc_g04173_V2.1A	-0.0382216	1.70084	-0.664022	-0.211081	-0.78752	2	0.438055
Sc_g04190_V2.1A	-1.3697	1.27553	-0.541012	0.282105	0.353072	2	0.510273
Sc_g04197_V2.1A	-0.197412	1.29081	-1.48796	0.158652	0.235904	2	0.396311
Sc_g04304_V2.1A	-0.759507	1.12296	-0.66282	-0.766277	1.06565	2	0.483693
Sc_g04350_V2.1A	-0.813576	1.61543	0.300334	-0.675336	-0.426851	2	0.550141
Sc_g04378_V2.1A	-0.135553	1.74914	-0.433619	-0.727707	-0.452264	2	0.572888
Sc_g04439_V2.1A	-1.19205	1.55437	0.132731	-0.354313	-0.140731	2	0.618202
Sc_g04510_V2.1A	-1.22548	1.53975	0.142115	-0.26713	-0.189261	2	0.577658
Sc_g04541_V2.1A	-0.626641	1.08003	-0.669448	-0.88428	1.10034	2	0.434576
Sc_g04571_V2.1A	-0.583244	1.73201	-0.302017	-0.747623	-0.0991223	2	0.786971
Sc_g04597_V2.1A	0.146811	1.60366	-1.08584	-0.390732	-0.273897	2	0.454078
Sc_g04612_V2.1A	-1.56049	1.08028	0.315794	-0.295033	0.459444	2	0.439758
Sc_g04625_V2.1A	0.531219	1.47326	-0.912398	-0.789457	-0.302628	2	0.374568
Sc_g04687_V2.1A	-0.845672	1.38852	-1.00451	-0.116468	0.578133	2	0.590128
Sc_g04738_V2.1A	-1.01843	1.4397	-0.773976	-0.161896	0.514603	2	0.676629
Sc_g04741_V2.1A	-0.210483	1.71135	-0.0938355	-0.822487	-0.584544	2	0.533597
Sc_g04775_V2.1A	0.439018	1.47019	-0.349781	-0.387574	-1.17185	2	0.303287
Sc_g04792_V2.1A	-0.735959	1.57164	-0.310906	-0.876372	0.351596	2	0.895814
Sc_g04804_V2.1A	-1.04495	1.41767	-0.00900752	-0.826863	0.463151	2	0.803524
Sc_g04814_V2.1A	-1.14221	1.41726	0.361404	-0.738703	0.10225	2	0.609837
Sc_g04842_V2.1A	0.244981	1.60176	-0.80491	-0.824043	-0.217785	2	0.480783
Sc_g04920_V2.1A	-0.706041	1.69826	-0.346143	-0.70311	0.0570386	2	0.858233
Sc_g04931_V2.1A	-0.123252	1.22594	-1.11983	-0.774916	0.792066	2	0.445831
Sc_g04960_V2.1A	-0.420681	1.43409	-1.06494	-0.535932	0.587461	2	0.600185
Sc_g04967_V2.1A	-1.0469	1.24896	-0.711579	-0.340199	0.849713	2	0.5949
Sc_g04972_V2.1A	-0.906914	0.746779	-0.703311	1.36778	-0.504336	2	0.262507
Sc_g05030_V2.1A	-1.00412	1.25886	-0.333468	-0.764596	0.843331	2	0.69977
Sc_g05066_V2.1A	-1.28827	1.30529	-0.0918069	-0.52178	0.596574	2	0.698753
Sc_g05127_V2.1A	-0.849984	0.955621	-1.24886	0.84654	0.296687	2	0.339292
Sc_g05163_V2.1A	-1.14499	1.18645	-0.00780671	-0.817042	0.78339	2	0.639666
Sc_g05216_V2.1A	-0.708015	1.19326	-0.824962	-0.647632	0.987353	2	0.514292
Sc_g05247_V2.1A	-0.761053	1.40391	0.710464	-0.797782	-0.555538	2	0.361261
Sc_g05280_V2.1A	-0.325567	1.13542	-1.2878	-0.406072	0.884018	2	0.3918
Sc_g05289_V2.1A	-0.391907	1.77383	-0.259754	-0.52349	-0.598681	2	0.569247
Sc_g05352_V2.1A	0.540705	1.34977	0.0439708	-1.04719	-0.887259	2	0.308829
Sc_g05440_V2.1A	-1.01734	1.59856	0.137874	-0.616537	-0.102555	2	0.697105
Sc_g05517_V2.1A	-1.57565	1.18887	0.100847	-0.019604	0.305536	2	0.468746
Sc_g05519_V2.1A	-0.772687	1.55587	0.224447	-0.964357	-0.0432687	2	0.67841
Sc_g05560_V2.1A	0.279359	1.50748	-0.45076	-1.19422	-0.141864	2	0.474206
Sc_g05608_V2.1A	-0.896695	1.49555	-0.220758	-0.836755	0.458654	2	0.886767
Sc_g05625_V2.1A	-0.803097	1.69603	-0.666869	-0.177294	-0.0487665	2	0.706187
Sc_g05627_V2.1A	-0.65943	1.70438	-0.745368	-0.322721	0.0231433	2	0.73287
Sc_g05634_V2.1B	-1.23627	1.55561	-0.175957	-0.144071	0.000689289	2	0.663725
Sc_g05635_V2.1A	-0.742894	1.33412	-0.802546	-0.60209	0.813407	2	0.649863
Sc_g05670_V2.1A	-0.67395	1.71646	0.0464814	-0.591641	-0.49735	2	0.595596
Sc_g05674_V2.1A	-0.881978	1.06052	-0.08111	-1.07001	0.972576	2	0.528627
Sc_g05750_V2.1A	-1.21089	1.01028	-0.146324	-0.672553	1.01949	2	0.493151
Sc_g05752_V2.1A	-0.688194	1.67791	-0.597887	-0.567912	0.176081	2	0.843962
Sc_g05755_V2.1A	0.273532	1.64067	-0.605385	-0.582325	-0.726491	2	0.409508
Sc_g05770_V2.1A	-0.885664	1.68533	-0.171669	-0.586576	-0.0414216	2	0.813636
Sc_g05790_V2.1A	-1.13252	1.4889	-0.610458	-0.091653	0.345731	2	0.692133
Sc_g05935_V2.1A	-1.27295	1.13084	0.0774717	-0.706834	0.771477	2	0.581719
Sc_g05946_V2.1A	0.285145	1.51444	-0.495606	-1.16646	-0.137523	2	0.474881
Sc_g05966_V2.1A	-1.08254	1.00461	-0.216255	-0.782643	1.07683	2	0.476792
Sc_g06029_V2.1A	-0.870765	1.42144	-0.332307	-0.846413	0.62805	2	0.84274
Sc_g06038_V2.1A	-1.16711	1.55589	-0.423456	-0.118912	0.153588	2	0.70921
Sc_g06044_V2.1A	0.460653	1.13531	-1.10378	-1.00748	0.515296	2	0.349573
Sc_g06090_V2.1A	-0.133488	1.21106	0.396855	-1.53442	0.0599928	2	0.430267
Sc_g06136_V2.1A	-0.761836	1.1124	-0.68061	-0.747249	1.0773	2	0.469686
Sc_g06149_V2.1A	-0.237129	1.75771	-0.532954	-0.696875	-0.290756	2	0.638659
Sc_g06165_V2.1A	-0.105545	1.70879	-0.241094	-0.884864	-0.477284	2	0.550524
Sc_g06171_V2.1A	-0.209889	1.68867	-0.0729598	-0.938318	-0.467508	2	0.558141
Sc_g06200_V2.1A	-1.07962	0.999207	0.355619	-1.05184	0.776638	2	0.479908
Sc_g06285_V2.1A	-0.541188	1.65616	-0.187691	0.035897	-0.963182	2	0.415193
Sc_g06401_V2.1A	-0.21958	1.17119	-0.899561	-0.966645	0.914591	2	0.451299
Sc_g06460_V2.1A	-1.08495	0.966929	0.266085	-1.02434	0.876275	2	0.473242
Sc_g06469_V2.1A	-0.860835	1.34228	0.713684	-0.939415	-0.255717	2	0.401838
Sc_g06480_V2.1A	-1.39901	1.20099	-0.188407	-0.301884	0.688313	2	0.592536
Sc_g06536_V2.1A	-0.601828	1.74137	-0.655623	-0.412975	-0.0709464	2	0.740488
Sc_g06537_V2.1A	-0.352735	1.34991	-1.30943	-0.224645	0.536903	2	0.482468
Sc_g06539_V2.1A	0.0281199	1.52032	-0.979037	-0.817244	0.247837	2	0.548036
Sc_g06555_V2.1A	-0.771973	1.36015	0.530665	-1.12799	0.00915635	2	0.515563
Sc_g06561_V2.1A	-1.32248	0.921773	0.306251	-0.759972	0.854424	2	0.43962
Sc_g06582_V2.1A	-0.766018	1.70605	-0.604479	-0.368935	0.0333865	2	0.783866
Sc_g06727_V2.1A	-0.0724061	1.69982	-0.435278	-0.916451	-0.27569	2	0.592942
Sc_g06745_V2.1A	-0.465004	1.65563	0.0599768	-0.983813	-0.266789	2	0.63736
Sc_g06774_V2.1A	-1.28365	1.24967	-0.636187	0.619046	0.0511192	2	0.430062
Sc_g06829_V2.1A	-1.53133	1.228	-0.16975	0.180316	0.292768	2	0.485671
Sc_g06830_V2.1A	-0.874105	1.534	-0.554327	-0.586606	0.481037	2	0.869346
Sc_g06877_V2.1A	-0.95619	1.26979	-0.435332	-0.738011	0.859746	2	0.694605
Sc_g06920_V2.1A	-0.800954	0.953039	0.379028	-1.30611	0.774993	2	0.445866
Sc_g06937_V2.1A	-0.773243	1.63582	0.168955	-0.803529	-0.228002	2	0.662245
Sc_g07073_V2.1A	-0.317443	1.30503	-0.847378	-0.926915	0.786708	2	0.560125
Sc_g07142_V2.1A	-0.922132	1.63683	-0.103717	-0.674982	0.0639988	2	0.838476
Sc_g07181_V2.1A	0.0220049	1.44045	-1.02137	-0.846694	0.405606	2	0.525714
Sc_g07237_V2.1A	-0.69897	1.48825	0.20468	-1.1137	0.119734	2	0.681632
Sc_g07291_V2.1A	-0.764916	1.73439	-0.212404	-0.572323	-0.184747	2	0.76301
Sc_g07292_V2.1A	-0.512302	1.57975	-0.686965	-0.780844	0.400357	2	0.799859
Sc_g07308_V2.1A	-0.56204	1.31294	-0.967932	-0.59854	0.81557	2	0.570601
Sc_g07324_V2.1A	-0.640284	1.36672	-0.826527	-0.668965	0.769055	2	0.661366
Sc_g07325_V2.1A	-0.715243	1.47096	-0.723555	-0.648799	0.61664	2	0.779494
Sc_g07329_V2.1A	-0.652387	1.06337	-0.555969	-0.958046	1.10303	2	0.443374
Sc_g07339_V2.1A	0.12961	1.03886	-1.61475	-0.0906847	0.536962	2	0.31653
Sc_g07363_V2.1A	-0.908185	1.62365	0.0229998	-0.733763	-0.00470153	2	0.78418
Sc_g07493_V2.1A	-0.787241	1.08043	-0.435725	-0.931954	1.07449	2	0.490877
Sc_g07497_V2.1A	-0.489484	1.68247	-0.425691	-0.86016	0.0928688	2	0.811163
Sc_g07508_V2.1A	-1.32159	0.647066	0.561142	-0.813199	0.926576	2	0.318061
Sc_g07517_V2.1A	-1.19697	1.4658	0.116667	-0.599428	0.213935	2	0.724315
Sc_g07560_V2.1A	-0.834566	1.64679	-0.299204	-0.686899	0.173881	2	0.896802
Sc_g07561_V2.1A	-0.83117	1.40185	-1.01784	-0.098895	0.546058	2	0.589714
Sc_g07579_V2.1A	-0.375302	1.22428	-1.40828	0.611784	-0.0524813	2	0.362061
Sc_g07580_V2.1A	-0.993673	1.04406	-0.237646	-0.867761	1.05502	2	0.504167
Sc_g07583_V2.1C	0.253864	1.1658	-1.06694	-1.00579	0.653065	2	0.388759
Sc_g07595_V2.1A	-0.710294	1.64527	-0.279216	-0.825668	0.169904	2	0.880301
Sc_g07656_V2.1A	-0.758215	1.42959	-0.294363	-0.970705	0.593695	2	0.826013
Sc_g07705_V2.1A	0.496789	0.808453	0.705671	-1.54386	-0.467057	2	0.248398
Sc_g07714_V2.1A	-1.16017	1.26688	0.144715	-0.831569	0.58014	2	0.669174
Sc_g07753_V2.1A	-0.736174	1.46846	-0.18634	0.474657	-1.02061	2	0.345195
Sc_g07754_V2.1A	-0.977281	1.6405	0.150275	-0.417046	-0.396448	2	0.580244
Sc_g07766_V2.1A	-0.928815	1.69503	-0.0553685	-0.4204	-0.29045	2	0.675558
Sc_g07819_V2.1A	-0.867212	1.48235	-0.717334	-0.464064	0.566257	2	0.779649
Sc_g07834_V2.1A	-0.976277	1.01785	-0.222039	-0.895992	1.07645	2	0.482612
Sc_g07853_V2.1A	-0.950661	1.5575	-0.29111	-0.675481	0.359754	2	0.907928
Sc_g07935_V2.1A	-0.866332	1.65236	-0.0253486	-0.718879	-0.0418005	2	0.789438
Sc_g08041_V2.1A	-1.17987	0.898171	-0.0985092	-0.73705	1.11725	2	0.416196
Sc_g08042_V2.1A	-0.888061	1.07643	0.817704	-1.16557	0.159493	2	0.364848
Sc_g08058_V2.1A	-1.40623	1.1547	-0.263894	0.751029	-0.235607	2	0.355742
Sc_g08085_V2.1A	-1.33874	1.32456	0.168359	-0.531566	0.377382	2	0.635488
Sc_g08094_V2.1A	-1.14463	1.2899	-0.300179	-0.6022	0.757111	2	0.719798
Sc_g08106_V2.1A	0.318665	1.50373	-0.0146273	-0.942881	-0.864882	2	0.361067
Sc_g08136_V2.1A	-1.1213	0.980319	-0.089072	-0.819652	1.04971	2	0.475204
Sc_g08159_V2.1A	-0.486758	1.62151	0.0912437	-1.04538	-0.180624	2	0.648715
Sc_g08186_V2.1A	-0.606816	1.59243	-0.942711	0.299744	-0.342642	2	0.486192
Sc_g08222_V2.1A	-1.01529	1.60932	0.219273	-0.421606	-0.391702	2	0.55583
Sc_g08259_V2.1A	-0.8691	1.56901	-0.560219	-0.549044	0.409351	2	0.872675
Sc_g08287_V2.1A	-1.02776	0.906465	-0.0831023	-0.921086	1.12549	2	0.418383
Sc_g08312_V2.1A	0.00705744	1.65144	-0.226913	-1.02924	-0.402344	2	0.529052
Sc_g08373_V2.1A	-1.31339	1.28164	0.361851	-0.637805	0.307695	2	0.561271
Sc_g08404_V2.1A	-1.4183	1.08195	0.0798096	-0.495647	0.75218	2	0.526115
Sc_g08435_V2.1A	-1.15297	1.08103	0.612307	-0.970587	0.430213	2	0.43956
Sc_g08482_V2.1A	-1.50335	1.17644	0.137858	-0.304887	0.493943	2	0.524925
Sc_g08492_V2.1A	-0.799774	1.73716	-0.483642	-0.280704	-0.173038	2	0.72125
Sc_g08556_V2.1A	-0.176432	1.29494	-1.0117	-0.847994	0.741191	2	0.504525
Sc_g08572_V2.1A	-0.991539	1.46785	0.516334	-0.723238	-0.26941	2	0.486367
Sc_g08593_V2.1A	-1.2417	1.29932	0.170901	-0.712023	0.483506	2	0.663796
Sc_g08603_V2.1A	-0.780405	1.7089	0.0383928	-0.454143	-0.512745	2	0.58326
Sc_g08605_V2.1A	-0.246278	1.51622	-0.656295	-1.02146	0.407813	2	0.684836
Sc_g08612_V2.1A	-1.21975	1.32376	0.0945103	-0.703926	0.505402	2	0.701983
Sc_g08662_V2.1A	-1.0828	1.05989	-0.0591871	-0.88018	0.962272	2	0.539318
Sc_g08672_V2.1A	-0.507774	1.70957	-0.271046	-0.860936	-0.0698099	2	0.772985
Sc_g08687_V2.1A	-1.2986	1.17522	-0.139662	-0.531195	0.794244	2	0.611935
Sc_g08757_V2.1A	-0.985244	1.50305	0.0800514	-0.839762	0.241902	2	0.793256
Sc_g08762_V2.1A	-0.458736	1.43179	-0.694061	-0.920168	0.641172	2	0.708265
Sc_g08769_V2.1A	-0.480982	1.7506	-0.359717	-0.738406	-0.171496	2	0.742301
Sc_g08926_V2.1A	-0.491198	1.61539	-0.705312	-0.740503	0.321628	2	0.794045
Sc_g09078_V2.1A	-1.21805	1.34881	0.561255	-0.613034	-0.078987	2	0.452353
Sc_g09234_V2.1A	-1.23239	1.51052	0.247233	-0.248351	-0.277017	2	0.514278
Sc_g09235_V2.1A	-1.21027	1.51558	0.254979	-0.189909	-0.370377	2	0.48335
Sc_g09268_V2.1A	-0.701574	1.19303	-1.15785	-0.177596	0.843991	2	0.453952
Sc_g09296_V2.1A	-0.828745	1.53934	-0.188494	-0.882257	0.360158	2	0.887012
Sc_g09303_V2.1A	-1.09292	1.12867	-0.0741514	-0.854125	0.892525	2	0.595531
Sc_g09337_V2.1A	-0.819815	1.64061	-0.605843	-0.458304	0.243354	2	0.842567
Sc_g09410_V2.1A	-1.36947	0.682675	0.24254	-0.644186	1.08844	2	0.337456
Sc_g09438_V2.1A	0.0461171	1.22599	-1.54969	-0.0266567	0.304243	2	0.363364
Sc_g09450_V2.1A	0.194174	1.29507	-1.48371	-0.207316	0.201783	2	0.369671
Sc_g09452_V2.1A	-1.2343	1.08184	-0.434795	-0.393636	0.980882	2	0.508863
Sc_g09457_V2.1A	-1.05922	0.981365	0.0118485	-0.944918	1.01092	2	0.483119
Sc_g09470_V2.1A	-0.982123	1.153	-0.283091	-0.843779	0.955993	2	0.600051
Sc_g09491_V2.1A	0.620471	0.93761	-1.06345	-1.10832	0.613687	2	0.29096
Sc_g09505_V2.1A	-0.0225814	1.62386	-0.643425	-0.973821	0.0159705	2	0.606911
Sc_g09517_V2.1A	-0.841338	1.46829	-0.471552	-0.749202	0.593797	2	0.860769
Sc_g09529_V2.1A	-0.897778	1.31997	-0.526481	-0.712398	0.816683	2	0.724391
Sc_g09543_V2.1A	-0.541533	1.41952	0.251147	-1.26854	0.139398	2	0.607251
Sc_g09664_V2.1A	-0.947312	1.64488	-0.0820397	0.00909239	-0.624622	2	0.491187
Sc_g09666_V2.1A	0.302127	1.48586	-1.06033	-0.758738	0.0310858	2	0.444659
Sc_g09688_V2.1A	-1.46908	1.14951	-0.268384	-0.0772143	0.665164	2	0.525493
Sc_g09755_V2.1A	-1.29336	1.25087	-0.467271	0.710015	-0.200255	2	0.394127
Sc_g09800_V2.1A	-0.958069	1.35647	-0.581036	-0.574947	0.757587	2	0.740188
Sc_g09809_V2.1A	0.342535	0.950037	-0.686908	-1.38099	0.775324	2	0.340163
Sc_g09815_V2.1A	-0.373639	1.52395	-0.937116	-0.670982	0.457789	2	0.671534
Sc_g09827_V2.1A	0.284925	1.63544	-0.73981	-0.589686	-0.590865	2	0.422508
Sc_g09875_V2.1A	-1.15133	1.24508	-0.273524	-0.628871	0.808653	2	0.68352
Sc_g09932_V2.1A	-0.850446	1.62351	-0.0299127	-0.79815	0.055001	2	0.817694
Sc_g09941_V2.1A	-0.733309	1.39651	-0.817018	-0.568329	0.722143	2	0.693686
Sc_g09967_V2.1A	-0.974055	1.54649	-0.672518	-0.268006	0.368094	2	0.76643
Sc_g09995_V2.1A	-0.347949	1.73786	-0.559542	-0.732137	-0.0982359	2	0.71829
Sc_g10026_V2.1A	-0.967194	0.881279	0.304516	-1.15124	0.932635	2	0.425551
Sc_g10040_V2.1A	-0.61957	1.15734	-0.794319	-0.769735	1.02628	2	0.481494
Sc_g10073_V2.1A	-0.742482	1.28211	-0.580986	-0.835624	0.876979	2	0.661181
Sc_g10157_V2.1A	-0.459514	1.17438	-0.849617	-0.848799	0.98355	2	0.476444
Sc_g10162_V2.1A	-1.00997	1.2734	-0.283875	-0.789033	0.809482	2	0.71899
Sc_g10196_V2.1A	-0.116645	1.13313	-0.990536	-0.940582	0.914631	2	0.411587
Sc_g10219_V2.1A	-1.02302	1.16138	-0.338767	-0.757055	0.957466	2	0.601938
Sc_g10305_V2.1A	0.0533248	1.21066	0.683517	-1.26348	-0.684016	2	0.307247
Sc_g10337_V2.1A	-1.03074	1.42189	-0.181329	-0.76101	0.551188	2	0.840847
Sc_g10356_V2.1A	-1.19711	1.57644	-0.259932	-0.119073	-0.000325009	2	0.675205
Sc_g10400_V2.1A	-1.04825	0.73991	0.780323	-1.13971	0.667727	2	0.320166
Sc_g10441_V2.1A	-0.958172	1.61545	0.0417361	-0.685789	-0.0132259	2	0.770495
Sc_g10575_V2.1A	0.0748671	1.63408	-1.02454	-0.484156	-0.200248	2	0.496657
Sc_g10607_V2.1A	0.14707	1.51482	-0.0599487	-0.355441	-1.2465	2	0.320606
Sc_g10642_V2.1A	0.204659	1.15193	-0.909889	-1.14625	0.699549	2	0.403108
Sc_g10666_V2.1A	-0.723085	1.53806	0.495651	-0.714431	-0.596193	2	0.435083
Sc_g10686_V2.1A	-1.47787	1.33971	0.104197	-0.0524251	0.0863825	2	0.509209
Sc_g10698_V2.1A	-1.30018	1.2991	0.578732	-0.533885	-0.0437625	2	0.421663
Sc_g10800_V2.1A	-0.402397	1.27263	-1.39652	0.00846924	0.517821	2	0.433765
Sc_g10817_V2.1A	-1.35837	1.15566	0.314891	-0.653523	0.541339	2	0.535024
Sc_g10826_V2.1A	0.577515	1.45413	-0.555302	-1.0155	-0.46085	2	0.363699
Sc_g10838_V2.1A	0.351337	1.59214	-0.428107	-0.686209	-0.829158	2	0.379159
Sc_g10841_V2.1A	-0.872148	1.38196	-0.835625	-0.374775	0.700592	2	0.667392
Sc_g10869_V2.1A	-1.28516	0.731507	0.604117	-0.875833	0.825366	2	0.337486
Sc_g10893_V2.1A	-1.17577	1.47086	-0.386367	-0.342106	0.433379	2	0.78094
Sc_g11002_V2.1A	-0.00436638	1.70449	-0.512765	-0.845513	-0.341849	2	0.559759
Sc_g11059_V2.1A	-0.611264	1.49663	-0.639338	-0.811287	0.565259	2	0.803739
Sc_g11070_V2.1A	-0.91441	1.61135	-0.188343	-0.702965	0.19437	2	0.887228
Sc_g11124_V2.1B	-0.477157	1.49917	0.253673	-1.20652	-0.0691622	2	0.590494
Sc_g11155_V2.1A	-1.10057	1.12073	-0.257418	-0.729397	0.966655	2	0.574827
Sc_g11168_V2.1A	-0.987285	1.51508	-0.216313	-0.718991	0.40751	2	0.891207
Sc_g11169_V2.1A	-1.05294	1.53574	-0.710264	0.148926	0.0785427	2	0.601678
Sc_g11194_V2.1A	-0.67345	1.62383	-0.539029	-0.722634	0.311285	2	0.878964
Sc_g11213_V2.1A	-0.623649	1.5918	-0.680524	-0.678953	0.391324	2	0.830913
Sc_g11222_V2.1A	0.213309	1.65282	-0.690412	-0.75351	-0.422203	2	0.473541
Sc_g11279_V2.1A	-0.893452	1.70294	-0.373068	-0.0347198	-0.401699	2	0.592723
Sc_g11318_V2.1A	-0.871566	1.10783	-0.445998	-0.841753	1.05149	2	0.521345
Sc_g11358_V2.1A	-0.795562	1.45528	0.0272093	-1.055	0.368073	2	0.779113
Sc_g11366_V2.1A	-0.469411	1.78616	-0.367903	-0.517995	-0.430846	2	0.640656
Sc_g11374_V2.1A	-0.651727	1.75688	-0.163312	-0.566914	-0.374926	2	0.67474
Sc_g11444_V2.1A	-0.57499	1.25297	-0.971949	-0.598522	0.892491	2	0.524784
Sc_g11453_V2.1A	0.429007	1.27763	0.267408	-1.27311	-0.700928	2	0.32043
Sc_g11502_V2.1A	-0.55537	0.70143	-1.25975	1.26127	-0.147579	2	0.269514
Sc_g11540_V2.1A	-1.29311	0.623127	0.416143	-0.80426	1.0581	2	0.319742
Sc_g11564_V2.1A	-0.767881	1.28855	-0.814735	-0.575105	0.869171	2	0.607397
Sc_g11570_V2.1A	-0.509049	1.73245	-0.251216	-0.80532	-0.166863	2	0.744267
Sc_g11592_V2.1A	-0.731004	1.47086	-1.07613	-0.0411605	0.377425	2	0.584462
Sc_g11649_V2.1A	-1.00976	1.35902	-0.27126	-0.765924	0.687919	2	0.797988
Sc_g11744_V2.1A	-0.476436	1.77774	-0.32889	-0.360346	-0.612069	2	0.56502
Sc_g11808_V2.1A	-1.0081	1.68145	-0.245425	-0.165563	-0.262358	2	0.652103
Sc_g11810_V2.1A	-0.757027	0.971017	-0.194212	-1.11581	1.09603	2	0.438896
Sc_g11811_V2.1A	-0.531143	1.49649	-0.603461	-0.905086	0.543204	2	0.78688
Sc_g11816_V2.1A	-1.37076	1.12349	0.0495217	-0.54796	0.745704	2	0.561746
Sc_g11826_V2.1A	-0.410415	1.33433	-0.489729	-1.14365	0.709465	2	0.647814
Sc_g11868_V2.1A	-0.439471	1.70817	-0.427655	-0.840325	-0.000714764	2	0.776782
Sc_g11910_V2.1A	-0.751943	1.67792	-0.418053	-0.651084	0.143162	2	0.881035
Sc_g11914_V2.1A	-0.662942	1.36681	-0.287179	-1.081	0.664311	2	0.749214
Sc_g11931_V2.1A	-0.422807	1.52698	-0.703573	-0.876432	0.475833	2	0.74867
Sc_g11962_V2.1A	-0.66452	1.6621	-0.611719	-0.609571	0.223705	2	0.848542
Sc_g11974_V2.1A	-0.147011	1.64526	-0.554823	-0.980946	0.0375152	2	0.662649
Sc_g11983_V2.1A	-0.833686	1.07856	-0.449772	-0.876935	1.08184	2	0.489065
Sc_g12034_V2.1A	-1.38285	1.36476	0.0171161	-0.334824	0.335796	2	0.644842
Sc_g12045_V2.1A	-0.229655	1.21157	-0.916721	-0.937266	0.872067	2	0.475465
Sc_g12055_V2.1A	-0.979966	1.34433	0.634431	-0.906301	-0.0924951	2	0.454679
Sc_g12107_V2.1A	-0.432849	1.77372	-0.425868	-0.639967	-0.275034	2	0.694303
Sc_g12110_V2.1A	-0.167983	1.62771	0.108667	-0.583475	-0.984923	2	0.398343
Sc_g12141_V2.1A	-1.0626	1.5352	-0.0131366	-0.681572	0.222115	2	0.820764
Sc_g12146_V2.1A	-0.7629	1.67126	-0.0945194	-0.784254	-0.0295884	2	0.807463
Sc_g12177_V2.1A	-1.40652	1.3587	0.318471	0.00176479	-0.272422	2	0.404242
Sc_g12187_V2.1A	-1.17551	0.850488	0.694927	-1.00456	0.634654	2	0.356771
Sc_g12196_V2.1A	-1.12549	1.32076	-0.126327	-0.731079	0.662144	2	0.754525
Sc_g12229_V2.1A	-1.23173	1.2115	-0.148952	-0.614918	0.784097	2	0.652086
Sc_g12235_V2.1A	-1.67663	0.644714	0.105775	0.054912	0.871231	2	0.313297
Sc_g12247_V2.1A	-0.792978	1.58616	-0.380046	-0.765816	0.352686	2	0.913719
Sc_g12265_V2.1A	-1.09109	1.5081	0.134407	-0.702946	0.151532	2	0.745736
Sc_g12267_V2.1A	-1.19963	1.42964	0.233686	-0.653096	0.189394	2	0.669151
Sc_g12293_V2.1A	-0.45003	1.56416	-0.493027	-0.986908	0.365807	2	0.794436
Sc_g12338_V2.1A	-0.958001	1.62907	-0.384884	-0.488979	0.202791	2	0.870068
Sc_g12413_V2.1A	-0.954522	1.37342	0.201492	-1.00646	0.386061	2	0.70338
Sc_g12450_V2.1A	-0.623588	1.01009	-1.31475	0.928595	-0.000343618	2	0.327295
Sc_g12497_V2.1A	-0.596576	1.69166	-0.57794	-0.655218	0.138075	2	0.833057
Sc_g12625_V2.1A	-0.913971	0.536543	-0.883475	1.43708	-0.176182	2	0.253633
Sc_g12639_V2.1A	-0.891887	1.1521	-0.177886	-1.0009	0.918571	2	0.602006
Sc_g12733_V2.1A	-1.07427	1.60942	0.145564	-0.377999	-0.302717	2	0.594192
Sc_g12863_V2.1A	-0.91819	1.40298	-0.402958	-0.756059	0.674232	2	0.825177
Sc_g13013_V2.1A	0.69399	1.26053	-1.01564	-0.947537	0.00865437	2	0.322555
Sc_g13099_V2.1A	-0.949929	1.58347	0.0789622	-0.762582	0.050083	2	0.774324
Sc_g13104_V2.1A	-0.485522	1.73414	-0.068234	-0.423271	-0.757111	2	0.504425
Sc_g13127_V2.1A	-0.219217	1.11695	-1.17459	-0.663562	0.94042	2	0.386639
Sc_g13171_V2.1A	-1.12387	1.39714	-0.0340553	-0.734078	0.494867	2	0.790007
Sc_g13230_V2.1A	-0.836198	1.70008	-0.305927	-0.562933	0.00497907	2	0.839817
Sc_g13255_V2.1A	-0.313357	1.71741	-0.846651	-0.478873	-0.0785308	2	0.650469
Sc_g13312_V2.1A	-1.33744	1.4714	0.0341723	0.0402931	-0.208422	2	0.505896
Sc_g13408_V2.1A	-0.918273	1.03826	-0.453765	-0.786312	1.12009	2	0.454056
Sc_g13411_V2.1A	-0.758764	1.69063	-0.310589	-0.682511	0.0612307	2	0.864193
Sc_g13422_V2.1A	-0.717437	1.06738	-0.915901	1.10364	-0.537678	2	0.308642
Sc_g13489_V2.1A	-1.69591	0.798549	0.301455	-0.0320368	0.627942	2	0.333
Sc_g13502_V2.1A	-0.953028	1.68666	-0.420629	-0.0540383	-0.258965	2	0.635225
Sc_g13541_V2.1A	-0.92401	1.09982	-0.665939	-0.583493	1.07362	2	0.471211
Sc_g13579_V2.1A	-1.14187	1.30292	-0.756113	0.650923	-0.0558544	2	0.429652
Sc_g13623_V2.1A	0.167576	1.24489	-0.18945	-1.5166	0.293592	2	0.453224
Sc_g13696_V2.1A	-0.916868	1.56984	0.125499	-0.82294	0.0444703	2	0.753633
Sc_g13712_V2.1A	-0.392309	1.38543	-1.11625	0.641691	-0.518556	2	0.369308
Sc_g13737_V2.1A	0.237378	1.42255	-1.12281	-0.776037	0.238917	2	0.450908
Sc_g13740_V2.1A	-0.69028	1.4979	-0.398379	-0.924813	0.515568	2	0.8564
Sc_g13807_V2.1A	-0.921062	1.13559	-0.709207	-0.539029	1.03371	2	0.496713
Sc_g13829_V2.1A	-0.758215	1.049	-1.28089	0.1837	0.806403	2	0.37722
Sc_g13877_V2.1A	0.484949	1.38574	-0.850093	-1.05851	0.0379182	2	0.401666
Sc_g14069_V2.1A	-1.07309	1.6499	-0.293412	-0.137118	-0.146282	2	0.673429
Sc_g14133_V2.1A	-1.48203	1.13603	0.360026	-0.444793	0.430767	2	0.472931
Sc_g14137_V2.1A	-1.52804	0.951303	0.304621	-0.425327	0.697441	2	0.421171
Sc_g14189_V2.1A	-0.206745	1.0193	0.530413	-1.60293	0.259958	2	0.385367
Sc_g14207_V2.1A	-0.753223	1.4335	-0.37612	-0.923445	0.619289	2	0.829577
Sc_g14212_V2.1A	-1.02189	1.20017	-0.53261	-0.587318	0.941651	2	0.602442
Sc_g14250_V2.1A	-0.595224	1.72016	-0.474826	0.02848	-0.678591	2	0.501537
Sc_g14267_V2.1A	0.449986	1.51899	-0.476993	-0.472432	-1.01955	2	0.32592
Sc_g14304_V2.1A	-0.958166	1.57883	-0.321753	-0.619038	0.320127	2	0.903895
Sc_g14313_V2.1A	-1.1709	1.46012	0.361446	-0.603483	-0.0471806	2	0.57622
Sc_g14338_V2.1A	-1.01614	0.951989	0.145709	-1.0499	0.968334	2	0.46715
Sc_g14454_V2.1A	-0.89233	1.3813	-0.430124	-0.774076	0.715228	2	0.801563
Sc_g14491_V2.1A	-0.722715	1.68576	-0.490007	-0.613294	0.14026	2	0.866299
Sc_g14494_V2.1A	-0.90022	1.65755	-0.0219683	-0.660309	-0.0750545	2	0.77447
Sc_g14497_V2.1A	-1.25173	0.703324	0.676563	-0.922146	0.793988	2	0.32106
Sc_g14509_V2.1A	-0.502476	1.35974	-0.772366	0.763299	-0.8482	2	0.338015
Sc_g14521_V2.1A	-0.98174	1.48235	-0.33127	-0.682477	0.513136	2	0.8825
Sc_g14522_V2.1A	-0.933218	1.66411	-0.230234	-0.551576	0.0509157	2	0.843784
Sc_g14538_V2.1A	-1.40876	0.955412	-0.553164	0.884088	0.122422	2	0.343469
Sc_g14563_V2.1A	-1.04426	0.844255	0.172292	-1.02698	1.05469	2	0.406763
Sc_g14601_V2.1A	-0.0675006	1.55896	-0.623664	-1.06619	0.198389	2	0.624939
Sc_g14621_V2.1A	0.0615313	1.39409	0.455935	-1.05013	-0.861429	2	0.337396
Sc_g14639_V2.1A	-0.782579	1.27443	-1.0017	-0.306327	0.816179	2	0.540216
Sc_g14677_V2.1A	-0.773943	1.59596	0.231368	-0.877105	-0.176281	2	0.650368
Sc_g14739_V2.1A	0.0354969	1.6925	-0.331506	-0.855081	-0.54141	2	0.505532
Sc_g14804_V2.1A	-1.03406	1.25484	0.0895561	-0.961368	0.651029	2	0.677764
Sc_g14814_V2.1A	0.0187163	1.71771	-0.689172	-0.410092	-0.637165	2	0.471781
Sc_g14859_V2.1A	-1.0609	1.53851	-0.160108	-0.623216	0.305709	2	0.864724
Sc_g14883_V2.1A	0.00253491	1.48217	-0.891316	-0.941931	0.34854	2	0.561865
Sc_g14913_V2.1A	-0.29425	1.78009	-0.527103	-0.539587	-0.419154	2	0.610049
Sc_g14916_V2.1A	-1.07266	1.1251	-0.734745	-0.295604	0.977911	2	0.488885
Sc_g14933_V2.1A	-1.30058	1.04719	-0.0551412	-0.607716	0.916254	2	0.523625
Sc_g14943_V2.1A	-0.468898	1.60025	-0.567071	-0.889827	0.325549	2	0.808452
Sc_g14974_V2.1A	-0.0183848	1.71007	-0.743801	-0.283131	-0.664758	2	0.46088
Sc_g14975_V2.1A	-0.356881	1.78269	-0.399197	-0.448826	-0.577788	2	0.569766
Sc_g14994_V2.1A	-0.852685	1.37482	0.557771	-1.03422	-0.0456832	2	0.504423
Sc_g15030_V2.1A	-0.938587	1.26227	0.640235	-1.0526	0.0886824	2	0.462158
Sc_g15137_V2.1A	-0.916198	1.33084	0.285268	-1.07904	0.379135	2	0.647924
Sc_g15162_V2.1A	-1.19018	1.43594	-0.243807	-0.481661	0.479705	2	0.797246
Sc_g15169_V2.1A	-1.32223	0.963756	0.0705444	-0.654922	0.942855	2	0.471255
Sc_g15188_V2.1A	-0.349824	1.57345	-0.681734	-0.89955	0.357654	2	0.741382
Sc_g15256_V2.1A	-1.21379	1.41895	-0.137907	-0.529625	0.462368	2	0.781849
Sc_g15312_V2.1A	-0.762014	1.58785	-0.733634	-0.467766	0.375566	2	0.807774
Sc_g15382_V2.1A	-0.452424	1.42129	-1.02565	-0.572305	0.62909	2	0.611109
Sc_g15431_V2.1A	-0.594041	1.33204	-1.20021	-0.172285	0.634501	2	0.513217
Sc_g15447_V2.1A	-0.0993352	1.67873	-0.0537187	-0.814262	-0.71141	2	0.475615
Sc_g15618_V2.1A	-1.09952	1.22454	-0.569927	-0.436252	0.881155	2	0.610337
Sc_g15625_V2.1A	-0.494775	1.56321	0.401041	-0.923206	-0.546274	2	0.47187
Sc_g15634_V2.1A	-0.158096	1.52261	0.0720352	-1.27489	-0.161664	2	0.546633
Sc_g15719_V2.1A	-0.297167	1.58384	-0.876864	-0.729448	0.319643	2	0.683297
Sc_g15776_V2.1A	-0.893328	1.65323	0.0742551	-0.657268	-0.176886	2	0.710099
Sc_g15818_V2.1A	-1.09796	1.19858	-0.971996	0.306367	0.565011	2	0.464069
Sc_g15834_V2.1A	-1.20838	1.21617	-0.0238828	-0.719988	0.736081	2	0.657497
Sc_g15877_V2.1A	-1.06495	1.52043	-0.404705	-0.466463	0.415683	2	0.849738
Sc_g15889_V2.1A	-0.715994	1.51578	-0.398549	-0.889973	0.488733	2	0.874041
Sc_g15939_V2.1A	-0.411493	1.55722	-0.473756	-1.02719	0.355218	2	0.774895
Sc_g15949_V2.1A	-0.737525	1.39045	-0.335244	-0.983417	0.665731	2	0.790818
Sc_g15953_V2.1A	-1.24844	1.50744	0.18095	-0.360471	-0.0794791	2	0.601462
Sc_g16023_V2.1A	-1.42333	1.33248	0.0405606	-0.287676	0.337963	2	0.609219
Sc_g16034_V2.1A	-0.849392	1.08681	-0.257889	-0.997401	1.01787	2	0.53139
Sc_g16055_V2.1A	-0.766822	1.45476	-0.392134	0.593098	-0.888896	2	0.361017
Sc_g16109_V2.1A	-0.889713	0.709566	0.493963	-1.25502	0.941202	2	0.349846
Sc_g16118_V2.1A	-0.830085	1.32354	-0.356055	-0.912203	0.774807	2	0.748445
Sc_g16140_V2.1A	-0.827939	1.05703	-0.295053	-0.993658	1.05962	2	0.497345
Sc_g16162_V2.1A	-1.22339	1.30676	0.177199	-0.73458	0.474008	2	0.669121
Sc_g16295_V2.1A	-0.792434	1.47111	-0.396341	-0.85213	0.56979	2	0.865127
Sc_g16320_V2.1A	-0.667192	1.65931	-0.323592	-0.820762	0.152233	2	0.872135
Sc_g16401_V2.1A	-0.764062	1.50345	0.550244	-0.748545	-0.541083	2	0.426974
Sc_g16491_V2.1A	-0.574427	1.12889	-1.12014	-0.417492	0.983168	2	0.41092
Sc_g16507_V2.1A	-0.96975	1.43402	-0.168611	-0.830116	0.534452	2	0.849193
Sc_g16508_V2.1A	-1.02636	1.06668	-0.263141	-0.814529	1.03735	2	0.52234
Sc_g16511_V2.1A	-1.37975	1.0588	0.16043	-0.604063	0.764592	2	0.515455
Sc_g16521_V2.1A	-0.486379	1.76099	-0.569052	-0.564454	-0.141107	2	0.732827
Sc_g00016_V2.1A	-1.08836	0.399577	1.50675	-0.24934	-0.568631	3	0.754986
Sc_g00017_V2.1A	-1.36101	0.839052	0.970098	-0.672485	0.224341	3	0.520875
Sc_g00053_V2.1A	-1.07336	0.0561327	1.61218	-0.112188	-0.482764	3	0.634794
Sc_g00076_V2.1A	-1.36088	0.0434408	1.39602	-0.350875	0.272299	3	0.633195
Sc_g00112_V2.1A	-1.49883	0.619019	1.14017	-0.265188	0.00483091	3	0.696919
Sc_g00132_V2.1A	-0.968342	0.825747	1.04162	0.218074	-1.1171	3	0.507558
Sc_g00153_V2.1A	-1.31361	0.757956	1.21499	-0.273266	-0.386065	3	0.744017
Sc_g00258_V2.1A	-1.27167	0.113106	1.50048	-0.344426	0.00250648	3	0.715331
Sc_g00312_V2.1A	-1.41768	0.350266	1.30925	-0.370036	0.128203	3	0.709641
Sc_g00339_V2.1A	-1.66894	0.0172841	0.98062	0.21813	0.452911	3	0.489165
Sc_g00421_V2.1A	-0.797509	0.623332	1.40568	-0.268463	-0.963036	3	0.59075
Sc_g00458_V2.1A	-1.73709	0.71915	0.352433	0.577377	0.0881314	3	0.382268
Sc_g00465_V2.1A	-1.25472	0.563013	0.921132	-0.900168	0.670746	3	0.399956
Sc_g00470_V2.1A	-1.17563	0.372264	1.49373	-0.415101	-0.275265	3	0.79004
Sc_g00475_V2.1A	-1.58596	0.541063	0.891619	-0.362255	0.515532	3	0.489952
Sc_g00513_V2.1A	-1.48432	0.0287049	1.07553	0.722475	-0.342397	3	0.476269
Sc_g00521_V2.1A	-0.653308	-0.0993534	1.74914	-0.558794	-0.437686	3	0.470659
Sc_g00560_V2.1A	-1.29047	0.255469	1.45799	-0.376159	-0.0468346	3	0.756556
Sc_g00561_V2.1A	-0.96277	-0.416826	-0.477241	1.61677	0.240069	3	0.221858
Sc_g00611_V2.1A	-0.463834	0.120038	1.66859	-0.895553	-0.429239	3	0.484579
Sc_g00614_V2.1A	-1.37924	-0.727813	0.857254	0.786324	0.463471	3	0.327382
Sc_g00656_V2.1A	-1.60724	0.280475	0.672431	-0.252436	0.906769	3	0.356436
Sc_g00681_V2.1A	-1.30026	0.215328	1.39765	-0.517358	0.20464	3	0.671118
Sc_g00755_V2.1A	-1.39516	-0.458601	0.054612	1.23258	0.566568	3	0.264042
Sc_g00833_V2.1A	-1.05063	-0.00989322	1.59077	0.0702442	-0.600487	3	0.521205
Sc_g00970_V2.1A	-0.380859	1.1094	0.718168	0.0053211	-1.45203	3	0.357477
Sc_g00980_V2.1B	-1.24428	-0.430599	1.47511	-0.0877674	0.287538	3	0.478038
Sc_g01004_V2.1A	-0.895293	-0.0881467	1.6886	-0.139653	-0.565509	3	0.469806
Sc_g01007_V2.1A	-0.722008	-0.313664	1.72283	-0.640307	-0.0468472	3	0.454001
Sc_g01077_V2.1A	-1.20463	1.01991	0.860916	-0.857165	0.180961	3	0.421148
Sc_g01144_V2.1A	-1.09718	0.111659	1.58318	-0.0766953	-0.520958	3	0.655299
Sc_g01176_V2.1A	-0.0320557	0.503501	1.40083	-1.05949	-0.812782	3	0.390779
Sc_g01199_V2.1A	-1.0039	0.0891987	1.5474	0.125039	-0.75773	3	0.505993
Sc_g01229_V2.1A	-1.25514	0.0277687	1.12178	0.81433	-0.708744	3	0.412115
Sc_g01260_V2.1A	-0.810987	0.571567	0.946519	-1.32043	0.613332	3	0.337699
Sc_g01287_V2.1A	-1.08176	0.829045	1.15485	-0.899334	-0.00280156	3	0.559765
Sc_g01329_V2.1A	-1.30368	0.761156	1.21959	-0.291428	-0.385637	3	0.744078
Sc_g01369_V2.1A	0.318376	0.223963	1.38982	-1.12457	-0.807597	3	0.319466
Sc_g01382_V2.1A	-0.0797401	0.511435	1.31095	-1.36886	-0.373784	3	0.376636
Sc_g01409_V2.1A	-0.722837	1.08825	0.983923	-0.219274	-1.13006	3	0.470952
Sc_g01422_V2.1A	-0.962713	1.06556	0.931637	-1.03432	-0.000172461	3	0.415714
Sc_g01475_V2.1A	-1.51092	0.274512	0.973401	-0.442814	0.705819	3	0.461899
Sc_g01544_V2.1A	-0.540691	0.423974	0.999119	-1.47569	0.59329	3	0.318796
Sc_g01702_V2.1A	0.577827	0.623248	0.907921	-1.39319	-0.715806	3	0.260455
Sc_g01765_V2.1A	-0.371552	0.318549	1.59635	-0.874583	-0.668764	3	0.476125
Sc_g01872_V2.1A	-1.03585	1.0108	1.04725	-0.889319	-0.132883	3	0.510251
Sc_g01935_V2.1A	-0.33689	-0.074883	1.14811	-1.4386	0.702265	3	0.309028
Sc_g01944_V2.1A	-1.56376	1.11102	0.493959	0.173598	-0.214821	3	0.417443
Sc_g01945_V2.1A	-0.41941	1.01367	-0.296024	1.00511	-1.30334	3	0.246756
Sc_g01956_V2.1A	-0.938719	1.12677	0.983401	-0.898743	-0.272713	3	0.467812
Sc_g02054_V2.1A	-0.997667	1.21049	0.867457	-0.859026	-0.221259	3	0.421397
Sc_g02080_V2.1A	-1.21924	0.61751	1.35836	-0.359247	-0.397385	3	0.786227
Sc_g02130_V2.1A	-1.6086	0.358403	0.9165	0.60747	-0.27377	3	0.525544
Sc_g02151_V2.1A	-1.01554	0.655144	1.36089	-0.805998	-0.194493	3	0.663466
Sc_g02177_V2.1A	-0.929148	1.35826	0.755063	-0.490748	-0.693431	3	0.418707
Sc_g02179_V2.1A	-1.00733	-0.261287	1.67217	-0.342173	-0.0613793	3	0.526079
Sc_g02185_V2.1A	-0.938548	0.168423	1.64456	-0.393337	-0.481101	3	0.667156
Sc_g02207_V2.1A	-1.20609	0.264012	0.610071	1.17802	-0.846015	3	0.359707
Sc_g02328_V2.1A	-0.321774	0.980897	1.07844	-0.507051	-1.23051	3	0.412289
Sc_g02380_V2.1A	-1.25579	-0.0503541	1.54633	-0.104401	-0.135788	3	0.653359
Sc_g02476_V2.1A	-0.786767	0.430964	1.54257	-0.357229	-0.829538	3	0.608961
Sc_g02486_V2.1A	-1.48415	1.08925	0.636347	-0.418002	0.17656	3	0.392159
Sc_g02554_V2.1A	-1.63556	0.582696	0.970412	-0.100771	0.183218	3	0.594969
Sc_g02578_V2.1A	-1.36301	1.06754	0.896917	-0.393573	-0.20787	3	0.552073
Sc_g02653_V2.1A	-1.4833	0.122327	1.29106	0.275372	-0.205458	3	0.631456
Sc_g02667_V2.1A	-0.837368	0.181059	1.52072	-0.970644	0.106231	3	0.554158
Sc_g02816_V2.1A	-1.51023	0.896051	0.877568	-0.367806	0.104414	3	0.539548
Sc_g02820_V2.1A	-1.46877	0.289075	1.29404	-0.254733	0.140394	3	0.698176
Sc_g02842_V2.1A	-1.26313	0.381749	1.35889	-0.624875	0.14737	3	0.680484
Sc_g02935_V2.1A	-1.52134	1.07853	0.642192	-0.31186	0.112477	3	0.416962
Sc_g02953_V2.1A	-1.51981	1.00843	0.625868	0.313555	-0.428038	3	0.476813
Sc_g02968_V2.1A	-1.15537	0.814703	1.22712	-0.669769	-0.216687	3	0.66883
Sc_g02972_V2.1A	0.38693	0.811887	0.935943	-0.932228	-1.20253	3	0.292654
Sc_g02979_V2.1A	-1.49505	0.247275	1.05789	0.627164	-0.437278	3	0.528078
Sc_g03051_V2.1A	-1.21152	0.892275	0.781337	-0.944775	0.482681	3	0.355187
Sc_g03150_V2.1A	-1.0468	1.39658	0.562495	-0.123524	-0.788744	3	0.39
Sc_g03179_V2.1A	-1.47532	-0.377503	0.042937	1.04854	0.761347	3	0.259509
Sc_g03219_V2.1A	-0.993586	-0.748034	1.38526	-0.306993	0.663351	3	0.367206
Sc_g03230_V2.1A	-1.02336	0.751721	1.27339	-0.137292	-0.86446	3	0.644427
Sc_g03242_V2.1A	-1.22296	0.534205	1.38856	-0.198187	-0.501611	3	0.785534
Sc_g03450_V2.1A	-1.04044	-0.0459776	1.60745	0.0523287	-0.573355	3	0.507067
Sc_g03548_V2.1A	-1.64304	0.712778	0.859152	-0.125245	0.19635	3	0.545466
Sc_g03563_V2.1A	-1.54041	0.56143	-0.213323	1.12323	0.06908	3	0.276891
Sc_g03567_V2.1A	-1.16923	0.560536	1.38056	-0.146285	-0.625579	3	0.750391
Sc_g03599_V2.1A	-1.03055	1.05736	0.819388	-1.0518	0.205601	3	0.358272
Sc_g03646_V2.1A	-1.66225	0.337226	1.03928	0.10898	0.176764	3	0.595473
Sc_g03732_V2.1A	-1.24075	0.740467	1.26681	-0.300659	-0.465864	3	0.751625
Sc_g03768_V2.1A	-0.502	1.42581	0.665584	-0.727669	-0.861723	3	0.336104
Sc_g03798_V2.1A	-0.935768	-0.304293	1.64848	-0.543958	0.13554	3	0.501932
Sc_g03815_V2.1A	-1.34221	-0.357195	1.26078	-0.219517	0.658142	3	0.451936
Sc_g03906_V2.1A	-1.12301	0.0507394	1.60686	-0.342789	-0.191797	3	0.694398
Sc_g04061_V2.1A	-1.1914	0.0340952	1.57823	-0.208602	-0.212319	3	0.695039
Sc_g04139_V2.1A	-1.21606	0.385345	1.42449	-0.586078	-0.00769549	3	0.729696
Sc_g04174_V2.1A	-1.24169	0.845861	0.890038	0.396492	-0.890701	3	0.518148
Sc_g04225_V2.1A	-0.0684985	1.25471	0.74314	-1.02619	-0.903162	3	0.308812
Sc_g04390_V2.1A	-0.714516	0.172106	1.64336	-0.827203	-0.27375	3	0.575549
Sc_g04429_V2.1A	-1.16278	0.16554	1.16626	-0.873838	0.704824	3	0.44628
Sc_g04440_V2.1A	-1.49062	0.376483	1.18016	-0.380389	0.314367	3	0.627723
Sc_g04579_V2.1A	-0.668802	1.13617	0.93642	-0.254896	-1.1489	3	0.44884
Sc_g04629_V2.1A	-1.53494	0.211269	0.985212	-0.365288	0.703744	3	0.466976
Sc_g04670_V2.1A	-1.3095	0.638801	1.25697	-0.543456	-0.0428184	3	0.715336
Sc_g04706_V2.1A	-1.16614	0.098484	1.36662	-0.748678	0.449717	3	0.5472
Sc_g04712_V2.1A	-1.17289	0.659096	1.31008	-0.118329	-0.677947	3	0.722552
Sc_g04823_V2.1A	-0.92391	-0.205674	1.68203	-0.523476	-0.0289688	3	0.536941
Sc_g04837_V2.1A	-1.34981	1.08148	0.896107	-0.249212	-0.378561	3	0.568282
Sc_g04877_V2.1A	-1.12497	1.06322	1.02853	-0.681908	-0.284864	3	0.554628
Sc_g04902_V2.1A	-0.183555	0.194217	1.42881	-1.37206	-0.0674071	3	0.385264
Sc_g04956_V2.1A	-1.27397	-0.481864	1.44079	0.0592613	0.255789	3	0.45269
Sc_g05026_V2.1A	-1.23107	0.345655	1.37451	0.177419	-0.666514	3	0.659161
Sc_g05092_V2.1A	-1.25228	-0.448335	1.46496	-0.0508486	0.286501	3	0.470246
Sc_g05106_V2.1A	-0.844492	0.879349	0.942187	0.269289	-1.24633	3	0.453191
Sc_g05202_V2.1A	-1.56422	0.558027	1.02555	-0.317794	0.298441	3	0.58887
Sc_g05250_V2.1A	-0.886636	0.728882	0.771839	0.667206	-1.28129	3	0.396172
Sc_g05322_V2.1A	-1.08835	0.12392	1.60576	-0.41019	-0.231131	3	0.714055
Sc_g05346_V2.1A	-1.35899	1.27066	0.612117	-0.377478	-0.146307	3	0.387629
Sc_g05380_V2.1A	-0.88273	0.0839496	1.66188	-0.232277	-0.630824	3	0.564897
Sc_g05396_V2.1A	-0.252433	0.147843	1.63438	-0.95608	-0.573709	3	0.428216
Sc_g05438_V2.1A	-0.883946	0.0215991	-0.416832	1.69464	-0.415463	3	0.240248
Sc_g05445_V2.1A	-0.506687	0.0501645	1.62137	-1.04798	-0.116858	3	0.474863
Sc_g05548_V2.1A	-1.18161	1.1964	0.772816	-0.757827	-0.0297743	3	0.396206
Sc_g05549_V2.1A	-1.28994	1.18935	0.806809	-0.456022	-0.250206	3	0.481871
Sc_g05550_V2.1A	-1.16898	0.0700792	1.57541	-0.366969	-0.109541	3	0.705611
Sc_g05644_V2.1A	-1.20712	0.150902	0.779033	-0.829602	1.10678	3	0.298946
Sc_g05667_V2.1A	-0.0673838	0.702458	1.28455	-0.891095	-1.02853	3	0.391691
Sc_g05681_V2.1A	-1.57468	0.348609	1.1804	0.0700265	-0.0243564	3	0.677773
Sc_g05717_V2.1A	-1.06493	0.2817	1.54664	-0.154671	-0.608737	3	0.705464
Sc_g05803_V2.1A	0.101523	1.16121	0.759557	-0.912325	-1.10996	3	0.303644
Sc_g05871_V2.1A	-1.40685	0.748892	1.07456	-0.53881	0.122209	3	0.614442
Sc_g05908_V2.1A	-0.835148	-0.22043	1.73806	-0.331223	-0.351258	3	0.457366
Sc_g06050_V2.1A	-1.54722	0.76181	0.130551	0.95762	-0.302757	3	0.340525
Sc_g06060_V2.1A	-0.370271	1.35337	0.715377	-0.652872	-1.0456	3	0.346103
Sc_g06099_V2.1A	-1.26598	1.07058	0.762616	0.220716	-0.787932	3	0.499251
Sc_g06107_V2.1A	-1.32087	0.0720404	1.48654	-0.0412128	-0.196492	3	0.702119
Sc_g06139_V2.1A	-0.82302	0.401038	1.56742	-0.416179	-0.729255	3	0.641012
Sc_g06173_V2.1A	-0.653646	0.459135	1.33043	0.120062	-1.25598	3	0.433246
Sc_g06199_V2.1A	-0.610566	1.10141	1.00773	-1.12059	-0.377986	3	0.410474
Sc_g06257_V2.1A	-1.03384	0.912691	1.17602	-0.245697	-0.80918	3	0.626862
Sc_g06294_V2.1A	-0.419967	1.104	0.974606	-1.2031	-0.455532	3	0.373334
Sc_g06303_V2.1A	-1.37444	-0.330526	1.26332	-0.171706	0.613355	3	0.46489
Sc_g06329_V2.1A	-0.813246	0.2169	1.65138	-0.464385	-0.590652	3	0.619548
Sc_g06342_V2.1A	-1.27995	0.540812	1.34007	-0.515977	-0.0849561	3	0.75172
Sc_g06343_V2.1B	-1.67722	-0.128995	0.836155	0.467168	0.50289	3	0.420975
Sc_g06368_V2.1C	-1.67911	-0.0986553	0.795539	0.657826	0.324402	3	0.41884
Sc_g06382_V2.1A	0.351881	1.04609	0.363494	-0.139656	-1.62181	3	0.249916
Sc_g06428_V2.1A	-1.18387	0.0324503	1.48568	0.241714	-0.575968	3	0.546497
Sc_g06549_V2.1A	-1.19199	-0.0381276	1.31777	-0.690875	0.603227	3	0.496073
Sc_g06556_V2.1A	-1.4918	0.686915	0.632936	-0.580099	0.752044	3	0.337195
Sc_g06623_V2.1A	-0.751011	0.927907	0.801982	0.362821	-1.3417	3	0.406849
Sc_g06718_V2.1A	-1.18309	0.105417	1.46201	0.242486	-0.626826	3	0.567653
Sc_g06730_V2.1A	-1.21568	0.0461278	1.52866	-0.423198	0.0640872	3	0.676553
Sc_g06741_V2.1A	-1.68646	0.978086	0.36764	0.115622	0.225111	3	0.353497
Sc_g06748_V2.1A	-0.592111	0.601821	1.47471	-0.669065	-0.815354	3	0.556186
Sc_g06761_V2.1A	-0.592249	-0.567336	1.61873	-0.778066	0.318926	3	0.378725
Sc_g06819_V2.1A	-1.17606	1.1648	0.920283	-0.450652	-0.458379	3	0.535216
Sc_g06868_V2.1A	-1.43587	0.447738	0.892389	-0.63655	0.732293	3	0.418979
Sc_g06998_V2.1A	-0.879194	0.975441	1.07814	-0.127	-1.04739	3	0.531184
Sc_g07012_V2.1A	-1.24729	1.05797	0.962114	-0.162032	-0.610761	3	0.589137
Sc_g07022_V2.1A	-1.07974	0.905204	1.06781	0.040993	-0.934275	3	0.572941
Sc_g07114_V2.1A	-1.37582	0.82031	1.0989	-0.470432	-0.0729658	3	0.658241
Sc_g07281_V2.1A	-1.53767	0.466261	0.8314	-0.470822	0.710829	3	0.422254
Sc_g07317_V2.1A	-0.655303	0.177205	1.65499	-0.356466	-0.82043	3	0.495428
Sc_g07323_V2.1B	-1.4848	1.13084	0.258926	0.519214	-0.424176	3	0.360909
Sc_g07401_V2.1A	-1.27915	-0.111574	1.23823	-0.558768	0.711263	3	0.467108
Sc_g07450_V2.1A	-1.73261	0.693051	0.553492	0.0270805	0.458984	3	0.400145
Sc_g07547_V2.1A	-1.54429	0.401842	1.15247	-0.255475	0.245455	3	0.642999
Sc_g07581_V2.1A	-0.814923	-0.169482	1.73042	-0.504434	-0.241583	3	0.510593
Sc_g07702_V2.1A	-0.549857	0.823834	1.31915	-0.726678	-0.86645	3	0.518557
Sc_g07772_V2.1A	-0.0434305	-0.370252	1.58459	-1.1619	-0.00900262	3	0.334725
Sc_g07785_V2.1A	-1.4185	-0.685147	0.695798	0.851019	0.556831	3	0.316624
Sc_g07883_V2.1A	-0.937196	0.180148	1.62823	-0.264436	-0.606749	3	0.639994
Sc_g07901_V2.1A	-1.15637	0.182545	1.52656	-0.54687	-0.00586564	3	0.706119
Sc_g07957_V2.1A	-1.36928	0.189269	1.33288	0.311494	-0.464363	3	0.626065
Sc_g08029_V2.1A	-0.705161	0.365899	1.47517	-0.0446931	-1.09121	3	0.476004
Sc_g08034_V2.1A	-0.876163	-0.123023	1.67289	-0.646455	-0.0272466	3	0.552115
Sc_g08035_V2.1B	-1.58675	0.0994052	1.06275	0.567807	-0.143214	3	0.524927
Sc_g08073_V2.1A	-1.43809	0.855191	1.04172	-0.30045	-0.158367	3	0.656892
Sc_g08117_V2.1A	-1.01994	0.404512	1.53395	-0.562313	-0.356215	3	0.743182
Sc_g08196_V2.1A	-0.939249	-0.0339357	1.68459	-0.469219	-0.242185	3	0.606645
Sc_g08234_V2.1A	-0.297585	0.791948	1.10655	-0.176617	-1.4243	3	0.3904
Sc_g08280_V2.1A	-0.975876	-0.178768	1.69245	-0.326789	-0.211017	3	0.544559
Sc_g08302_V2.1A	-1.02209	0.0866912	1.51931	0.192318	-0.776232	3	0.490513
Sc_g08326_V2.1A	0.433805	0.873924	0.775518	-0.669682	-1.41357	3	0.274885
Sc_g08412_V2.1A	0.289504	-0.83639	0.988681	-1.25568	0.813887	3	0.227221
Sc_g08453_V2.1A	-1.56108	0.256466	0.675819	-0.334772	0.963565	3	0.342381
Sc_g08467_V2.1A	-0.770816	0.830906	1.01803	0.201838	-1.27996	3	0.45345
Sc_g08487_V2.1A	0.189734	0.822239	0.738454	-0.0971987	-1.65323	3	0.290228
Sc_g08488_V2.1A	-1.66846	0.634058	0.820891	-0.135684	0.349196	3	0.50642
Sc_g08502_V2.1A	-1.38683	0.623547	1.25232	-0.243233	-0.245811	3	0.769639
Sc_g08571_V2.1A	-1.30684	0.259602	1.40319	0.132254	-0.488201	3	0.697175
Sc_g08574_V2.1A	-1.24544	0.177866	1.28998	0.49231	-0.714715	3	0.515686
Sc_g08602_V2.1A	-0.901881	0.614041	1.43396	-0.353362	-0.792756	3	0.664826
Sc_g08699_V2.1A	-1.45014	0.734598	0.634824	0.729998	-0.649281	3	0.450791
Sc_g08714_V2.1A	-1.24924	1.02052	0.996362	-0.14871	-0.618938	3	0.60695
Sc_g08717_V2.1A	-1.44012	0.262171	0.00557738	1.35106	-0.178683	3	0.301865
Sc_g08857_V2.1A	-1.51482	0.516731	1.16049	-0.279181	0.116784	3	0.681443
Sc_g08860_V2.1A	-1.46413	-0.378768	0.67875	0.0461023	1.11805	3	0.306289
Sc_g08921_V2.1A	-1.05076	0.483193	1.48598	-0.331611	-0.586802	3	0.751364
Sc_g08931_V2.1A	-1.01699	0.446825	1.39769	-0.898601	0.0710815	3	0.615853
Sc_g09017_V2.1A	-1.28542	0.25596	1.43374	0.0669779	-0.471265	3	0.717262
Sc_g09029_V2.1A	-0.55057	1.19572	0.965413	-0.943375	-0.66719	3	0.41071
Sc_g09070_V2.1A	-1.07753	1.00943	1.0174	-0.883498	-0.0658005	3	0.498699
Sc_g09075_V2.1A	-1.55197	0.186054	1.22667	-0.0759215	0.215168	3	0.639091
Sc_g09111_V2.1A	-0.719508	1.1218	0.97031	-0.273773	-1.09883	3	0.468306
Sc_g09250_V2.1A	-0.702318	0.761819	0.746793	0.607701	-1.41399	3	0.370953
Sc_g09291_V2.1A	-1.01641	0.585863	1.4498	-0.47548	-0.543774	3	0.739538
Sc_g09321_V2.1A	-1.42261	0.133315	1.38384	-0.186746	0.0922001	3	0.694318
Sc_g09349_V2.1A	-1.10955	-0.00957077	1.61734	-0.369344	-0.128867	3	0.664168
Sc_g09376_V2.1A	-1.03202	0.347672	1.54689	-0.274445	-0.588105	3	0.728916
Sc_g09401_V2.1A	-1.48283	0.160813	1.33234	-0.0139253	0.00360279	3	0.691111
Sc_g09402_V2.1A	-1.54426	0.446843	0.529604	-0.41391	0.981725	3	0.298415
Sc_g09553_V2.1A	-1.25283	0.0355278	1.48363	-0.443442	0.177109	3	0.651085
Sc_g09560_V2.1A	-0.922933	-0.00444112	1.6661	-0.146394	-0.592331	3	0.526374
Sc_g09569_V2.1A	-0.0826026	-0.337157	1.39083	-1.34391	0.372836	3	0.319358
Sc_g09597_V2.1A	-1.41388	0.281157	0.911145	-0.619678	0.841255	3	0.401424
Sc_g09650_V2.1A	-1.28255	0.122652	1.22519	-0.679491	0.614197	3	0.504073
Sc_g09682_V2.1A	-0.504931	0.998995	1.15446	-0.990774	-0.657753	3	0.456165
Sc_g09968_V2.1A	-1.68552	0.851984	0.588339	-0.0461361	0.291333	3	0.421392
Sc_g09988_V2.1A	0.281439	1.14753	0.440876	-0.359848	-1.51	3	0.261702
Sc_g10037_V2.1A	-1.76872	0.301737	0.677754	0.32461	0.464617	3	0.433199
Sc_g10156_V2.1A	-1.5339	-0.164186	1.20023	0.415801	0.0820581	3	0.50651
Sc_g10195_V2.1A	-0.951631	0.340947	1.56443	-0.671682	-0.282063	3	0.698499
Sc_g10197_V2.1A	-1.30573	0.968465	1.02732	-0.523438	-0.16662	3	0.604643
Sc_g10199_V2.1A	-1.16789	0.323463	1.48963	-0.0942632	-0.550932	3	0.743061
Sc_g10239_V2.1A	-1.40117	-0.0888491	1.40979	0.178167	-0.0979381	3	0.592887
Sc_g10377_V2.1B	-0.790687	0.288534	1.58129	-0.216433	-0.862701	3	0.555829
Sc_g10382_V2.1A	-1.01769	0.532856	1.08981	0.506733	-1.11171	3	0.466599
Sc_g10399_V2.1A	-0.99114	-0.250299	1.6348	-0.516888	0.123531	3	0.530933
Sc_g10466_V2.1A	-1.56404	0.394981	0.684333	-0.394804	0.879533	3	0.355979
Sc_g10483_V2.1A	-1.12314	0.000687897	1.27095	-0.819975	0.671484	3	0.461528
Sc_g10577_V2.1A	-0.0829158	1.03402	1.00395	-0.928028	-1.02702	3	0.360028
Sc_g10624_V2.1A	-0.878053	0.22579	1.64014	-0.489337	-0.498538	3	0.660373
Sc_g10647_V2.1A	-1.41573	-0.145619	1.36431	0.315042	-0.118001	3	0.541057
Sc_g10649_V2.1A	-1.73362	0.127583	0.534328	0.292442	0.779267	3	0.354172
Sc_g10815_V2.1A	-1.46296	0.879631	0.820969	-0.556859	0.319224	3	0.4589
Sc_g11003_V2.1A	-1.14958	-0.17363	1.58693	0.0863271	-0.350046	3	0.510671
Sc_g11149_V2.1A	0.517179	-0.708231	0.974409	-1.38532	0.601961	3	0.221367
Sc_g11172_V2.1A	-1.03825	0.0858873	1.63549	-0.39858	-0.284542	3	0.686235
Sc_g11200_V2.1A	-1.09887	1.27385	0.752609	-0.169555	-0.75804	3	0.464975
Sc_g11218_V2.1A	-1.00438	0.156223	1.51418	0.142523	-0.808547	3	0.521468
Sc_g11346_V2.1A	-1.15859	0.221164	1.46798	-0.66092	0.130368	3	0.66439
Sc_g11347_V2.1A	-1.10848	0.379397	1.52108	-0.391654	-0.40034	3	0.779744
Sc_g11389_V2.1A	-0.633647	0.802413	1.33889	-0.640934	-0.866721	3	0.549329
Sc_g11440_V2.1A	-0.942972	0.585751	1.4604	-0.436587	-0.666586	3	0.703442
Sc_g11476_V2.1A	-1.0813	0.0102698	1.62517	-0.142945	-0.41119	3	0.631265
Sc_g11545_V2.1A	-1.25563	0.505573	1.38125	-0.141331	-0.489858	3	0.78386
Sc_g11556_V2.1A	-0.804731	-0.160657	1.73896	-0.428093	-0.345478	3	0.49173
Sc_g11705_V2.1A	-0.0879543	0.656679	1.11219	-0.165434	-1.51548	3	0.346651
Sc_g11714_V2.1A	-1.37982	-0.652987	1.11379	0.400873	0.518141	3	0.373049
Sc_g11806_V2.1A	-1.28053	0.293892	1.34972	-0.62097	0.257886	3	0.644418
Sc_g11814_V2.1A	-1.43536	0.557259	1.14424	0.244101	-0.510244	3	0.663283
Sc_g11865_V2.1A	0.112379	0.874073	1.00035	-1.34624	-0.640562	3	0.318471
Sc_g11881_V2.1A	-1.06962	0.346549	1.52626	-0.196899	-0.606288	3	0.728814
Sc_g11885_V2.1A	-1.54616	0.154052	1.24099	-0.0551323	0.20625	3	0.636975
Sc_g11929_V2.1A	-1.3098	-0.0849151	1.01177	0.959656	-0.57671	3	0.385631
Sc_g11945_V2.1A	-1.28317	0.602626	0.0576396	1.25829	-0.635383	3	0.316228
Sc_g12018_V2.1A	-1.36288	-0.202061	1.34869	0.468239	-0.251987	3	0.47497
Sc_g12043_V2.1A	-0.825259	1.09036	1.07627	-0.480878	-0.860496	3	0.528248
Sc_g12057_V2.1A	-1.31553	-0.631292	0.323348	1.28527	0.338202	3	0.281167
Sc_g12067_V2.1A	-1.1451	1.26621	0.807721	-0.435293	-0.493539	3	0.472144
Sc_g12080_V2.1A	-1.10799	0.0514963	1.56311	0.061391	-0.568007	3	0.585122
Sc_g12155_V2.1A	-1.08051	-0.329636	1.42982	-0.592618	0.572946	3	0.46173
Sc_g12175_V2.1A	-0.984234	0.319674	1.56436	-0.253613	-0.646186	3	0.692907
Sc_g12213_V2.1A	-0.89631	-0.333981	1.70829	-0.401159	-0.0768397	3	0.470632
Sc_g12299_V2.1A	-0.999492	0.00524664	1.63931	-0.0927506	-0.552313	3	0.56093
Sc_g12302_V2.1A	-1.07032	0.138695	1.38615	0.409318	-0.863838	3	0.461043
Sc_g12324_V2.1A	-1.51356	0.232211	1.27021	-0.138882	0.150024	3	0.67668
Sc_g12465_V2.1A	-0.918807	0.228567	1.58879	-0.152972	-0.745581	3	0.602357
Sc_g12547_V2.1A	-0.0271496	0.174869	1.544	-1.12314	-0.568579	3	0.380738
Sc_g12735_V2.1A	-1.73383	0.815298	0.34845	0.134715	0.43537	3	0.34085
Sc_g12742_V2.1A	-1.12236	1.08884	0.861992	-0.898241	0.06977	3	0.413328
Sc_g12774_V2.1A	-1.32157	0.347379	1.02667	0.70771	-0.760191	3	0.483273
Sc_g12970_V2.1A	-0.194458	0.585147	1.08672	-1.55952	0.0821127	3	0.3311
Sc_g13044_V2.1A	-0.800094	0.924031	0.425395	0.767969	-1.3173	3	0.344977
Sc_g13066_V2.1A	-0.984162	-0.141053	1.17385	-0.927761	0.879122	3	0.377488
Sc_g13079_V2.1A	-0.834017	0.619881	0.999385	0.505453	-1.2907	3	0.419448
Sc_g13123_V2.1A	-1.57506	0.157415	0.573061	-0.213858	1.05844	3	0.308762
Sc_g13221_V2.1A	-1.50269	0.785043	0.95916	-0.417798	0.176288	3	0.569502
Sc_g13248_V2.1A	-1.62158	0.451135	0.533582	-0.264436	0.901296	3	0.322132
Sc_g13336_V2.1A	-0.733988	0.571714	1.23788	0.177593	-1.2532	3	0.456391
Sc_g13355_V2.1A	-1.41402	-0.44079	1.24223	0.112029	0.50055	3	0.443721
Sc_g13448_V2.1A	-1.11482	0.350377	0.152613	1.40681	-0.794983	3	0.307256
Sc_g13514_V2.1A	-1.19684	0.540209	1.32944	0.039111	-0.711918	3	0.69757
Sc_g13516_V2.1A	-1.18552	0.358692	1.30362	0.332912	-0.8097	3	0.574422
Sc_g13619_V2.1A	-1.1948	0.162702	1.53253	-0.440096	-0.0603396	3	0.727859
Sc_g13679_V2.1A	-1.02009	0.0473034	1.62889	-0.538613	-0.117486	3	0.656919
Sc_g13777_V2.1A	-0.765356	-0.71288	1.39429	-0.650292	0.734236	3	0.350339
Sc_g13782_V2.1A	-1.19108	-0.145094	1.49691	0.311189	-0.47192	3	0.464519
Sc_g13840_V2.1A	-1.41681	0.240681	1.30358	0.273379	-0.400837	3	0.655836
Sc_g13843_V2.1A	0.361611	1.18635	0.366688	-0.46013	-1.45452	3	0.247433
Sc_g13903_V2.1A	-1.49094	0.77519	0.864932	-0.531183	0.381998	3	0.479298
Sc_g14033_V2.1A	-1.10099	0.922276	1.16228	-0.265262	-0.718304	3	0.647148
Sc_g14117_V2.1A	-1.32396	0.649379	1.19856	-0.616681	0.0926963	3	0.657402
Sc_g14171_V2.1A	-0.960575	-0.11948	1.69521	-0.314023	-0.30113	3	0.558759
Sc_g14236_V2.1A	-1.73997	0.11317	0.682909	0.626654	0.317236	3	0.421929
Sc_g14294_V2.1A	0.0972631	0.509815	1.34783	-1.01726	-0.937644	3	0.362304
Sc_g14306_V2.1A	-0.768137	-0.0332885	1.72127	-0.352665	-0.567185	3	0.492227
Sc_g14427_V2.1A	-1.16628	-0.383939	1.57429	0.0707057	-0.0947813	3	0.451592
Sc_g14461_V2.1A	-0.85406	-0.198089	1.72834	-0.426336	-0.249854	3	0.502724
Sc_g14524_V2.1A	-1.00046	0.324766	1.57202	-0.346499	-0.549824	3	0.724077
Sc_g14587_V2.1A	-0.948072	0.898085	1.07797	-1.06363	0.0356391	3	0.473103
Sc_g14787_V2.1A	-1.69945	0.894815	0.514347	0.0978242	0.192467	3	0.409802
Sc_g14809_V2.1A	-0.797888	0.323278	1.60358	-0.406165	-0.722801	3	0.617026
Sc_g14821_V2.1A	-1.02613	-0.333223	1.33319	-0.714337	0.740499	3	0.416965
Sc_g14878_V2.1A	-1.28354	0.667921	1.04145	-0.81753	0.391702	3	0.500224
Sc_g14879_V2.1A	-1.19504	0.317975	1.47591	-0.537263	-0.0615846	3	0.744305
Sc_g14881_V2.1A	-1.37532	1.10059	0.830576	-0.115335	-0.440514	3	0.544671
Sc_g14952_V2.1A	-1.42897	0.930951	0.795271	-0.604013	0.306757	3	0.437066
Sc_g14999_V2.1A	-1.14605	0.190218	1.28633	-0.85122	0.520726	3	0.511862
Sc_g15005_V2.1A	-0.979822	0.703478	1.32359	-0.173759	-0.873488	3	0.645481
Sc_g15020_V2.1A	-1.2389	-0.539875	1.28311	-0.20185	0.697514	3	0.410176
Sc_g15052_V2.1A	-1.43852	0.478957	1.26495	-0.317834	0.0124477	3	0.736986
Sc_g15253_V2.1A	-0.99018	0.930204	1.15997	-0.230817	-0.869174	3	0.603196
Sc_g15601_V2.1A	-1.3428	0.185433	1.42436	0.0879374	-0.354936	3	0.707142
Sc_g15675_V2.1A	-0.566428	0.862285	1.25651	-1.05175	-0.500625	3	0.490082
Sc_g15695_V2.1A	-0.52913	0.344	1.47837	-0.108161	-1.18508	3	0.418923
Sc_g15751_V2.1A	-1.59618	-0.201129	1.07092	0.386183	0.340212	3	0.469568
Sc_g15756_V2.1A	-1.17805	-0.67441	1.28433	-0.13215	0.700285	3	0.38179
Sc_g15924_V2.1A	-1.50483	0.515665	0.839233	-0.539045	0.688979	3	0.421946
Sc_g15956_V2.1A	-0.506334	0.0962739	1.33293	-1.33659	0.41372	3	0.388593
Sc_g15981_V2.1A	-0.910077	0.83185	0.908669	-1.22432	0.39388	3	0.358127
Sc_g15986_V2.1A	-0.584326	0.30565	1.54029	-0.185371	-1.07624	3	0.447943
Sc_g16012_V2.1A	-1.0101	1.15693	0.984102	-0.694395	-0.436543	3	0.511338
Sc_g16072_V2.1A	-0.961759	0.921336	1.20218	-0.350591	-0.81117	3	0.617198
Sc_g16075_V2.1A	-1.42434	1.20506	0.610757	-0.382068	-0.00941071	3	0.386457
Sc_g16112_V2.1A	-1.42087	0.846038	1.04415	-0.0544285	-0.414898	3	0.667129
Sc_g16187_V2.1A	-1.16957	0.613237	1.36052	-0.604162	-0.200024	3	0.740034
Sc_g16256_V2.1A	-1.56985	0.108501	1.22281	0.112931	0.125613	3	0.618874
Sc_g16300_V2.1A	-1.05242	0.367921	1.32125	0.317474	-0.954227	3	0.524994
Sc_g16334_V2.1A	-0.832689	0.853891	1.2753	-0.413056	-0.88345	3	0.596684
Sc_g16351_V2.1A	-0.447634	1.14552	0.982954	-0.607408	-1.07343	3	0.418731
Sc_g16363_V2.1A	-1.45931	0.756928	1.01031	-0.492598	0.18467	3	0.582664
Sc_g16365_V2.1A	-1.4514	1.12193	0.390091	0.459946	-0.520572	3	0.39564
Sc_g16386_V2.1A	-1.61868	0.681278	0.925828	0.176823	-0.165247	3	0.604082
Sc_g16525_V2.1A	-1.56227	0.438933	0.86266	-0.412096	0.672778	3	0.444173
Sc_g16528_V2.1A	-1.27629	0.636403	0.787654	-0.890817	0.74305	3	0.348893
Sc_g00152_V2.1A	-1.06826	-0.526403	1.5882	0.17547	-0.169009	4	0.528723
Sc_g00195_V2.1A	-0.707856	-0.789412	1.69023	-0.108285	-0.084676	4	0.61581
Sc_g00329_V2.1A	-0.331974	-0.960355	0.440297	1.52389	-0.671861	4	0.414549
Sc_g00446_V2.1A	-0.827307	-0.938564	1.34059	0.735632	-0.310354	4	0.662753
Sc_g00517_V2.1A	0.0229239	-0.590659	1.71537	-0.416399	-0.731238	4	0.647947
Sc_g00575_V2.1A	-0.222229	-0.580382	1.73712	-0.18481	-0.749695	4	0.787345
Sc_g00609_V2.1A	-0.314162	-0.627153	0.855477	1.2203	-1.13446	4	0.531085
Sc_g00612_V2.1A	-0.381813	-0.481089	1.77788	-0.310334	-0.604647	4	0.697473
Sc_g00621_V2.1A	0.878591	-0.186111	0.853837	0.0233496	-1.56967	4	0.351046
Sc_g00653_V2.1A	-0.885611	-0.341702	1.70053	-0.0184853	-0.454734	4	0.589678
Sc_g00937_V2.1A	-0.133225	-0.732407	1.69488	-0.0759485	-0.753297	4	0.824306
Sc_g00941_V2.1A	-0.65051	-0.367584	1.7468	-0.114451	-0.614255	4	0.708832
Sc_g00948_V2.1A	0.906539	-0.73364	1.25251	-0.546419	-0.878986	4	0.401125
Sc_g00978_V2.1A	-0.199559	-0.665466	1.76085	-0.535852	-0.359978	4	0.583464
Sc_g00998_V2.1A	-0.645668	-0.152767	1.75138	-0.337955	-0.614994	4	0.49965
Sc_g01049_V2.1A	-0.350818	-0.631895	1.76407	-0.216838	-0.564517	4	0.768374
Sc_g01052_V2.1A	-0.972142	-0.992393	1.31507	0.579476	0.0699901	4	0.53396
Sc_g01109_V2.1A	-0.456658	-0.556358	0.969377	1.14905	-1.10541	4	0.565056
Sc_g01119_V2.1A	-0.484228	-0.182831	1.31135	0.627832	-1.27212	4	0.636354
Sc_g01163_V2.1A	-0.457942	-0.705944	1.69767	0.0987383	-0.632526	4	0.915062
Sc_g01164_V2.1A	-0.289209	-0.933734	1.28883	0.798099	-0.863981	4	0.750223
Sc_g01173_V2.1A	1.08568	-0.92823	0.88835	0.0355283	-1.08133	4	0.371558
Sc_g01177_V2.1A	-0.802108	-0.233339	1.64145	0.157534	-0.763539	4	0.686507
Sc_g01234_V2.1A	-0.894691	-0.417466	1.47991	0.556843	-0.724597	4	0.720278
Sc_g01254_V2.1A	-0.582797	-0.447124	1.7027	0.0728293	-0.745609	4	0.858937
Sc_g01258_V2.1A	-0.614966	-0.324371	1.66182	0.13572	-0.858207	4	0.809276
Sc_g01273_V2.1A	-0.0191052	-0.957046	1.49591	0.336301	-0.856063	4	0.813023
Sc_g01274_V2.1A	0.121406	-1.22373	0.668968	1.20317	-0.769808	4	0.470814
Sc_g01288_V2.1A	-0.384645	-0.60119	1.71945	-0.00279652	-0.73082	4	0.885037
Sc_g01328_V2.1A	-0.452489	-0.752005	1.70284	0.0716724	-0.570023	4	0.89336
Sc_g01389_V2.1A	-0.446274	-0.70494	1.72137	0.0134553	-0.583612	4	0.87915
Sc_g01396_V2.1A	-0.311703	-0.679271	0.0470906	1.69541	-0.751528	4	0.332292
Sc_g01415_V2.1A	-0.874003	-0.429149	1.62638	0.259464	-0.582689	4	0.742351
Sc_g01426_V2.1A	-0.433493	-0.486873	1.72203	-0.0211579	-0.780508	4	0.855631
Sc_g01433_V2.1A	-0.295099	-1.02864	1.53238	0.388064	-0.596704	4	0.85
Sc_g01440_V2.1A	-0.263475	-0.768798	1.56707	0.341212	-0.87601	4	0.90865
Sc_g01443_V2.1A	-0.337977	-1.00823	1.57973	0.29944	-0.532964	4	0.856781
Sc_g01471_V2.1A	-0.290543	-0.778771	1.5613	0.366542	-0.858533	4	0.912261
Sc_g01485_V2.1A	-0.641628	0.299082	1.08023	0.646014	-1.3837	4	0.419758
Sc_g01554_V2.1A	-0.719594	-0.498954	1.69287	0.119853	-0.594178	4	0.825045
Sc_g01573_V2.1A	0.923034	-1.13905	0.809223	0.417464	-1.01067	4	0.407159
Sc_g01619_V2.1A	-0.750573	-1.01855	1.23917	0.866325	-0.336366	4	0.635329
Sc_g01760_V2.1A	-0.349809	-0.310879	1.75605	-0.768336	-0.327024	4	0.424983
Sc_g01829_V2.1A	-0.935578	-0.849353	1.50597	0.359082	-0.0801176	4	0.612906
Sc_g01853_V2.1A	-0.380103	-1.00365	1.6583	-0.311301	0.036756	4	0.562168
Sc_g01884_V2.1A	-0.584901	-0.112135	1.69115	-0.115472	-0.878638	4	0.609999
Sc_g01904_V2.1A	-0.542935	-1.15527	1.15753	0.935368	-0.394687	4	0.624924
Sc_g01905_V2.1A	-0.345082	-1.10829	1.50143	0.421603	-0.469659	4	0.802529
Sc_g01911_V2.1A	-0.899326	-0.317232	1.44861	0.578656	-0.810712	4	0.676523
Sc_g01917_V2.1A	0.303965	-1.24068	1.47981	-0.147001	-0.396095	4	0.589297
Sc_g01934_V2.1A	0.048008	-1.41639	-0.312706	1.33081	0.350281	4	0.246594
Sc_g01946_V2.1A	-0.626818	-0.720526	1.63741	0.282019	-0.572089	4	0.90379
Sc_g01960_V2.1A	-0.552334	-0.564567	1.6936	0.124938	-0.701638	4	0.910724
Sc_g01963_V2.1A	-0.012909	-0.885591	1.54311	0.237427	-0.882039	4	0.824198
Sc_g02009_V2.1A	0.47415	-0.659802	1.52243	-0.414863	-0.921918	4	0.544463
Sc_g02101_V2.1A	-0.140499	-0.961441	1.67482	-0.0781321	-0.494746	4	0.773831
Sc_g02120_V2.1A	0.888436	-0.788043	1.26978	-0.546123	-0.824055	4	0.407869
Sc_g02121_V2.1A	-1.04107	-0.368863	0.553343	1.45471	-0.598114	4	0.376149
Sc_g02172_V2.1A	-0.567538	-0.641357	1.68856	0.147637	-0.627307	4	0.913134
Sc_g02205_V2.1A	0.0689861	-0.583702	1.71132	-0.527703	-0.668904	4	0.594015
Sc_g02322_V2.1A	-0.570113	-0.406451	1.76683	-0.200451	-0.589819	4	0.70078
Sc_g02423_V2.1A	-0.183595	-0.766345	1.59702	0.232875	-0.879952	4	0.892315
Sc_g02424_V2.1A	-0.198025	-0.810592	1.53304	0.376536	-0.900961	4	0.881049
Sc_g02436_V2.1A	-0.705352	-0.383754	1.7345	-0.0595739	-0.585817	4	0.715745
Sc_g02438_V2.1A	0.906586	-0.690693	1.2433	-0.516709	-0.942481	4	0.402635
Sc_g02518_V2.1A	-0.594449	-0.472924	1.59892	0.33637	-0.867918	4	0.89095
Sc_g02524_V2.1A	-0.888154	-0.322707	1.49051	0.51068	-0.790331	4	0.697447
Sc_g02549_V2.1A	-0.547732	-0.448828	1.7783	-0.514592	-0.267153	4	0.502266
Sc_g02568_V2.1A	0.215304	-1.1901	-0.205003	1.5384	-0.358609	4	0.283775
Sc_g02635_V2.1A	-0.251418	-0.129009	0.630996	1.19581	-1.44638	4	0.418704
Sc_g02645_V2.1A	0.318221	-1.18336	0.550648	1.19304	-0.878545	4	0.43098
Sc_g02684_V2.1A	-0.675239	-0.562419	1.29524	0.85111	-0.908687	4	0.710368
Sc_g02690_V2.1A	-0.265235	-0.128783	1.69257	-0.329018	-0.969538	4	0.581038
Sc_g02706_V2.1A	-0.1903	-0.607604	1.73606	-0.203904	-0.73425	4	0.777082
Sc_g02715_V2.1A	-0.758813	-0.608176	1.54857	0.474791	-0.656373	4	0.844572
Sc_g02740_V2.1A	-0.477332	-0.37973	1.76176	-0.212644	-0.692055	4	0.717312
Sc_g02748_V2.1A	-0.269537	0.510255	0.862091	0.524629	-1.62744	4	0.355395
Sc_g02824_V2.1A	-0.115879	-0.836445	1.27268	0.738677	-1.05904	4	0.729141
Sc_g02830_V2.1A	0.997344	-1.21069	0.868111	0.207202	-0.861971	4	0.394123
Sc_g02836_V2.1A	0.520417	-0.816123	1.20012	0.326843	-1.23126	4	0.567744
Sc_g02895_V2.1A	-0.358067	-0.338007	1.77554	-0.433967	-0.645499	4	0.600178
Sc_g02917_V2.1A	0.0308464	-1.07449	1.63219	-0.233901	-0.354639	4	0.653222
Sc_g02933_V2.1A	-0.914964	-0.774352	1.36292	0.734339	-0.407942	4	0.667255
Sc_g02973_V2.1A	-0.278312	-0.69219	1.74962	-0.191147	-0.587971	4	0.78624
Sc_g03074_V2.1A	-0.403382	-0.213263	1.7677	-0.527824	-0.623236	4	0.509077
Sc_g03085_V2.1A	-1.05585	-0.675196	1.1036	1.02594	-0.398493	4	0.523686
Sc_g03123_V2.1A	-0.89531	-0.693933	1.2354	0.927938	-0.574097	4	0.629155
Sc_g03141_V2.1A	-0.910868	-0.477546	1.27168	0.870248	-0.753509	4	0.629876
Sc_g03160_V2.1A	-0.923669	-0.557307	1.3928	0.712098	-0.62392	4	0.689285
Sc_g03166_V2.1A	-0.413474	-0.41028	1.77133	-0.281254	-0.666324	4	0.697317
Sc_g03229_V2.1A	-0.642598	-0.057047	1.72759	-0.325706	-0.702244	4	0.468717
Sc_g03267_V2.1A	-0.0144669	-0.741622	-0.159561	1.68361	-0.767965	4	0.299656
Sc_g03277_V2.1A	0.137201	-0.629229	1.64941	-0.266518	-0.890868	4	0.678472
Sc_g03296_V2.1A	-0.564448	-0.792736	1.64796	0.238615	-0.529392	4	0.898077
Sc_g03341_V2.1A	-0.724009	-0.808596	1.58302	0.371507	-0.42192	4	0.819938
Sc_g03353_V2.1A	-0.930568	-0.364427	1.69702	-0.0586233	-0.343402	4	0.53112
Sc_g03399_V2.1A	1.06899	-1.10654	1.03613	-0.325087	-0.673489	4	0.366963
Sc_g03413_V2.1A	-0.862479	-0.450857	1.42829	0.651832	-0.766786	4	0.719698
Sc_g03428_V2.1A	0.495185	-0.835718	1.12914	0.463146	-1.25176	4	0.559566
Sc_g03446_V2.1A	0.105123	-0.960203	1.58341	0.0195862	-0.747918	4	0.755691
Sc_g03461_V2.1A	-0.388721	-0.76265	1.62996	0.258686	-0.737274	4	0.941266
Sc_g03463_V2.1A	-0.922056	-0.871123	1.05852	1.07466	-0.339999	4	0.537131
Sc_g03526_V2.1A	-0.375826	-0.774282	1.41115	0.654918	-0.915959	4	0.831356
Sc_g03549_V2.1A	-0.39876	-0.542386	1.77658	-0.27348	-0.561952	4	0.723042
Sc_g03562_V2.1B	-0.78938	-0.69445	1.5638	0.432214	-0.512185	4	0.818994
Sc_g03606_V2.1A	-0.550455	-0.124542	-0.276227	1.73115	-0.77993	4	0.265346
Sc_g03607_V2.1A	1.04494	-0.834924	1.09364	-0.364439	-0.93922	4	0.377986
Sc_g03625_V2.1B	-0.145588	-0.776936	1.68357	-0.0261438	-0.734903	4	0.841707
Sc_g03635_V2.1A	-0.937091	-0.506638	1.17849	0.981491	-0.716252	4	0.584417
Sc_g03657_V2.1A	-0.123825	0.0798118	-0.0428719	1.45282	-1.36593	4	0.288942
Sc_g03693_V2.1A	-0.0401997	-0.76646	1.70391	-0.219388	-0.677859	4	0.74593
Sc_g03720_V2.1A	-0.592593	-0.719452	1.10247	1.07788	-0.868306	4	0.627239
Sc_g03735_V2.1A	-0.158492	-0.70798	1.70969	-0.109297	-0.733925	4	0.817513
Sc_g03744_V2.1A	-0.208477	-0.668146	1.27047	0.756611	-1.15046	4	0.721296
Sc_g03767_V2.1A	-0.345113	-0.446093	1.78245	-0.413507	-0.577738	4	0.634525
Sc_g03789_V2.1A	-0.62342	-0.662167	1.31953	0.828942	-0.862887	4	0.74429
Sc_g03794_V2.1A	-0.519849	-1.16742	1.50044	-0.128092	0.314919	4	0.49252
Sc_g03826_V2.1A	-1.25314	-0.584953	1.37231	0.451716	0.0140646	4	0.440683
Sc_g03832_V2.1A	0.512567	-0.825289	1.49815	-0.826255	-0.359178	4	0.423725
Sc_g03846_V2.1A	-0.343143	-0.801711	1.51697	0.473142	-0.845256	4	0.897705
Sc_g03848_V2.1B	0.296123	-0.884802	1.58884	-0.271101	-0.72906	4	0.6359
Sc_g03892_V2.1A	-0.248181	-0.983087	1.18716	0.905684	-0.861581	4	0.690982
Sc_g03909_V2.1A	-0.4561	-0.719617	1.60765	0.330063	-0.761997	4	0.945185
Sc_g03919_V2.1A	-0.78682	-0.515274	1.67464	0.161276	-0.533825	4	0.793172
Sc_g03954_V2.1A	-0.687843	-0.620439	1.68675	0.146329	-0.524792	4	0.852377
Sc_g04040_V2.1A	-0.0291757	-0.818714	1.57285	0.181667	-0.906632	4	0.832922
Sc_g04078_V2.1A	-1.09836	-0.512861	1.53756	0.323006	-0.249342	4	0.552779
Sc_g04099_V2.1A	-0.468021	-0.732407	1.60196	0.345884	-0.747415	4	0.942622
Sc_g04146_V2.1A	-0.820284	-0.80393	0.932108	1.23276	-0.540655	4	0.520697
Sc_g04152_V2.1A	0.734479	-0.904874	1.31254	-0.205866	-0.936275	4	0.498252
Sc_g04183_V2.1A	-0.063824	-0.933706	1.14556	0.874896	-1.02292	4	0.662716
Sc_g04187_V2.1A	-0.681231	-0.365808	1.7382	-0.0791945	-0.611965	4	0.71325
Sc_g04241_V2.1A	-1.01412	-0.669147	1.32784	0.768257	-0.412825	4	0.615554
Sc_g04270_V2.1A	1.10659	-0.584643	0.843645	-0.054499	-1.31109	4	0.340777
Sc_g04284_V2.1A	-0.726247	-0.296335	1.75973	-0.277999	-0.459149	4	0.536198
Sc_g04307_V2.1A	-1.25791	-0.903288	0.799641	0.813773	0.547787	4	0.326897
Sc_g04325_V2.1A	-0.376442	-0.747307	1.75991	-0.327669	-0.308494	4	0.662416
Sc_g04342_V2.1A	0.651827	-0.559774	1.3995	-1.05464	-0.436912	4	0.35125
Sc_g04381_V2.1A	-0.44292	-0.88588	1.63036	0.246389	-0.547952	4	0.896604
Sc_g04396_V2.1A	0.891165	-0.828486	1.27472	-0.658158	-0.679237	4	0.389689
Sc_g04413_V2.1B	-0.446942	-0.703396	1.66446	0.19176	-0.705883	4	0.942283
Sc_g04489_V2.1A	-0.342656	-0.640141	1.67972	0.103477	-0.8004	4	0.918313
Sc_g04505_V2.1A	-0.639773	-0.789744	1.29941	0.861944	-0.731837	4	0.730878
Sc_g04525_V2.1A	-0.780703	-0.669001	1.53379	0.49966	-0.583748	4	0.823725
Sc_g04547_V2.1A	-0.521285	-0.670956	1.75109	-0.112677	-0.446172	4	0.781327
Sc_g04582_V2.1A	-0.0935578	-0.28747	1.33712	0.434002	-1.39009	4	0.646516
Sc_g04616_V2.1A	-0.437705	-1.00367	0.798542	1.31055	-0.667717	4	0.513206
Sc_g04634_V2.1A	1.13347	-0.545077	0.973303	-0.426313	-1.13538	4	0.327899
Sc_g04685_V2.1A	-0.668958	-0.585461	1.72538	0.0113985	-0.482358	4	0.798416
Sc_g04713_V2.1B	-0.593613	-0.403625	-0.615926	1.75637	-0.143207	4	0.22343
Sc_g04795_V2.1A	0.851593	-0.702483	1.03259	0.122187	-1.30389	4	0.438597
Sc_g04845_V2.1A	0.0323148	-1.07072	1.16248	0.802092	-0.92617	4	0.659562
Sc_g04868_V2.1A	-0.385853	-0.573329	1.73689	-0.0700801	-0.707623	4	0.851302
Sc_g04878_V2.1A	-0.261917	-0.701836	1.66351	0.112036	-0.811792	4	0.907282
Sc_g04893_V2.1A	-0.259068	-0.578988	1.75543	-0.240377	-0.677	4	0.76062
Sc_g04894_V2.1A	-0.198812	-0.647634	1.72621	-0.144697	-0.735064	4	0.808428
Sc_g04896_V2.1A	-0.411112	-0.833655	1.58535	0.361067	-0.701647	4	0.924669
Sc_g04968_V2.1A	-1.12149	-0.666449	1.04983	1.0486	-0.310497	4	0.485158
Sc_g05005_V2.1A	0.642258	-0.565205	1.44511	-0.658046	-0.864113	4	0.444406
Sc_g05056_V2.1A	-0.905667	-0.276921	1.50846	0.459366	-0.785241	4	0.674176
Sc_g05068_V2.1A	-0.452856	-0.632566	1.72211	0.0181155	-0.654808	4	0.89009
Sc_g05071_V2.1A	-0.819996	-0.813455	1.11292	1.06395	-0.543422	4	0.591354
Sc_g05123_V2.1A	0.295566	-0.582822	1.48962	-0.0394236	-1.16294	4	0.644454
Sc_g05124_V2.1A	0.0512676	-0.544904	1.69633	-0.378106	-0.824589	4	0.652802
Sc_g05147_V2.1A	-0.460526	-0.308179	1.7085	-0.0622517	-0.877546	4	0.762828
Sc_g05193_V2.1A	-0.562134	-0.401323	1.72536	-0.0233103	-0.738596	4	0.80774
Sc_g05211_V2.1A	-0.161292	-0.879001	1.52597	0.371504	-0.857178	4	0.867257
Sc_g05220_V2.1A	-0.614998	-0.685105	1.2355	0.933376	-0.868771	4	0.694803
Sc_g05246_V2.1A	0.392792	0.499248	0.285306	0.599181	-1.77653	4	0.271758
Sc_g05254_V2.1A	-0.30012	-0.765834	1.63223	0.21633	-0.782602	4	0.926855
Sc_g05281_V2.1A	-0.455699	-0.863035	1.46656	0.591582	-0.739412	4	0.861454
Sc_g05288_V2.1A	-0.799913	-0.193615	1.74076	-0.292328	-0.454907	4	0.450148
Sc_g05342_V2.1A	-0.65433	-1.28982	1.0784	0.863297	0.00245535	4	0.524173
Sc_g05378_V2.1A	0.0466296	-0.871027	0.00516974	1.61451	-0.795281	4	0.326931
Sc_g05382_V2.1A	-0.239653	-1.51246	0.0617424	1.17874	0.511631	4	0.283169
Sc_g05395_V2.1A	0.11858	-0.864163	1.58525	0.0123847	-0.852051	4	0.758994
Sc_g05436_V2.1A	0.435675	-0.701672	1.34836	0.134844	-1.21721	4	0.606155
Sc_g05459_V2.1A	-0.480463	-1.01865	0.563438	1.4619	-0.526219	4	0.437229
Sc_g05547_V2.1A	-0.458337	0.0336799	1.71221	-0.524975	-0.762579	4	0.420335
Sc_g05556_V2.1A	-0.0840656	-0.849579	1.65033	0.0229428	-0.739625	4	0.831773
Sc_g05563_V2.1A	0.237107	-1.07586	1.51192	0.0334326	-0.706602	4	0.692526
Sc_g05631_V2.1A	-0.084793	-0.533593	1.71266	-0.250348	-0.843926	4	0.727706
Sc_g05686_V2.1A	0.125333	-0.787663	-0.036066	1.59794	-0.899541	4	0.317883
Sc_g05702_V2.1A	-0.683604	-0.542943	1.73885	-0.0523704	-0.459937	4	0.750315
Sc_g05729_V2.1A	-0.390159	-0.8347	1.4966	0.525311	-0.797051	4	0.885971
Sc_g05763_V2.1A	-0.303298	-0.614982	1.75698	-0.20589	-0.632809	4	0.780943
Sc_g05827_V2.1A	-0.85976	-0.662003	0.836843	1.31398	-0.62906	4	0.482907
Sc_g05836_V2.1A	-0.947036	-0.0632957	1.18986	0.823266	-1.00279	4	0.500874
Sc_g05850_V2.1A	-0.800975	-0.463196	1.71922	-0.0217989	-0.433248	4	0.679423
Sc_g05893_V2.1A	0.311966	-0.900165	1.58535	-0.296237	-0.700916	4	0.623298
Sc_g05898_V2.1A	-0.84283	-0.223195	1.62738	0.1851	-0.746455	4	0.663307
Sc_g05970_V2.1A	-0.823131	-0.379413	1.74101	-0.234568	-0.3039	4	0.512581
Sc_g06040_V2.1A	-0.793027	-0.77277	1.65943	0.0421372	-0.135775	4	0.649
Sc_g06074_V2.1A	-0.370195	-0.713667	1.66289	0.169165	-0.748197	4	0.936142
Sc_g06133_V2.1A	-0.545016	-0.645782	1.62644	0.304544	-0.740185	4	0.941785
Sc_g06208_V2.1A	0.161145	-0.906705	0.305737	1.43682	-0.996995	4	0.382571
Sc_g06214_V2.1A	-0.311763	-0.57324	1.61472	0.227021	-0.956736	4	0.901918
Sc_g06218_V2.1A	-0.494271	-0.5724	1.76142	-0.142319	-0.552435	4	0.786197
Sc_g06280_V2.1A	-0.835941	0.27774	0.998481	0.811892	-1.25217	4	0.397178
Sc_g06297_V2.1A	-0.308836	-0.680408	1.71157	-0.00668125	-0.715645	4	0.881702
Sc_g06309_V2.1A	-0.318757	-0.923972	0.687411	1.37719	-0.821875	4	0.484194
Sc_g06322_V2.1A	0.132751	-0.500423	1.57832	-0.101335	-1.10932	4	0.684377
Sc_g06360_V2.1A	-0.7016	-0.582205	1.63346	0.293931	-0.643587	4	0.886089
Sc_g06528_V2.1A	-0.163429	-0.210265	-0.355673	1.69446	-0.965088	4	0.262528
Sc_g06579_V2.1A	-0.625439	-0.673976	1.67308	0.191053	-0.564713	4	0.89568
Sc_g06608_V2.1A	-0.553649	-0.669154	1.64019	0.275238	-0.692624	4	0.939479
Sc_g06651_V2.1A	-0.760932	-0.130616	0.566942	1.39312	-1.06851	4	0.390138
Sc_g06694_V2.1A	-0.221936	-0.713738	1.64027	0.148994	-0.853594	4	0.9009
Sc_g06716_V2.1A	-0.476919	-0.640462	1.68842	0.131944	-0.702984	4	0.929948
Sc_g06724_V2.1A	-0.433132	-0.759944	1.72813	-0.0380422	-0.497008	4	0.837832
Sc_g06728_V2.1A	-0.592978	0.163315	0.16595	1.46591	-1.2022	4	0.307732
Sc_g06751_V2.1A	-0.61388	-1.0052	1.25928	0.873515	-0.513714	4	0.688533
Sc_g06763_V2.1A	-0.585721	-0.701622	1.42651	0.678766	-0.81793	4	0.825971
Sc_g06780_V2.1A	-1.02912	-0.639557	1.59004	0.0223968	0.0562368	4	0.476097
Sc_g06791_V2.1B	-0.661728	-0.676733	1.73404	-0.100341	-0.295242	4	0.702697
Sc_g06796_V2.1B	-1.03605	-0.271085	1.60078	0.204949	-0.498592	4	0.539868
Sc_g06804_V2.1A	-0.664627	-0.415617	1.72644	-0.00992874	-0.636268	4	0.777822
Sc_g06805_V2.1A	-0.471455	-0.836397	0.908755	1.24183	-0.842732	4	0.554527
Sc_g06833_V2.1A	-0.739255	-0.457577	1.72166	0.0043137	-0.529142	4	0.745698
Sc_g06837_V2.1A	-1.13041	-0.664319	0.902873	1.17667	-0.28481	4	0.443988
Sc_g06850_V2.1A	-0.601747	-0.680467	1.72949	-0.019088	-0.428192	4	0.799837
Sc_g06853_V2.1A	0.473622	-0.986733	0.65567	1.01545	-1.15801	4	0.444435
Sc_g06863_V2.1A	0.0921741	-0.51057	1.67736	-0.879254	-0.379715	4	0.442435
Sc_g06867_V2.1A	-0.444487	-0.176397	1.72379	-0.241878	-0.861025	4	0.623718
Sc_g06892_V2.1A	-0.552482	-0.596161	1.13222	1.02244	-1.00601	4	0.637247
Sc_g06934_V2.1B	0.452087	-1.73665	0.689345	0.549912	0.0453096	4	0.37884
Sc_g06994_V2.1A	-0.484816	-0.827224	1.5301	0.48917	-0.707227	4	0.89964
Sc_g07026_V2.1A	-0.100598	-0.765058	1.4074	-1.06995	0.528204	4	0.299209
Sc_g07029_V2.1A	-0.300148	-0.70125	1.76579	-0.318971	-0.445422	4	0.699937
Sc_g07051_V2.1A	0.512056	-1.19713	0.564601	1.05488	-0.934407	4	0.418832
Sc_g07054_V2.1A	-0.327233	-0.211619	1.75986	-0.557637	-0.663373	4	0.510895
Sc_g07059_V2.1A	0.663398	-0.216239	0.457534	0.750686	-1.65538	4	0.336833
Sc_g07153_V2.1A	-0.627501	-0.59959	1.71054	0.077581	-0.561033	4	0.860587
Sc_g07159_V2.1A	-0.897204	0.326537	0.799938	0.985868	-1.21514	4	0.357379
Sc_g07173_V2.1A	-0.50075	-0.554381	-0.182534	1.76833	-0.530664	4	0.288223
Sc_g07175_V2.1A	-0.178051	-0.86859	1.13177	0.939603	-1.02474	4	0.661454
Sc_g07190_V2.1A	-0.360222	-1.12658	1.60814	-0.122199	0.000861162	4	0.607985
Sc_g07311_V2.1A	-0.581972	-0.906725	1.08716	1.08864	-0.687101	4	0.62026
Sc_g07333_V2.1B	-0.364244	-0.692839	1.68456	0.106202	-0.733678	4	0.923469
Sc_g07359_V2.1A	0.00732717	-0.772704	1.54521	0.206378	-0.986211	4	0.812611
Sc_g07396_V2.1A	0.189331	-0.885236	1.58669	-0.0805789	-0.810206	4	0.715714
Sc_g07516_V2.1A	-0.947342	-0.204789	1.36052	0.666481	-0.874869	4	0.589885
Sc_g07518_V2.1A	-0.514526	-0.0338184	1.68552	-0.21746	-0.919711	4	0.546748
Sc_g07557_V2.1A	-0.385029	-0.119856	1.41598	0.386271	-1.29737	4	0.645089
Sc_g07566_V2.1A	-0.414178	-0.546786	1.77699	-0.26866	-0.547366	4	0.722654
Sc_g07635_V2.1A	-0.702199	-0.960515	1.40321	0.669046	-0.409538	4	0.736811
Sc_g07648_V2.1A	-0.522394	-0.813755	1.33895	0.796137	-0.798935	4	0.774456
Sc_g07692_V2.1A	0.203003	-1.10175	1.41177	0.300376	-0.813398	4	0.710011
Sc_g07760_V2.1A	0.158334	-0.340993	1.6228	-0.413354	-1.02679	4	0.574795
Sc_g07769_V2.1A	-0.401539	-0.715386	1.69822	0.0795533	-0.660846	4	0.913101
Sc_g07804_V2.1A	-0.598541	-0.47532	1.31651	0.787841	-1.03049	4	0.718518
Sc_g07807_V2.1A	-0.64013	-0.15717	1.30016	0.683634	-1.18649	4	0.615658
Sc_g07809_V2.1A	-0.655943	-0.485523	1.43146	0.643316	-0.933311	4	0.787823
Sc_g07857_V2.1A	-0.484228	-0.76804	1.56146	0.432631	-0.741826	4	0.923496
Sc_g07866_V2.1A	-0.933479	-0.212519	1.56111	0.321708	-0.736818	4	0.623852
Sc_g07876_V2.1A	-0.86425	-0.803722	1.59395	-0.141435	0.215457	4	0.468868
Sc_g07892_V2.1A	0.175779	-0.74834	1.45996	0.221085	-1.10848	4	0.727535
Sc_g07931_V2.1A	-0.155836	-0.912257	1.36127	0.643185	-0.936359	4	0.784497
Sc_g07973_V2.1A	-0.510797	-0.649768	1.71244	0.0647725	-0.616645	4	0.897447
Sc_g08003_V2.1A	-0.333266	-0.407936	1.77204	-0.355567	-0.675266	4	0.664749
Sc_g08019_V2.1A	-0.625682	-0.525703	1.74634	-0.0678481	-0.527109	4	0.777833
Sc_g08023_V2.1A	-0.561526	-0.553749	1.58429	0.381149	-0.850168	4	0.913732
Sc_g08025_V2.1A	0.692302	-0.362007	1.34157	-0.525861	-1.146	4	0.427185
Sc_g08074_V2.1A	-0.0103308	-0.190825	1.15228	0.569283	-1.52041	4	0.550906
Sc_g08093_V2.1A	-0.50631	-0.551309	1.75092	-0.0881183	-0.605178	4	0.818338
Sc_g08218_V2.1A	0.373042	0.121191	1.41315	-1.07635	-0.831032	4	0.317621
Sc_g08230_V2.1A	0.0164914	-0.676497	1.70198	-0.294594	-0.747376	4	0.704933
Sc_g08235_V2.1A	-0.820817	-0.633335	1.58164	0.392015	-0.519503	4	0.807698
Sc_g08273_V2.1B	-0.807836	-0.878696	1.17742	0.98235	-0.473241	4	0.617132
Sc_g08349_V2.1A	-0.430901	-0.717962	1.60388	0.330579	-0.785592	4	0.944092
Sc_g08388_V2.1A	0.66202	-0.829236	0.108631	1.22524	-1.16665	4	0.313478
Sc_g08390_V2.1A	-0.409133	-0.864645	1.72691	-0.234295	-0.218836	4	0.671492
Sc_g08414_V2.1A	0.575239	0.550287	0.923421	-0.569233	-1.47971	4	0.275069
Sc_g08432_V2.1A	-0.830208	-0.114023	1.70391	-0.149731	-0.609946	4	0.473704
Sc_g08434_V2.1A	-0.720795	-0.558933	1.74775	-0.278055	-0.189971	4	0.557317
Sc_g08476_V2.1A	-0.751048	-0.785983	0.345436	1.59301	-0.401419	4	0.368207
Sc_g08583_V2.1A	-0.256962	0.207647	1.46643	-0.101794	-1.31532	4	0.471232
Sc_g08702_V2.1A	-0.373987	-0.714621	1.64146	0.224688	-0.777542	4	0.942159
Sc_g08792_V2.1A	-0.748181	-0.491445	1.65054	0.236132	-0.647045	4	0.842232
Sc_g08810_V2.1A	0.183452	-0.966886	0.0537796	1.54007	-0.810414	4	0.332789
Sc_g08816_V2.1A	-0.847766	-0.128761	1.49955	0.401551	-0.924571	4	0.622068
Sc_g08817_V2.1A	-0.275073	-0.431746	1.72293	-0.863872	-0.152236	4	0.404735
Sc_g08849_V2.1A	-0.727109	-0.868991	1.53394	0.456082	-0.393925	4	0.79225
Sc_g08899_V2.1A	-0.346005	-0.717391	1.64074	0.214796	-0.792136	4	0.937368
Sc_g08993_V2.1A	-0.585934	-0.777326	1.61628	0.325194	-0.578214	4	0.908384
Sc_g09034_V2.1A	-0.330916	-0.709349	1.67066	0.130615	-0.761014	4	0.924776
Sc_g09062_V2.1A	-0.082579	-0.185367	1.70502	-0.62077	-0.816308	4	0.499846
Sc_g09087_V2.1A	-0.527661	-0.418974	1.73487	-0.729965	-0.0582749	4	0.394543
Sc_g09103_V2.1A	-0.506149	-0.505287	1.61509	0.288841	-0.892496	4	0.911983
Sc_g09145_V2.1A	-0.920829	-0.867768	0.939516	1.18477	-0.335688	4	0.497973
Sc_g09226_V2.1A	-0.454843	-0.917618	1.70077	-0.116268	-0.212041	4	0.703
Sc_g09236_V2.1A	0.448066	-0.792898	1.02858	0.627351	-1.3111	4	0.539113
Sc_g09280_V2.1A	0.505128	-1.21479	1.01267	0.622361	-0.925366	4	0.53235
Sc_g09356_V2.1A	-0.976462	-0.349898	1.31617	0.777015	-0.766829	4	0.604551
Sc_g09363_V2.1A	-0.649276	-0.0472434	1.42827	0.430526	-1.16228	4	0.609481
Sc_g09437_V2.1A	-0.457126	-0.00282369	1.71424	-0.445752	-0.808534	4	0.462164
Sc_g09449_V2.1A	0.0843288	-0.363395	1.63966	-0.329065	-1.03153	4	0.618494
Sc_g09460_V2.1A	-0.279419	-0.759024	1.7511	-0.24339	-0.469269	4	0.741178
Sc_g09489_V2.1A	-0.23581	-1.04779	1.3425	0.692525	-0.751424	4	0.767983
Sc_g09541_V2.1A	-0.554634	-0.754727	1.57849	0.410835	-0.679964	4	0.920387
Sc_g09564_V2.1A	0.490373	-0.367177	1.50771	-0.919414	-0.711487	4	0.398065
Sc_g09586_V2.1A	-1.09742	-0.399328	1.20612	0.900045	-0.609425	4	0.530531
Sc_g09626_V2.1A	-0.150706	-0.900424	1.35207	0.653634	-0.95457	4	0.778898
Sc_g09695_V2.1A	-0.101898	-0.551771	1.7494	-0.437317	-0.658416	4	0.647553
Sc_g09697_V2.1A	-0.672535	-0.550263	1.6185	0.325152	-0.720856	4	0.897626
Sc_g09756_V2.1A	-0.50747	-0.800058	1.55143	0.454975	-0.69888	4	0.911259
Sc_g09790_V2.1A	-0.65489	-0.888983	1.15098	1.02678	-0.633883	4	0.640494
Sc_g09818_V2.1A	-0.810084	-0.342422	1.6707	0.128843	-0.647039	4	0.726168
Sc_g09835_V2.1A	-0.37693	-0.450266	1.77468	-0.305161	-0.642323	4	0.697138
Sc_g09869_V2.1A	0.0734157	0.398248	1.33604	-0.447168	-1.36053	4	0.363034
Sc_g09909_V2.1A	-0.122265	-1.05119	1.15961	0.883067	-0.869224	4	0.670534
Sc_g09914_V2.1A	0.484241	-0.592369	1.54144	-0.641206	-0.792105	4	0.485659
Sc_g09971_V2.1A	-0.815558	-0.539464	1.6495	0.226683	-0.521161	4	0.792535
Sc_g10142_V2.1A	-0.344679	-0.342086	1.77639	-0.631295	-0.458333	4	0.495858
Sc_g10151_V2.1A	-0.0553707	-0.651405	1.69642	-0.174611	-0.815033	4	0.766095
Sc_g10161_V2.1A	-0.510566	-0.822552	1.43284	0.658917	-0.758638	4	0.838217
Sc_g10168_V2.1A	0.825583	-0.86887	1.11829	0.06876	-1.14376	4	0.467481
Sc_g10186_V2.1A	-0.713936	-0.799768	1.12064	1.06762	-0.674555	4	0.61874
Sc_g10190_V2.1A	-0.445377	-0.844299	1.51434	0.508289	-0.732952	4	0.892697
Sc_g10251_V2.1A	-0.698301	-0.656946	1.47696	0.606965	-0.72868	4	0.832397
Sc_g10284_V2.1A	-1.01637	-0.61215	1.58266	0.230786	-0.184922	4	0.587252
Sc_g10297_V2.1A	0.201169	-0.855849	1.30987	0.477586	-1.13278	4	0.687874
Sc_g10331_V2.1A	0.358667	-0.567518	1.60407	-0.659359	-0.735859	4	0.503432
Sc_g10335_V2.1A	-0.476131	-0.474887	1.77938	-0.275415	-0.552944	4	0.695522
Sc_g10339_V2.1A	0.576846	0.182567	0.413787	0.591215	-1.76442	4	0.30256
Sc_g10401_V2.1A	-0.317266	-1.15818	1.59702	-0.0677008	-0.0538812	4	0.632185
Sc_g10419_V2.1A	-0.327458	-0.287271	0.501175	1.38956	-1.27601	4	0.405436
Sc_g10447_V2.1A	-0.74654	-0.734495	1.58922	-0.485208	0.377022	4	0.380447
Sc_g10448_V2.1A	-0.576496	0.0988151	1.66222	-0.281347	-0.903192	4	0.443576
Sc_g10453_V2.1A	0.188207	-0.550208	1.62486	-0.296573	-0.966289	4	0.642387
Sc_g10463_V2.1A	-0.865291	-0.0932955	1.66195	-0.0102528	-0.693107	4	0.505943
Sc_g10474_V2.1A	-0.30851	-0.99347	1.35195	0.712853	-0.762826	4	0.781633
Sc_g10536_V2.1A	-0.14633	-0.919822	1.10392	0.959162	-0.996933	4	0.647619
Sc_g10583_V2.1A	0.394069	-0.0972878	0.575191	0.81386	-1.68583	4	0.371485
Sc_g10591_V2.1A	0.318731	-1.50524	1.12932	0.450306	-0.393114	4	0.539318
Sc_g10633_V2.1A	-0.343749	-0.483049	1.72024	-0.827623	-0.0658141	4	0.403885
Sc_g10643_V2.1A	1.09102	-0.709484	0.857322	0.0145812	-1.25344	4	0.356217
Sc_g10749_V2.1A	-0.924909	-0.379668	1.67691	0.0577976	-0.430134	4	0.60486
Sc_g10792_V2.1A	-0.693577	-0.537558	1.22032	0.938348	-0.92753	4	0.661041
Sc_g10845_V2.1A	-0.341585	-0.0348025	1.7036	-0.440991	-0.88622	4	0.498872
Sc_g10879_V2.1A	-0.0786666	-0.582017	1.73149	-0.739975	-0.33083	4	0.493146
Sc_g10892_V2.1A	0.720521	-0.645422	1.39195	-0.574421	-0.892631	4	0.445102
Sc_g10991_V2.1A	1.19847	-1.26551	0.766042	-0.0935427	-0.60546	4	0.318405
Sc_g11018_V2.1A	-0.743517	-0.855088	1.23371	0.933249	-0.568351	4	0.664696
Sc_g11040_V2.1A	-1.08389	-0.547042	1.46473	0.511288	-0.345083	4	0.596299
Sc_g11045_V2.1A	-0.270411	-0.236917	1.30806	0.558575	-1.35931	4	0.643329
Sc_g11072_V2.1B	-0.459414	-0.49076	1.78803	-0.422335	-0.415524	4	0.599866
Sc_g11073_V2.1A	-0.036118	-1.32317	0.592424	1.27867	-0.511806	4	0.444938
Sc_g11105_V2.1A	-0.944503	-0.235803	1.41435	0.598709	-0.832752	4	0.617256
Sc_g11113_V2.1A	-0.174328	-0.864721	1.72534	-0.412377	-0.273911	4	0.620635
Sc_g11158_V2.1A	-1.01504	-0.922964	1.37299	0.091312	0.473696	4	0.401688
Sc_g11162_V2.1A	0.148186	-1.23504	1.21668	0.62935	-0.759176	4	0.650706
Sc_g11369_V2.1A	-0.361772	-0.609145	1.72987	-0.049639	-0.709318	4	0.864487
Sc_g11459_V2.1A	-0.431168	-0.103753	1.65002	-0.0784759	-1.03663	4	0.638076
Sc_g11477_V2.1A	-0.607332	-0.388098	1.76488	-0.198066	-0.571388	4	0.680986
Sc_g11492_V2.1A	0.286019	-1.25907	1.29273	0.39275	-0.712429	4	0.639504
Sc_g11496_V2.1A	-1.13194	-0.493756	1.3766	0.648412	-0.399321	4	0.558991
Sc_g11551_V2.1A	-0.763749	-0.842517	1.47738	0.572337	-0.443447	4	0.773216
Sc_g11576_V2.1A	0.0331106	-0.600899	1.53708	0.149962	-1.11925	4	0.766795
Sc_g11580_V2.1A	-0.14089	-0.886983	1.47104	0.460783	-0.903951	4	0.840057
Sc_g11623_V2.1A	-1.04823	-0.57644	1.3076	0.794474	-0.477411	4	0.595204
Sc_g11644_V2.1A	-0.653462	-0.554778	1.75113	-0.111151	-0.431739	4	0.727874
Sc_g11658_V2.1A	-0.527949	-1.01625	1.08304	1.06999	-0.608828	4	0.617535
Sc_g11661_V2.1A	-1.01606	-0.194094	1.57732	0.249192	-0.616358	4	0.540743
Sc_g11718_V2.1A	-0.816428	0.169955	0.301985	1.42804	-1.08355	4	0.316474
Sc_g11742_V2.1A	-0.34188	-0.661184	1.65516	0.170841	-0.822934	4	0.930532
Sc_g11743_V2.1A	-0.968767	-0.425743	1.63264	0.186212	-0.424337	4	0.630339
Sc_g11751_V2.1A	-0.77998	-0.279708	1.50511	0.466074	-0.911494	4	0.726804
Sc_g11763_V2.1A	-0.26062	-0.603392	1.73228	-0.125698	-0.742568	4	0.822124
Sc_g11772_V2.1A	-0.523833	-0.117535	1.75715	-0.587339	-0.52844	4	0.419781
Sc_g11779_V2.1A	-0.679904	0.0026272	1.67214	-0.146141	-0.84872	4	0.499787
Sc_g11787_V2.1A	-0.763279	-0.89204	1.32227	0.805977	-0.472932	4	0.696518
Sc_g11807_V2.1A	-0.423839	-0.677617	1.68641	0.123527	-0.708483	4	0.930194
Sc_g11817_V2.1A	-0.200289	-0.828432	1.51028	0.421301	-0.902857	4	0.871904
Sc_g11830_V2.1A	-0.551355	-0.542414	1.59389	0.356673	-0.856794	4	0.915819
Sc_g11883_V2.1A	-0.27063	-0.447737	1.55519	0.273513	-1.11034	4	0.825591
Sc_g11892_V2.1A	-0.841771	-0.282212	1.62305	0.22635	-0.725422	4	0.705005
Sc_g11960_V2.1A	-0.451751	-0.642765	1.6992	0.0930496	-0.697734	4	0.920512
Sc_g11968_V2.1A	-0.460248	-0.891835	1.5599	0.414704	-0.622522	4	0.896904
Sc_g11978_V2.1A	-0.669854	-0.508125	1.61152	0.331913	-0.765458	4	0.888924
Sc_g11991_V2.1A	-0.396984	-0.825607	1.51848	0.488937	-0.784823	4	0.89927
Sc_g12036_V2.1A	-0.497169	-0.658279	1.58761	0.377898	-0.810056	4	0.936446
Sc_g12049_V2.1A	-0.803915	-0.755698	0.986522	1.19352	-0.620427	4	0.544918
Sc_g12052_V2.1A	-1.19956	-0.871508	1.04165	0.820203	0.209214	4	0.41305
Sc_g12072_V2.1A	-0.191817	-1.62991	0.414873	0.43432	0.972538	4	0.269515
Sc_g12079_V2.1A	-0.47314	-0.851409	1.56459	0.415924	-0.655969	4	0.909222
Sc_g12082_V2.1A	-0.831657	-0.600249	1.36959	0.762703	-0.70039	4	0.718781
Sc_g12102_V2.1A	-0.664627	-0.654327	1.74303	-0.244005	-0.180074	4	0.601596
Sc_g12149_V2.1A	-0.0193043	-1.10646	0.432554	1.43012	-0.736908	4	0.414471
Sc_g12255_V2.1A	-0.436258	-0.731987	1.66921	0.175033	-0.675998	4	0.935794
Sc_g12269_V2.1A	-0.922528	-0.798578	1.27813	0.845779	-0.402805	4	0.627942
Sc_g12297_V2.1A	-0.715684	-0.57619	1.62709	0.307895	-0.643109	4	0.879265
Sc_g12300_V2.1A	-0.763772	-0.640039	1.68336	0.119284	-0.398834	4	0.774573
Sc_g12343_V2.1A	-0.597021	-0.519212	1.76931	-0.449569	-0.203508	4	0.518852
Sc_g12434_V2.1A	-0.269154	-0.812362	1.61638	0.238492	-0.773353	4	0.91641
Sc_g12442_V2.1A	-0.705811	-0.401617	1.64846	0.217727	-0.758758	4	0.834292
Sc_g12445_V2.1A	-0.842997	-0.388952	1.57634	0.372747	-0.717137	4	0.764529
Sc_g12461_V2.1A	-0.699818	-0.787292	1.68739	0.00729255	-0.207574	4	0.699486
Sc_g12462_V2.1A	-1.07497	-0.696044	1.52564	0.156408	0.0889576	4	0.480032
Sc_g12471_V2.1A	-0.620037	-0.293581	1.71955	-0.051018	-0.754917	4	0.728583
Sc_g12532_V2.1A	-0.0865956	-0.511136	1.70931	-0.246215	-0.865368	4	0.724887
Sc_g12593_V2.1A	-0.910005	-0.51012	1.65189	0.163469	-0.395233	4	0.680856
Sc_g12617_V2.1A	-0.97546	-0.698002	0.872232	1.2607	-0.459471	4	0.472649
Sc_g12640_V2.1A	-0.59642	-0.41849	1.78129	-0.41838	-0.348002	4	0.53877
Sc_g12644_V2.1A	-0.528219	-0.665591	1.69473	0.123974	-0.624895	4	0.914631
Sc_g12653_V2.1A	0.521537	-0.823633	0.253318	1.24592	-1.19714	4	0.350025
Sc_g12657_V2.1A	0.00413912	-0.236347	1.61097	-0.24306	-1.1357	4	0.61232
Sc_g12673_V2.1A	-0.665814	-0.631868	1.46	0.630408	-0.792727	4	0.82942
Sc_g12688_V2.1A	0.436366	0.63948	0.845017	-0.311688	-1.60918	4	0.280699
Sc_g12715_V2.1A	-1.02142	0.0286934	1.35067	0.551609	-0.909554	4	0.469308
Sc_g12720_V2.1A	0.588327	-0.7093	0.471153	1.0223	-1.37248	4	0.38136
Sc_g12791_V2.1A	-0.405272	-0.544057	1.74974	-0.119262	-0.681145	4	0.820284
Sc_g12864_V2.1A	-0.661581	-0.626498	1.63545	0.292565	-0.639936	4	0.905232
Sc_g12872_V2.1A	0.195534	-0.899993	1.27652	0.538185	-1.11024	4	0.679857
Sc_g12902_V2.1A	-0.823212	-0.432021	1.52351	0.489798	-0.758079	4	0.776346
Sc_g12991_V2.1A	-0.974321	-0.889297	1.3631	0.622111	-0.121594	4	0.591606
Sc_g13009_V2.1A	-0.604134	-0.859618	1.49178	0.564889	-0.592922	4	0.845665
Sc_g13015_V2.1A	0.170008	-0.652221	0.654638	1.15924	-1.33166	4	0.455769
Sc_g13117_V2.1A	0.650412	-1.06917	1.35987	-0.20434	-0.736771	4	0.521284
Sc_g13118_V2.1A	-1.15815	-0.792761	1.25116	0.68152	0.0182274	4	0.483792
Sc_g13134_V2.1A	-0.744506	-0.393239	1.32534	0.777113	-0.964704	4	0.684368
Sc_g13181_V2.1A	0.029027	-0.965995	1.56804	0.136203	-0.767275	4	0.796438
Sc_g13192_V2.1A	-0.205827	-0.800162	1.52727	0.390875	-0.912158	4	0.880394
Sc_g13316_V2.1A	-0.708614	-0.67742	1.6192	0.324983	-0.558153	4	0.874184
Sc_g13327_V2.1A	-0.949209	-0.0790835	1.30419	0.684781	-0.96068	4	0.53101
Sc_g13384_V2.1A	-0.722712	-0.672796	1.34802	0.80051	-0.753026	4	0.742727
Sc_g13399_V2.1A	-0.912259	-0.12004	1.41267	0.5465	-0.926868	4	0.581435
Sc_g13417_V2.1A	-0.920012	-0.594808	1.40672	0.69243	-0.584335	4	0.698437
Sc_g13446_V2.1A	0.111295	-1.10434	1.46485	0.269546	-0.741347	4	0.743422
Sc_g13451_V2.1A	-0.866785	-0.574328	1.53044	0.490408	-0.579733	4	0.774413
Sc_g13454_V2.1A	0.339346	-1.3855	0.665213	1.04199	-0.661048	4	0.448818
Sc_g13465_V2.1A	-0.0323227	-0.667977	1.52389	0.255795	-1.07939	4	0.807256
Sc_g13498_V2.1A	-0.928112	-0.458989	1.47665	0.564907	-0.654458	4	0.709408
Sc_g13533_V2.1C	-0.9163	-0.596317	1.29798	0.847932	-0.633294	4	0.650296
Sc_g13542_V2.1A	-0.138095	-0.915677	1.51277	0.38232	-0.84132	4	0.854061
Sc_g13543_V2.1A	-0.646529	-0.823187	1.43344	0.669654	-0.633379	4	0.808894
Sc_g13657_V2.1A	-0.124272	-0.662223	1.71104	-0.153275	-0.771271	4	0.79175
Sc_g13670_V2.1A	-0.269134	-0.529914	1.77669	-0.410668	-0.566979	4	0.655551
Sc_g13741_V2.1B	-0.0264819	-0.951396	1.55026	0.227151	-0.799531	4	0.822819
Sc_g13760_V2.1A	-0.637162	-0.0835411	1.7277	-0.285487	-0.721513	4	0.501363
Sc_g13802_V2.1A	-0.59714	-0.31228	1.16463	0.9109	-1.16611	4	0.604286
Sc_g13803_V2.1A	0.0300919	-0.904023	1.60435	0.0478022	-0.778217	4	0.794018
Sc_g13874_V2.1A	0.210721	-0.703325	1.66074	-0.482607	-0.685532	4	0.59421
Sc_g13902_V2.1A	-0.692553	-0.789997	1.54938	0.463306	-0.530136	4	0.849513
Sc_g13918_V2.1A	-0.323362	-0.928391	1.52648	0.439548	-0.714273	4	0.883399
Sc_g13936_V2.1A	0.487181	-0.836641	1.50572	-0.32612	-0.830142	4	0.566096
Sc_g13949_V2.1A	-0.732281	-0.501811	0.244667	1.64853	-0.65911	4	0.348652
Sc_g14006_V2.1A	-0.0138694	-0.176315	1.68288	-0.852583	-0.640111	4	0.421102
Sc_g14029_V2.1A	0.0791696	-1.17995	1.50167	0.164306	-0.565197	4	0.72203
Sc_g14030_V2.1A	-0.482896	-0.771223	1.64719	0.240238	-0.633308	4	0.932262
Sc_g14037_V2.1A	0.413848	-1.69353	0.71087	0.667537	-0.0987252	4	0.402707
Sc_g14070_V2.1A	-0.0919574	-1.00783	0.237746	1.55968	-0.697637	4	0.371889
Sc_g14140_V2.1A	-0.73451	-0.859525	1.62392	0.190167	-0.220054	4	0.728599
Sc_g14227_V2.1A	0.00321212	-0.979026	1.58313	0.115148	-0.72246	4	0.799666
Sc_g14253_V2.1A	0.282582	-0.803327	1.39879	0.243881	-1.12193	4	0.682994
Sc_g14263_V2.1A	0.0937192	-0.923208	1.50834	0.223333	-0.902184	4	0.77816
Sc_g14317_V2.1A	-0.82219	-0.661844	1.32283	0.829967	-0.668762	4	0.698011
Sc_g14322_V2.1A	-0.413	-0.505962	1.75542	-0.151692	-0.68477	4	0.795363
Sc_g14379_V2.1A	-0.15632	-0.892927	1.68374	-0.0508156	-0.583678	4	0.810905
Sc_g14410_V2.1A	-0.456973	-0.529586	1.78243	-0.305881	-0.489992	4	0.683175
Sc_g14412_V2.1A	-1.10485	-0.578671	0.212937	1.54702	-0.0764295	4	0.305441
Sc_g14425_V2.1A	-0.356685	-0.651789	1.75055	-0.138479	-0.603601	4	0.815563
Sc_g14436_V2.1A	0.9358	-0.512316	1.01288	-0.0840147	-1.35234	4	0.391696
Sc_g14449_V2.1A	-0.116539	-0.537274	1.72929	-0.283805	-0.791676	4	0.720646
Sc_g14467_V2.1A	-0.367932	-0.853791	1.35486	0.736916	-0.87005	4	0.794033
Sc_g14485_V2.1A	-0.498023	-0.640627	1.6076	0.334403	-0.803351	4	0.942092
Sc_g14513_V2.1A	-0.975898	-0.305619	1.65925	0.0658588	-0.443592	4	0.544924
Sc_g14527_V2.1A	-0.148329	-0.700496	1.49679	0.396089	-1.04405	4	0.841694
Sc_g14534_V2.1A	-0.985007	-0.889128	1.1537	0.929724	-0.209289	4	0.542538
Sc_g14541_V2.1A	-0.844406	-0.339487	1.73592	-0.22145	-0.330573	4	0.498611
Sc_g14552_V2.1A	0.854389	-1.00346	1.24445	-0.308403	-0.786972	4	0.445587
Sc_g14618_V2.1A	0.124835	-1.08346	1.09954	0.821621	-0.962541	4	0.622966
Sc_g14623_V2.1A	-0.980304	-0.292605	1.2936	0.789584	-0.810274	4	0.582198
Sc_g14630_V2.1A	-1.16094	-0.383453	1.52011	0.323714	-0.299428	4	0.49293
Sc_g14645_V2.1A	-1.00597	-0.319983	1.09331	1.02825	-0.795612	4	0.513519
Sc_g14725_V2.1A	-0.698006	-0.390609	1.76828	-0.374647	-0.305018	4	0.508539
Sc_g14782_V2.1A	-1.21838	-0.733552	1.33186	0.234663	0.385404	4	0.376422
Sc_g14918_V2.1A	-0.784861	-0.492731	1.49842	0.549721	-0.770552	4	0.796191
Sc_g14934_V2.1A	-0.409456	-0.513538	0.37806	1.55255	-1.00762	4	0.390863
Sc_g14953_V2.1A	-0.252969	-0.668284	1.71212	-0.0452114	-0.745656	4	0.859665
Sc_g15028_V2.1A	-0.584317	-0.87957	1.65524	0.156101	-0.347459	4	0.811061
Sc_g15079_V2.1A	0.292345	-0.873109	1.58378	-0.23615	-0.766867	4	0.646841
Sc_g15098_V2.1A	-0.522648	-0.893506	1.17839	0.988251	-0.75049	4	0.674866
Sc_g15104_V2.1A	-0.492099	-0.606682	1.69869	0.102706	-0.702617	4	0.918551
Sc_g15187_V2.1A	-0.684697	-0.779797	1.54925	0.467201	-0.551956	4	0.856921
Sc_g15217_V2.1A	-0.551924	-0.730417	1.49984	0.557841	-0.775343	4	0.882255
Sc_g15232_V2.1A	-0.525438	-0.81451	1.65506	0.21097	-0.526081	4	0.897289
Sc_g15254_V2.1A	-1.20631	-0.620484	1.05154	1.00145	-0.226204	4	0.455782
Sc_g15311_V2.1A	0.715683	-0.00041625	1.23057	-0.772469	-1.17337	4	0.338173
Sc_g15356_V2.1A	0.60722	-1.67894	0.408948	0.792673	-0.129901	4	0.338406
Sc_g15410_V2.1A	-0.728491	-0.414306	1.71363	0.0293938	-0.600225	4	0.760369
Sc_g15424_V2.1A	0.457799	-0.777987	1.53702	-0.405437	-0.811392	4	0.557593
Sc_g15452_V2.1A	-0.151819	-0.905515	1.41292	0.562953	-0.918543	4	0.812349
Sc_g15454_V2.1A	-0.280483	-1.0584	1.32129	0.73514	-0.717545	4	0.755162
Sc_g15508_V2.1A	-0.0152953	-0.880049	0.565229	1.35907	-1.02895	4	0.449276
Sc_g15543_V2.1A	0.0976885	-0.889962	1.5345	0.16193	-0.90416	4	0.778375
Sc_g15550_V2.1A	-0.435177	-0.699537	1.73662	-0.0516658	-0.550238	4	0.846456
Sc_g15551_V2.1A	-0.157879	-0.754455	1.61745	0.167604	-0.872719	4	0.882121
Sc_g15586_V2.1A	-0.496649	-0.665748	1.71893	0.038379	-0.594913	4	0.886464
Sc_g15616_V2.1A	-0.462513	-0.261257	1.48551	0.400468	-1.1622	4	0.742341
Sc_g15632_V2.1A	-0.625278	-0.494759	1.7488	-0.0817341	-0.547033	4	0.767664
Sc_g15638_V2.1A	0.261799	-0.269801	1.58095	-0.539329	-1.03362	4	0.507729
Sc_g15639_V2.1A	0.636261	-0.896621	0.824109	0.706352	-1.2701	4	0.460627
Sc_g15734_V2.1A	0.339042	0.38042	1.25002	-0.639529	-1.32995	4	0.330856
Sc_g15753_V2.1A	-0.548076	-0.483197	1.72277	0.0141925	-0.70569	4	0.854332
Sc_g15884_V2.1A	-0.911663	-0.849241	1.48419	0.459715	-0.183005	4	0.65508
Sc_g15894_V2.1A	-0.00332453	-0.517006	1.65841	-0.159909	-0.978167	4	0.728902
Sc_g15955_V2.1A	-0.365186	-0.910869	-0.305635	1.71081	-0.129121	4	0.269053
Sc_g15998_V2.1A	-0.494577	-0.542952	1.74976	-0.0865737	-0.625656	4	0.822462
Sc_g15999_V2.1B	0.23289	-0.797742	1.64956	-0.545912	-0.538796	4	0.562487
Sc_g16001_V2.1A	0.172287	-0.0695826	1.25045	0.185503	-1.53865	4	0.511274
Sc_g16054_V2.1A	-1.05475	-0.307943	1.64415	0.0171299	-0.298588	4	0.453012
Sc_g16094_V2.1A	-0.550547	-0.79948	1.63044	0.284105	-0.564518	4	0.909582
Sc_g16097_V2.1A	-1.16892	-0.279948	0.848766	1.20966	-0.609568	4	0.410716
Sc_g16130_V2.1A	-1.38675	-0.412496	1.11454	0.806118	-0.121413	4	0.386606
Sc_g16137_V2.1A	-0.301385	-0.702322	1.60185	0.280194	-0.878337	4	0.923734
Sc_g16195_V2.1A	-0.157238	-0.713364	1.7232	-0.167931	-0.684667	4	0.791403
Sc_g16255_V2.1A	-0.426472	-0.729975	1.54941	0.438879	-0.831844	4	0.921224
Sc_g16325_V2.1A	-1.10752	-0.530627	1.57774	0.0496316	0.0107721	4	0.441154
Sc_g16371_V2.1A	-0.480047	-0.494723	1.73657	-0.0500179	-0.711781	4	0.839894
Sc_g16377_V2.1A	-0.0946634	-0.754049	1.28748	0.694009	-1.13278	4	0.727799
Sc_g16390_V2.1A	-0.722594	0.240394	1.02025	0.78795	-1.326	4	0.420768
Sc_g16419_V2.1A	-0.336271	-0.828782	1.37238	0.701047	-0.908375	4	0.8055
Sc_g00073_V2.1A	-1.00147	-0.111047	-0.745227	1.52206	0.33568	5	0.246777
Sc_g00075_V2.1A	-0.988071	-0.387904	0.888518	-0.747477	1.23493	5	0.297392
Sc_g00175_V2.1A	-1.54318	0.448049	0.173732	-0.233266	1.15466	5	0.363008
Sc_g00193_V2.1A	-0.675512	-0.931108	0.277166	-0.261603	1.59106	5	0.434452
Sc_g00210_V2.1A	-0.889543	0.143614	-1.15943	1.07233	0.833028	5	0.353019
Sc_g00236_V2.1A	-0.873348	-0.0952919	-0.376838	-0.371536	1.71701	5	0.802725
Sc_g00246_V2.1A	-1.26598	0.399359	0.315377	-0.720978	1.27222	5	0.411709
Sc_g00280_V2.1B	-0.419724	0.491806	-0.913835	-0.672876	1.51463	5	0.849446
Sc_g00410_V2.1A	-0.655813	0.515599	-0.81142	-0.571288	1.52292	5	0.878589
Sc_g00417_V2.1A	-1.29221	-0.154566	-0.12882	0.0637691	1.51183	5	0.535864
Sc_g00431_V2.1A	-0.748475	0.23017	-0.236139	-0.856969	1.61141	5	0.793438
Sc_g00456_V2.1A	-1.05366	-0.120441	-0.855303	0.809145	1.22026	5	0.441597
Sc_g00462_V2.1A	-0.824647	-1.18008	0.0456351	1.03551	0.92358	5	0.259857
Sc_g00549_V2.1A	-0.523313	0.0889284	-1.13119	0.00396994	1.56161	5	0.732368
Sc_g00588_V2.1A	-1.34441	-0.128712	0.0790808	-0.0769455	1.47099	5	0.491901
Sc_g00638_V2.1A	-0.491046	0.393588	-0.96302	-0.497926	1.5584	5	0.878553
Sc_g00659_V2.1A	-0.0891562	0.699038	-1.60592	0.0352064	0.960828	5	0.421585
Sc_g00686_V2.1A	0.0897003	-0.0927523	-0.891574	-0.733422	1.62805	5	0.708875
Sc_g00708_V2.1A	-0.42068	-0.0715772	-0.68135	-0.567534	1.74114	5	0.885765
Sc_g00719_V2.1A	-0.571807	1.06363	-0.806858	-0.801931	1.11697	5	0.437457
Sc_g00720_V2.1A	-1.00594	-0.330453	0.610115	-0.695845	1.42212	5	0.395702
Sc_g00769_V2.1A	-0.530779	0.420457	-0.894706	-0.55483	1.55986	5	0.896357
Sc_g00770_V2.1A	-0.446297	0.288241	-0.805675	-0.659239	1.62297	5	0.923308
Sc_g00775_V2.1A	-0.271983	0.481391	-0.747268	-0.954024	1.49188	5	0.775988
Sc_g00784_V2.1A	-0.23712	-0.417044	-0.449822	-0.664172	1.76816	5	0.722876
Sc_g00891_V2.1A	-0.344561	0.0402422	-0.80795	-0.585861	1.69813	5	0.891005
Sc_g00904_V2.1A	-0.751787	0.982962	-0.737689	-0.694408	1.20092	5	0.507052
Sc_g00982_V2.1A	-0.111556	-0.935969	-0.933859	0.618883	1.3625	5	0.409332
Sc_g01153_V2.1A	-0.290091	0.740604	-1.26633	-0.437953	1.25377	5	0.598391
Sc_g01155_V2.1A	-0.107122	-0.236723	-1.04783	-0.270119	1.6618	5	0.709553
Sc_g01184_V2.1A	-1.07052	0.15026	-0.050989	-0.599994	1.57125	5	0.670069
Sc_g01230_V2.1A	-0.566376	0.208324	-0.761865	-0.54192	1.66184	5	0.94512
Sc_g01238_V2.1A	-0.914074	0.950194	-0.433617	-0.799895	1.19739	5	0.454082
Sc_g01251_V2.1A	-0.868755	-0.391702	-0.832721	0.724321	1.36886	5	0.473543
Sc_g01272_V2.1A	-1.2078	-0.162959	-0.44041	0.322257	1.48891	5	0.546117
Sc_g01289_V2.1A	-0.238526	-0.316973	-1.32098	0.5277	1.34877	5	0.487242
Sc_g01386_V2.1A	-1.48777	-0.0636334	0.0122786	0.222806	1.31632	5	0.419428
Sc_g01428_V2.1A	-0.344898	-1.2438	0.8926	-0.456622	1.15272	5	0.251961
Sc_g01446_V2.1A	-0.292014	-0.0425612	-0.678643	-0.705632	1.71885	5	0.86038
Sc_g01581_V2.1A	-0.740767	-0.316435	-0.689366	0.0515016	1.69507	5	0.702545
Sc_g01709_V2.1A	-0.566559	0.492558	-0.73315	-0.730696	1.53785	5	0.884445
Sc_g01766_V2.1A	-0.121733	-0.240053	-0.825275	-0.533838	1.7209	5	0.764874
Sc_g01847_V2.1A	-0.172117	0.202465	-0.758987	-0.878232	1.60687	5	0.816835
Sc_g01883_V2.1A	-0.800498	0.0771354	-0.643451	-0.317876	1.68469	5	0.880198
Sc_g01890_V2.1A	-0.456253	0.167275	-0.807924	-0.571709	1.66861	5	0.928484
Sc_g01938_V2.1A	-0.95298	0.172618	-0.438098	-0.422221	1.64068	5	0.837331
Sc_g01950_V2.1A	-0.411505	-0.173029	-0.625092	-0.552421	1.76205	5	0.85205
Sc_g01954_V2.1A	-1.3424	0.536928	-0.337161	-0.184728	1.32736	5	0.536848
Sc_g01965_V2.1A	-0.991567	0.38227	0.228438	-0.981311	1.36217	5	0.486857
Sc_g01969_V2.1A	-1.07154	0.675641	-0.891228	0.0219936	1.26513	5	0.564431
Sc_g01988_V2.1A	-1.16547	-0.561161	0.0908839	0.117625	1.51812	5	0.456518
Sc_g01989_V2.1A	-0.889449	0.643007	-0.501731	-0.689823	1.438	5	0.739194
Sc_g01990_V2.1A	-1.35157	0.484196	-0.167038	-0.312228	1.34664	5	0.525996
Sc_g02033_V2.1B	0.865048	-0.640789	-0.691712	-0.827726	1.29518	5	0.357442
Sc_g02058_V2.1A	0.0387056	-0.371045	-0.634211	-0.739733	1.70628	5	0.678618
Sc_g02066_V2.1A	-0.56084	0.0852114	-0.728324	-0.498703	1.70266	5	0.931499
Sc_g02084_V2.1A	0.219839	-0.29703	-1.08822	-0.417323	1.58274	5	0.606141
Sc_g02091_V2.1A	-0.817409	0.388443	-1.29536	0.771815	0.952516	5	0.402394
Sc_g02139_V2.1A	-0.577024	1.07305	-0.806291	-0.798117	1.10838	5	0.428984
Sc_g02169_V2.1A	-0.355414	0.456144	-0.703701	-0.920936	1.52391	5	0.81821
Sc_g02223_V2.1A	-1.20614	0.516856	0.185011	-0.776631	1.2809	5	0.441068
Sc_g02361_V2.1A	-0.86509	0.960739	-0.475264	-0.817831	1.19745	5	0.460493
Sc_g02462_V2.1A	-0.49432	0.124485	-0.531703	-0.784354	1.68589	5	0.902501
Sc_g02490_V2.1A	-0.72472	0.863353	-0.458615	-0.950837	1.27082	5	0.541636
Sc_g02495_V2.1A	-0.914738	0.131779	-0.202117	-0.651982	1.63706	5	0.77802
Sc_g02547_V2.1A	-0.347358	-0.450771	-0.789802	-0.1525	1.74043	5	0.70576
Sc_g02610_V2.1A	-0.446802	-0.719113	-0.378229	-0.214842	1.75899	5	0.615772
Sc_g02617_V2.1A	-0.4975	0.456258	-0.715108	-0.79377	1.55012	5	0.880299
Sc_g02637_V2.1A	-1.49595	0.185609	0.577772	-0.383898	1.11646	5	0.298139
Sc_g02658_V2.1A	-0.357682	0.77325	-0.957394	-0.780457	1.32228	5	0.658818
Sc_g02683_V2.1A	-0.661693	0.222281	-0.547007	-0.674486	1.6609	5	0.931484
Sc_g02711_V2.1A	-0.667863	0.186093	-0.977743	-0.135766	1.59528	5	0.81637
Sc_g02720_V2.1A	-0.239344	-1.15209	-0.0691939	-0.148293	1.60892	5	0.437941
Sc_g02729_V2.1A	0.26782	-0.0193934	-0.927764	-0.851214	1.53055	5	0.625778
Sc_g02742_V2.1A	0.0578609	-0.271733	-1.22888	-0.106853	1.5496	5	0.600109
Sc_g02744_V2.1A	-0.435427	-1.22896	0.480634	-0.235293	1.41905	5	0.336534
Sc_g02804_V2.1A	-0.660556	-0.0160425	-0.762206	-0.267352	1.70616	5	0.868036
Sc_g02821_V2.1A	0.261712	-0.0857126	-0.918058	-0.813454	1.55551	5	0.629597
Sc_g02828_V2.1A	-1.50113	-0.140061	0.539835	-0.0931623	1.19452	5	0.31379
Sc_g02850_V2.1A	-0.259411	0.251859	-0.722048	-0.876522	1.60612	5	0.845191
Sc_g02891_V2.1A	-0.625411	1.06316	-0.787064	-0.773517	1.12283	5	0.437237
Sc_g02921_V2.1A	-0.729517	0.879107	-0.602974	-0.828917	1.2823	5	0.579276
Sc_g02957_V2.1A	-0.597342	0.417911	-0.878051	-0.505286	1.56277	5	0.90034
Sc_g03121_V2.1A	-0.707239	0.393929	-0.668741	-0.607885	1.58994	5	0.923471
Sc_g03137_V2.1A	0.355268	0.350012	-1.44773	-0.459358	1.20181	5	0.478608
Sc_g03142_V2.1A	-1.07137	0.20102	-0.417228	-0.307191	1.59477	5	0.7692
Sc_g03192_V2.1A	-0.496165	0.287501	-0.799156	-0.619626	1.62744	5	0.933976
Sc_g03224_V2.1A	-0.575305	-0.0442623	-0.857518	-0.220842	1.69793	5	0.843334
Sc_g03226_V2.1A	-0.756934	0.466614	-0.337776	-0.889691	1.51779	5	0.771528
Sc_g03380_V2.1A	-0.822028	0.627046	-0.808806	-0.43968	1.44347	5	0.783003
Sc_g03387_V2.1A	-0.579531	0.851529	-0.735815	-0.838151	1.30197	5	0.623337
Sc_g03395_V2.1A	-1.01663	-0.595244	0.809313	-0.502912	1.30547	5	0.311702
Sc_g03431_V2.1A	-1.1968	0.203845	0.299184	-0.700961	1.39473	5	0.47268
Sc_g03482_V2.1A	-0.311753	0.409386	-0.796609	-0.845573	1.54455	5	0.838476
Sc_g03511_V2.1A	-0.419855	-0.587151	-0.816406	0.153405	1.67001	5	0.607268
Sc_g03515_V2.1A	-0.430658	0.0613192	-0.697069	-0.640732	1.70714	5	0.916362
Sc_g03516_V2.1A	0.512633	-0.569865	-0.75353	-0.716222	1.52698	5	0.486537
Sc_g03519_V2.1A	-0.763815	-0.479671	0.258416	-0.655189	1.64026	5	0.533693
Sc_g03535_V2.1A	-0.895652	0.718483	-0.562494	-0.652822	1.39249	5	0.699112
Sc_g03547_V2.1A	0.842649	-0.66794	-1.00224	-0.451364	1.2789	5	0.354109
Sc_g03633_V2.1A	0.667002	0.480781	-1.22272	-0.918074	0.993007	5	0.366011
Sc_g03649_V2.1A	-0.735464	0.965589	-0.753995	-0.692267	1.21614	5	0.527054
Sc_g03690_V2.1A	-0.729585	0.87242	-1.05538	-0.310669	1.22321	5	0.570767
Sc_g03700_V2.1A	-0.77972	0.508222	-0.603109	-0.655293	1.5299	5	0.8636
Sc_g03703_V2.1A	-0.194206	0.326691	-0.845119	-0.845225	1.55786	5	0.81311
Sc_g03719_V2.1A	-0.798265	0.733036	-0.618417	-0.709202	1.39285	5	0.715066
Sc_g03726_V2.1A	-0.620773	0.690818	-0.500824	-0.966516	1.3973	5	0.687728
Sc_g03727_V2.1A	0.0766813	0.388649	-0.914404	-0.980889	1.42996	5	0.654785
Sc_g03737_V2.1A	-0.335787	0.208787	-0.769698	-0.745214	1.64191	5	0.895082
Sc_g03799_V2.1A	-0.314814	-0.159607	0.180568	-1.23141	1.52527	5	0.527229
Sc_g03850_V2.1B	-1.49661	0.437938	-0.287591	0.134861	1.2114	5	0.438889
Sc_g03911_V2.1A	-0.558282	-0.176992	-0.126121	-0.847991	1.70939	5	0.725215
Sc_g03921_V2.1A	-0.926793	0.267801	-0.797833	-0.0997268	1.55655	5	0.782031
Sc_g03929_V2.1A	-0.163162	-0.0256746	-1.46348	0.343527	1.30879	5	0.510341
Sc_g03960_V2.1A	-0.577514	-0.323999	-0.461335	-0.418574	1.78142	5	0.78663
Sc_g03990_V2.1A	-0.648953	1.0226	-0.801308	-0.73475	1.16241	5	0.478529
Sc_g04009_V2.1A	-0.486492	0.0234641	-0.605339	-0.654437	1.7228	5	0.911875
Sc_g04017_V2.1A	-1.11179	0.641102	-0.185935	-0.697061	1.35368	5	0.565212
Sc_g04038_V2.1A	-0.560393	0.182712	-0.664965	-0.633415	1.67606	5	0.945988
Sc_g04153_V2.1A	-0.650187	-0.190245	-0.38221	-0.539234	1.76188	5	0.821492
Sc_g04175_V2.1A	-0.445021	0.393911	-1.06177	-0.418293	1.53117	5	0.832461
Sc_g04227_V2.1A	-0.431846	-0.0355658	-0.327463	-0.904311	1.69919	5	0.798261
Sc_g04296_V2.1A	-0.0870745	0.638338	-1.30975	-0.510092	1.26858	5	0.589689
Sc_g04317_V2.1A	-0.610714	0.770788	-0.628995	-0.88967	1.35859	5	0.671842
Sc_g04406_V2.1A	-0.230004	-0.381712	-0.611667	-0.54566	1.76904	5	0.75073
Sc_g04436_V2.1A	-0.41335	0.714243	-1.03159	-0.631618	1.36231	5	0.706181
Sc_g04476_V2.1A	-0.71005	0.0137012	-0.536881	-0.489498	1.72273	5	0.900015
Sc_g04601_V2.1A	-1.18374	-0.059192	-0.589474	1.44955	0.382855	5	0.245897
Sc_g04639_V2.1A	0.910051	-0.419462	-0.812732	-0.907441	1.22958	5	0.350707
Sc_g04643_V2.1A	-0.358945	-0.0640485	-1.03354	-0.203971	1.6605	5	0.785708
Sc_g04644_V2.1A	-0.613319	-0.120657	-0.870926	-0.0815499	1.68645	5	0.785993
Sc_g04679_V2.1A	-0.723842	1.00872	-0.613782	-0.842454	1.17136	5	0.456159
Sc_g04740_V2.1A	-0.59892	0.109052	-0.56068	-0.650143	1.70069	5	0.929074
Sc_g04755_V2.1A	-1.20255	-0.274854	0.588286	-0.487366	1.37649	5	0.376833
Sc_g04780_V2.1A	-0.171173	-0.470358	-0.613295	-0.509697	1.76452	5	0.709056
Sc_g04820_V2.1A	-0.513465	0.421483	-0.633805	-0.83994	1.56573	5	0.878928
Sc_g04826_V2.1A	-0.369136	0.263705	-1.15385	-0.284129	1.54341	5	0.785813
Sc_g04888_V2.1A	-0.9125	0.345854	-0.791698	-0.186389	1.54473	5	0.804855
Sc_g04900_V2.1A	-0.580705	-0.402786	-0.584779	-0.197914	1.76618	5	0.7413
Sc_g04936_V2.1A	-0.710708	-0.148768	-0.51979	-0.371355	1.75062	5	0.84094
Sc_g04949_V2.1A	-1.00381	-0.527378	0.823541	-0.591066	1.29871	5	0.313311
Sc_g05006_V2.1A	-1.46052	0.411481	0.398675	-0.489423	1.13978	5	0.333829
Sc_g05021_V2.1A	-0.418296	-0.0866558	-0.58916	-0.651249	1.74536	5	0.874358
Sc_g05098_V2.1A	-1.04105	-0.0938963	-0.44777	-0.0614086	1.64412	5	0.707645
Sc_g05103_V2.1A	-0.402254	-0.00371861	-0.685339	-0.631843	1.72315	5	0.898675
Sc_g05142_V2.1A	-0.181226	0.0610768	-0.799052	-0.745073	1.66427	5	0.836448
Sc_g05159_V2.1A	-1.0543	0.705669	-1.03842	0.275081	1.11197	5	0.470119
Sc_g05255_V2.1A	-0.356607	0.298481	-0.728035	-0.82032	1.60648	5	0.882526
Sc_g05285_V2.1A	-1.14296	-0.0941933	-0.0630689	-0.307889	1.60811	5	0.629043
Sc_g05303_V2.1A	-0.412964	0.79269	-0.959947	-0.737332	1.31755	5	0.659011
Sc_g05317_V2.1A	-0.362943	0.762714	-1.60043	0.55348	0.647175	5	0.332817
Sc_g05357_V2.1A	-0.544533	0.280247	-0.865968	-0.492301	1.62256	5	0.924066
Sc_g05361_V2.1A	-0.395521	-0.186303	-0.626583	-0.554702	1.76311	5	0.845634
Sc_g05371_V2.1A	0.113894	-0.794183	-0.766734	-0.204249	1.65127	5	0.536537
Sc_g05428_V2.1A	-0.397144	0.704191	-0.963695	-0.720983	1.37763	5	0.718601
Sc_g05431_V2.1A	0.0166184	-0.894678	-0.130108	-0.652235	1.6604	5	0.496752
Sc_g05433_V2.1A	-1.26419	0.33351	-0.70519	0.340817	1.29505	5	0.519314
Sc_g05458_V2.1A	-0.578085	0.19555	-0.869421	-0.395782	1.64774	5	0.912693
Sc_g05462_V2.1A	-0.937343	0.637369	-0.61868	-0.518022	1.43668	5	0.750138
Sc_g05525_V2.1A	-0.904245	-0.369319	0.0572879	-0.464941	1.68122	5	0.609473
Sc_g05537_V2.1A	-0.671024	0.117392	-0.657973	-0.482551	1.69416	5	0.932961
Sc_g05633_V2.1C	-0.842005	0.245309	-0.75249	-0.262012	1.6112	5	0.862677
Sc_g05716_V2.1A	-0.618075	0.6982	-0.833137	-0.661007	1.41402	5	0.767941
Sc_g05776_V2.1A	-0.346276	-0.256511	-0.419159	-0.737309	1.75925	5	0.781685
Sc_g05779_V2.1A	-0.681207	0.765313	-1.14706	-0.199816	1.26277	5	0.60519
Sc_g05823_V2.1A	-0.537327	0.151178	-1.23076	0.150244	1.46666	5	0.656684
Sc_g05840_V2.1A	-0.538478	-0.375131	-0.474965	-0.396507	1.78508	5	0.768041
Sc_g05945_V2.1A	-0.951552	0.229125	-0.378425	-0.5203	1.62115	5	0.829743
Sc_g06005_V2.1A	0.206163	0.626195	-1.17818	-0.856035	1.20186	5	0.514154
Sc_g06030_V2.1A	-0.821237	0.621687	-0.0933522	-1.0551	1.34801	5	0.548821
Sc_g06031_V2.1A	0.880546	-0.540257	-0.999866	-0.596363	1.25594	5	0.352957
Sc_g06092_V2.1A	-0.716876	-0.106499	-0.400511	-0.520619	1.7445	5	0.844636
Sc_g06109_V2.1A	-1.03191	-0.579458	0.398146	-0.316676	1.5299	5	0.435685
Sc_g06122_V2.1A	0.326739	-0.832531	-0.503322	-0.599445	1.60856	5	0.488494
Sc_g06206_V2.1A	-0.636548	0.574492	-0.481464	-0.929333	1.47285	5	0.765806
Sc_g06339_V2.1A	-0.542425	-0.00391553	-0.65889	-0.52551	1.73074	5	0.914222
Sc_g06353_V2.1A	-1.20268	0.930502	-0.617641	-0.229765	1.11958	5	0.423239
Sc_g06402_V2.1A	-0.809444	0.700595	-0.453335	-0.8348	1.39698	5	0.683805
Sc_g06435_V2.1A	-0.420117	1.00977	-0.76615	-0.960871	1.13737	5	0.459338
Sc_g06445_V2.1A	-0.375061	-0.258514	-0.453472	-0.680411	1.76746	5	0.796214
Sc_g06523_V2.1A	-0.397437	0.263501	-0.663927	-0.82857	1.62643	5	0.893183
Sc_g06565_V2.1A	-0.913486	0.0651283	-0.287079	-0.535521	1.67096	5	0.808141
Sc_g06574_V2.1A	-1.16255	0.58113	-0.201261	-0.599612	1.38229	5	0.587795
Sc_g06592_V2.1A	-1.37826	0.431606	0.586464	-0.687455	1.04765	5	0.284519
Sc_g06607_V2.1A	-1.4844	0.124724	-0.0626412	0.0924491	1.32986	5	0.453449
Sc_g06649_V2.1A	-1.01058	-0.70558	0.274816	-0.105952	1.5473	5	0.438678
Sc_g06704_V2.1A	-0.603487	0.969917	-0.765353	-0.807944	1.20687	5	0.521216
Sc_g06713_V2.1A	-0.782209	-0.0257089	-0.627552	-0.273067	1.70854	5	0.854268
Sc_g06750_V2.1A	-0.495834	0.222352	-0.733213	-0.649993	1.65669	5	0.940351
Sc_g06757_V2.1A	-0.944477	0.879798	-0.349447	-0.823969	1.2381	5	0.485395
Sc_g06841_V2.1A	-0.490051	0.129784	-0.545326	-0.77919	1.68478	5	0.905758
Sc_g06842_V2.1B	-0.239442	-0.450068	-0.546905	-0.538651	1.77507	5	0.725222
Sc_g06861_V2.1A	-1.23502	-0.162441	0.212485	-0.329761	1.51474	5	0.504097
Sc_g06888_V2.1A	-0.772215	1.04328	-0.745248	-0.670496	1.14468	5	0.447549
Sc_g06900_V2.1A	-0.216838	-0.572348	-0.541377	-0.440863	1.77143	5	0.67685
Sc_g07035_V2.1A	-0.960032	-0.105699	-0.118159	-0.492584	1.67647	5	0.711857
Sc_g07082_V2.1A	-0.646155	0.355288	-1.0187	-0.228682	1.53825	5	0.820027
Sc_g07192_V2.1A	-0.368275	-0.284764	-0.568665	-0.553971	1.77567	5	0.804785
Sc_g07232_V2.1A	-0.609071	0.554968	-0.646911	-0.802064	1.50308	5	0.840236
Sc_g07233_V2.1A	-0.68971	0.596835	-0.643184	-0.746311	1.48237	5	0.823899
Sc_g07301_V2.1A	-1.04187	-0.503532	0.423192	-0.40124	1.52345	5	0.440057
Sc_g07319_V2.1A	-1.1035	0.393395	0.395025	-0.942884	1.25796	5	0.400101
Sc_g07321_V2.1A	-1.32784	0.545019	-0.103468	-0.433313	1.3196	5	0.503706
Sc_g07366_V2.1A	-0.365626	-0.270129	-0.91351	-0.163114	1.71238	5	0.752444
Sc_g07441_V2.1A	-1.26691	-0.0872866	0.0438468	-0.218576	1.52893	5	0.546138
Sc_g07459_V2.1A	-0.37344	0.110327	-1.06402	-0.294453	1.62158	5	0.82038
Sc_g07460_V2.1A	-0.858092	0.4514	-0.355708	-0.768313	1.53071	5	0.790728
Sc_g07520_V2.1A	-1.39018	0.477336	-0.0528594	-0.34493	1.31064	5	0.481891
Sc_g07556_V2.1A	-1.22633	0.31691	-0.848119	1.1356	0.621935	5	0.29863
Sc_g07567_V2.1A	-0.264989	-0.30651	-0.617349	-0.577761	1.76661	5	0.782958
Sc_g07594_V2.1A	-0.581094	0.187565	-0.738622	-0.53862	1.67077	5	0.946102
Sc_g07638_V2.1A	0.00691748	-0.547	-0.370525	-0.799457	1.71006	5	0.613691
Sc_g07639_V2.1A	-1.52694	0.502672	0.0770477	-0.219645	1.16687	5	0.380635
Sc_g07665_V2.1A	0.301885	0.557844	-0.914242	-1.14755	1.20207	5	0.486402
Sc_g07671_V2.1A	-1.55805	0.70186	-0.107454	-0.0677271	1.03137	5	0.340126
Sc_g07684_V2.1A	-0.523421	-0.220256	-0.661294	-0.358937	1.76391	5	0.832021
Sc_g07685_V2.1A	-0.481729	0.137831	-0.750936	-0.58962	1.68445	5	0.934834
Sc_g07718_V2.1A	-0.972988	0.273954	-0.316954	-0.578668	1.59466	5	0.799619
Sc_g07812_V2.1A	-1.03615	0.332941	-0.445311	-0.415106	1.56363	5	0.792881
Sc_g07869_V2.1A	-0.834546	0.402425	-0.0422203	-0.993135	1.46748	5	0.62761
Sc_g07874_V2.1A	-0.749244	-0.146167	-0.52879	-0.318306	1.74251	5	0.829859
Sc_g07875_V2.1A	-0.525546	0.486251	-0.768419	-0.729874	1.53759	5	0.882258
Sc_g07885_V2.1A	-1.211	-0.631325	-0.194521	1.12492	0.911933	5	0.28977
Sc_g07912_V2.1A	-1.53091	0.207482	0.476418	-0.29328	1.14029	5	0.316983
Sc_g07968_V2.1A	0.765805	-0.560056	-0.867735	-0.700463	1.36245	5	0.39822
Sc_g07986_V2.1A	-0.534954	0.539996	-0.990699	-0.495854	1.48151	5	0.824007
Sc_g07990_V2.1A	-0.0151548	-0.384167	-0.689162	-0.635767	1.72425	5	0.698108
Sc_g08048_V2.1A	-0.578904	-0.197008	0.522821	-1.162	1.41509	5	0.426649
Sc_g08064_V2.1B	-1.25321	0.231176	-0.77658	0.620543	1.17808	5	0.449603
Sc_g08081_V2.1A	-1.22774	0.298115	0.392547	-0.757492	1.29457	5	0.409481
Sc_g08088_V2.1A	0.0447579	-0.372086	-1.41473	0.458299	1.28376	5	0.445982
Sc_g08119_V2.1A	-0.643598	-0.139393	-0.944494	0.0949174	1.63257	5	0.715976
Sc_g08153_V2.1A	-0.809332	-0.187921	-0.369765	-0.374454	1.74147	5	0.790192
Sc_g08323_V2.1A	-0.884864	-0.212233	-0.388665	-0.236193	1.72195	5	0.752215
Sc_g08327_V2.1A	-0.263293	-0.380862	-1.3286	1.17948	0.793274	5	0.32083
Sc_g08342_V2.1A	0.6487	0.254062	-1.54568	-0.35634	0.999262	5	0.357796
Sc_g08504_V2.1A	0.405295	-0.11982	-0.960312	-0.818323	1.49316	5	0.563204
Sc_g08518_V2.1A	-0.612302	0.566737	-0.713442	-0.740061	1.49907	5	0.848966
Sc_g08530_V2.1A	-0.180547	-0.470383	-0.629118	-0.484941	1.76499	5	0.710854
Sc_g08626_V2.1A	-1.38955	0.565988	0.0369536	-0.454656	1.24126	5	0.430271
Sc_g08677_V2.1A	-0.447998	-0.107989	-0.642577	-0.553205	1.75177	5	0.877779
Sc_g08703_V2.1A	-0.757079	0.337552	-0.440959	-0.741983	1.60247	5	0.876236
Sc_g08743_V2.1A	-0.754076	0.941088	-1.11931	-0.188932	1.12123	5	0.491015
Sc_g08794_V2.1A	-0.499672	-0.344013	-0.359895	-0.576802	1.78038	5	0.7659
Sc_g08831_V2.1A	-0.684101	-0.667612	-0.286919	-0.0921166	1.73075	5	0.601533
Sc_g08847_V2.1A	-1.21886	0.586608	-0.24177	-0.493002	1.36703	5	0.575651
Sc_g08865_V2.1A	-0.579863	0.131997	-0.659683	-0.585923	1.69347	5	0.942957
Sc_g08876_V2.1A	-0.561357	1.06469	-1.04245	-0.542624	1.08174	5	0.446794
Sc_g08900_V2.1A	0.0227031	0.859953	-1.17724	-0.809444	1.10403	5	0.47752
Sc_g08955_V2.1A	-0.212565	-0.257693	-1.02111	-0.185351	1.67672	5	0.719459
Sc_g08966_V2.1A	-0.588744	0.0902621	-0.595466	-0.613261	1.70721	5	0.932173
Sc_g08982_V2.1A	-0.684677	-0.55468	-0.7248	1.60226	0.361895	5	0.240258
Sc_g09032_V2.1A	-0.272171	0.110701	-0.609226	-0.888528	1.65923	5	0.842085
Sc_g09064_V2.1A	0.411352	-0.228402	-0.820911	-0.885435	1.5234	5	0.555177
Sc_g09123_V2.1A	-0.917598	-0.336982	-0.268051	-0.190893	1.71352	5	0.681131
Sc_g09132_V2.1A	-0.244223	0.189409	-0.9233	-0.645324	1.62344	5	0.856963
Sc_g09178_V2.1A	0.041558	-0.517827	-0.694122	-0.54693	1.71732	5	0.646479
Sc_g09179_V2.1A	0.796995	-0.782485	-0.899648	-0.438174	1.32331	5	0.362407
Sc_g09183_V2.1A	0.43108	-0.199313	-1.12617	-0.579007	1.47341	5	0.537258
Sc_g09211_V2.1A	-0.0278793	-0.42249	-0.621125	-0.660263	1.73176	5	0.688335
Sc_g09301_V2.1A	0.0778609	0.198274	-1.66672	0.371423	1.01917	5	0.405273
Sc_g09306_V2.1A	-1.00665	0.746812	-0.0948354	-0.908263	1.26293	5	0.474671
Sc_g09344_V2.1A	0.0986466	-1.26088	-0.752784	0.950346	0.964675	5	0.290359
Sc_g09354_V2.1A	-0.72282	-1.20912	0.462882	0.1336	1.33546	5	0.31346
Sc_g09442_V2.1A	-0.467403	0.043069	-0.648865	-0.642971	1.71617	5	0.91724
Sc_g09503_V2.1A	-1.16046	0.584525	0.0909064	-0.802899	1.28793	5	0.462309
Sc_g09506_V2.1A	-0.55772	0.0119044	-0.519092	-0.661769	1.72668	5	0.903057
Sc_g09507_V2.1A	-0.540023	0.979693	-0.927909	-0.696193	1.18443	5	0.522892
Sc_g09526_V2.1A	-0.654635	0.0171029	-0.491862	-0.59536	1.72475	5	0.901376
Sc_g09535_V2.1A	-0.907706	0.511139	-0.452264	-0.65956	1.50839	5	0.796567
Sc_g09557_V2.1A	-0.219394	0.110696	-1.00499	-0.517745	1.63143	5	0.828797
Sc_g09582_V2.1A	-0.128816	-0.113378	-0.717642	-0.743786	1.70362	5	0.793664
Sc_g09594_V2.1A	0.279285	-0.388403	-0.633866	-0.872161	1.61514	5	0.584414
Sc_g09661_V2.1A	-0.404246	0.555079	-0.919332	-0.708455	1.47695	5	0.814384
Sc_g09681_V2.1A	-0.2989	-1.19858	0.075631	-0.142747	1.5646	5	0.408643
Sc_g09684_V2.1A	-0.103588	-0.617891	-0.292824	-0.719089	1.73339	5	0.611463
Sc_g09689_V2.1A	-0.816887	-0.0982607	-0.0901813	-0.682571	1.6879	5	0.728025
Sc_g09706_V2.1A	-1.0123	0.443393	-0.490179	-0.464832	1.52391	5	0.789952
Sc_g09758_V2.1A	-0.882723	0.351154	-0.863295	-0.133046	1.52791	5	0.785808
Sc_g09773_V2.1A	0.571117	0.641643	-0.95866	-1.20195	0.947848	5	0.360233
Sc_g09791_V2.1A	-0.120516	0.541581	-0.571162	-1.22007	1.37017	5	0.60886
Sc_g09793_V2.1A	-1.17906	0.805004	-0.304257	-0.566156	1.24446	5	0.482831
Sc_g09814_V2.1A	-0.514016	0.370371	-1.45565	0.482787	1.11651	5	0.470047
Sc_g09919_V2.1A	-0.638664	0.483481	-0.331454	-1.0077	1.49433	5	0.736168
Sc_g09934_V2.1A	-0.948628	0.15759	-0.325053	-0.525186	1.64128	5	0.815523
Sc_g10011_V2.1A	-0.23149	0.470999	-0.903845	-0.82692	1.49125	5	0.785064
Sc_g10045_V2.1A	-0.528128	0.0738109	-0.616872	-0.639433	1.71062	5	0.92752
Sc_g10065_V2.1A	0.471794	-1.44192	-0.213231	-0.0984896	1.28184	5	0.314554
Sc_g10127_V2.1A	-0.261642	0.4144	-0.950544	-0.727617	1.5254	5	0.819556
Sc_g10143_V2.1A	-0.811074	0.654551	-0.726396	-0.557614	1.44053	5	0.782923
Sc_g10198_V2.1A	0.26276	0.180819	-1.33809	-0.476779	1.37129	5	0.562156
Sc_g10244_V2.1A	0.221737	-0.213409	-0.892175	-0.723992	1.60784	5	0.641165
Sc_g10292_V2.1A	0.778152	-0.475072	-0.924837	-0.718726	1.34048	5	0.398088
Sc_g10364_V2.1A	-0.306912	0.811903	-1.61935	0.515823	0.598538	5	0.321374
Sc_g10370_V2.1A	0.136829	-0.317938	-0.827131	-0.655142	1.66338	5	0.661763
Sc_g10390_V2.1A	-0.350811	-0.313867	-0.615569	-0.495654	1.7759	5	0.793882
Sc_g10443_V2.1A	-0.324499	-0.32636	-0.45593	-0.664765	1.77155	5	0.768071
Sc_g10452_V2.1A	-1.27274	0.51351	-0.0332808	-0.552765	1.34528	5	0.514513
Sc_g10462_V2.1A	-0.647041	0.588775	-0.451087	-0.949791	1.45914	5	0.743197
Sc_g10496_V2.1A	-0.314063	0.0946924	-0.656791	-0.802321	1.67848	5	0.874428
Sc_g10506_V2.1A	-0.315451	-0.0493979	-0.650987	-0.708286	1.72412	5	0.863465
[truncated: 174 more rows]

## Sheet: cluster_Proteome
Gene	WS	D1	D2	R1	R2	Cluster	Membership
Sc_g00055_V2.1A	1.75633	-0.678538	-0.490761	-0.438001	-0.149028	1	0.508648
Sc_g00076_V2.1A	1.63263	-0.17738	0.0715331	-0.506096	-1.02069	1	0.531465
Sc_g00175_V2.1A	0.936337	0.184229	0.877811	-1.40045	-0.597923	1	0.3105
Sc_g00193_V2.1A	1.51232	-0.0473476	-1.24186	-0.379443	0.156328	1	0.480689
Sc_g00210_V2.1A	1.56651	-0.23418	0.270176	-1.06029	-0.542216	1	0.474282
Sc_g00236_V2.1A	0.933532	0.0323769	1.00967	-0.707976	-1.2676	1	0.286879
Sc_g00246_V2.1A	0.173178	1.3164	0.164685	-1.47585	-0.178412	1	0.256824
Sc_g00312_V2.1A	1.45636	-0.934765	-0.858261	0.493879	-0.157207	1	0.372078
Sc_g00339_V2.1A	1.26151	0.686961	-1.17709	-0.741797	-0.0295824	1	0.516458
Sc_g00393_V2.1A	1.46319	-0.0882707	-1.3594	-0.0475826	0.0320635	1	0.457772
Sc_g00454_V2.1A	0.943276	0.81815	0.177077	-0.454176	-1.48433	1	0.402525
Sc_g00456_V2.1A	1.49402	-0.309307	-1.04081	-0.609809	0.465911	1	0.391124
Sc_g00465_V2.1A	0.616455	0.0566481	-1.18659	1.2758	-0.762316	1	0.292404
Sc_g00500_V2.1A	1.56346	-0.198875	-0.885548	0.315955	-0.794993	1	0.544299
Sc_g00549_V2.1A	1.22329	-1.0964	-0.717208	0.848716	-0.258396	1	0.312725
Sc_g00568_V2.1A	1.56333	-0.436954	-0.977029	-0.521519	0.372177	1	0.419722
Sc_g00590_V2.1A	0.786372	-0.586373	-1.02862	1.31886	-0.490239	1	0.278041
Sc_g00621_V2.1A	1.37679	-1.07379	-0.604505	0.670628	-0.369118	1	0.346824
Sc_g00679_V2.1A	1.58452	0.153421	-0.143207	-0.502705	-1.09203	1	0.593128
Sc_g00710_V2.1A	1.42469	0.498444	-0.311596	-1.20963	-0.401905	1	0.576756
Sc_g00769_V2.1A	0.919376	0.868497	-1.37562	0.253851	-0.666109	1	0.431537
Sc_g00775_V2.1A	1.6355	-0.149892	0.0337001	-1.03111	-0.488205	1	0.534402
Sc_g00784_V2.1A	0.814911	0.0740567	-1.09527	1.13017	-0.923865	1	0.333605
Sc_g00809_V2.1A	1.25575	0.853895	-0.373478	-1.02195	-0.714218	1	0.568145
Sc_g00895_V2.1A	1.26658	-1.38845	-0.514834	0.307432	0.32927	1	0.281529
Sc_g00937_V2.1A	1.76846	-0.321717	-0.419749	-0.332557	-0.694441	1	0.611033
Sc_g00980_V2.1B	1.66483	-0.802344	-0.761209	-0.0516862	-0.0495946	1	0.447933
Sc_g01077_V2.1A	0.363335	0.849125	0.907868	-1.25362	-0.866703	1	0.248402
Sc_g01135_V2.1A	0.922002	0.93488	-1.48483	-0.154549	-0.217504	1	0.39483
Sc_g01144_V2.1A	1.40704	0.44621	-0.10027	-1.24703	-0.505949	1	0.542464
Sc_g01163_V2.1A	0.751314	-0.254874	-1.03373	1.30731	-0.770016	1	0.296635
Sc_g01184_V2.1A	1.44942	0.480747	-0.115138	-0.969375	-0.845651	1	0.583717
Sc_g01210_V2.1A	1.33839	0.271483	-0.925667	0.380415	-1.06462	1	0.528551
Sc_g01228_V2.1A	1.16295	0.889931	-0.537625	-1.21509	-0.300167	1	0.513032
Sc_g01287_V2.1A	0.10611	1.26565	0.514955	-1.35678	-0.529942	1	0.243313
Sc_g01289_V2.1A	1.62879	-0.635144	0.307237	-0.611163	-0.689721	1	0.440366
Sc_g01358_V2.1A	0.266129	1.18191	0.388449	-0.328731	-1.50775	1	0.267099
Sc_g01386_V2.1A	1.72514	-0.146857	-0.455129	-0.848309	-0.274848	1	0.62189
Sc_g01422_V2.1A	0.758721	0.993491	-0.585087	-1.42437	0.257241	1	0.331388
Sc_g01428_V2.1A	1.49473	0.242958	-0.774419	-1.04868	0.0854053	1	0.554346
Sc_g01433_V2.1A	1.46974	0.604237	-0.614547	-0.602952	-0.856476	1	0.682582
Sc_g01439_V2.1A	0.534072	0.60545	0.970253	-1.35591	-0.753864	1	0.260224
Sc_g01485_V2.1A	1.19988	0.60627	-0.575425	0.127693	-1.35842	1	0.509284
Sc_g01547_V2.1A	1.6046	0.351021	-0.561152	-0.611034	-0.783439	1	0.710043
Sc_g01554_V2.1A	0.459024	0.887953	0.802902	-1.22526	-0.924618	1	0.270194
Sc_g01573_V2.1A	1.21163	0.48957	-0.223312	0.0194585	-1.49734	1	0.475957
Sc_g01619_V2.1A	1.15469	-1.17652	0.110385	0.751452	-0.840014	1	0.288498
Sc_g01724_V2.1A	0.120066	1.04238	-1.22114	0.867836	-0.809135	1	0.265772
Sc_g01766_V2.1A	1.72287	-0.0666245	-0.695514	-0.682898	-0.277834	1	0.669243
Sc_g01829_V2.1A	1.39829	-0.511104	-0.386645	-1.11883	0.618289	1	0.345544
Sc_g01904_V2.1A	0.621998	0.144519	0.663652	-1.74686	0.316688	1	0.247301
Sc_g01917_V2.1A	0.852466	1.19554	-1.17089	-0.648735	-0.228375	1	0.41514
Sc_g01936_V2.1A	1.47516	-0.0578133	-1.34826	-0.0480821	-0.0210094	1	0.478493
Sc_g01938_V2.1A	1.16234	0.630517	-1.20111	-0.858743	0.266996	1	0.393927
Sc_g01945_V2.1A	1.74486	-0.15946	-0.388488	-0.421241	-0.775671	1	0.638642
Sc_g01950_V2.1A	1.27271	0.496991	-0.382053	0.0218715	-1.40952	1	0.513167
Sc_g01960_V2.1A	0.975125	-0.204757	-0.603563	1.06311	-1.22992	1	0.342305
Sc_g02035_V2.1A	1.39689	0.218687	-1.14497	0.30283	-0.77344	1	0.551183
Sc_g02049_V2.1A	0.402542	0.685494	-0.747312	1.00257	-1.34329	1	0.295645
Sc_g02054_V2.1A	0.882256	1.23656	-1.06634	-0.498002	-0.554476	1	0.462229
Sc_g02058_V2.1A	1.12515	-1.07396	0.817912	0.08217	-0.951275	1	0.262809
Sc_g02066_V2.1A	0.348528	1.06174	0.654439	-0.722966	-1.34174	1	0.264552
Sc_g02080_V2.1A	1.32363	0.657867	-0.314887	-1.23781	-0.428798	1	0.551549
Sc_g02089_V2.1A	1.77867	-0.414088	-0.626304	-0.362145	-0.376129	1	0.600106
Sc_g02121_V2.1A	1.66345	0.0457528	-0.955038	-0.245993	-0.50817	1	0.687574
Sc_g02190_V2.1A	0.259636	1.46481	-0.30925	-1.29492	-0.12028	1	0.281657
Sc_g02205_V2.1A	0.243368	1.10524	0.24412	-1.6304	0.0376785	1	0.250394
Sc_g02223_V2.1A	1.61118	-0.688247	-0.496796	0.331364	-0.757501	1	0.463009
Sc_g02259_V2.1A	1.74497	-0.417241	-0.0904748	-0.557773	-0.67948	1	0.549544
Sc_g02282_V2.1A	0.477184	1.32561	-0.477626	-1.33671	0.0115357	1	0.308889
Sc_g02354_V2.1A	1.35057	-0.0564563	-0.0618113	0.223391	-1.45569	1	0.441396
Sc_g02382_V2.1A	0.786044	0.234434	1.04709	-0.817714	-1.24985	1	0.271165
Sc_g02438_V2.1A	1.10087	0.424928	-0.455641	0.420773	-1.49093	1	0.436811
Sc_g02486_V2.1A	1.4237	0.456475	-0.470453	-0.180585	-1.22914	1	0.592773
Sc_g02502_V2.1A	0.908603	0.190492	0.907448	-0.614953	-1.39159	1	0.297285
Sc_g02547_V2.1A	1.56628	-0.0467391	-1.02273	-0.681528	0.184714	1	0.520107
Sc_g02567_V2.1A	1.21845	0.855439	-1.1303	-0.646228	-0.297354	1	0.56197
Sc_g02568_V2.1A	1.47934	0.390461	-0.178398	-1.15941	-0.531993	1	0.579885
Sc_g02598_V2.1A	1.06355	0.830922	-0.167408	-0.289494	-1.43757	1	0.464909
Sc_g02635_V2.1A	1.56467	0.435454	-0.530084	-0.753648	-0.716391	1	0.699101
Sc_g02658_V2.1A	1.3784	-0.844845	0.22843	0.341422	-1.10341	1	0.351923
Sc_g02667_V2.1A	0.926609	1.10321	-0.624116	-0.179966	-1.22573	1	0.471286
Sc_g02720_V2.1A	1.37584	0.229922	-0.747402	-1.17991	0.321549	1	0.450926
Sc_g02824_V2.1A	0.466764	1.51424	-0.359741	-0.659695	-0.961565	1	0.355289
Sc_g02828_V2.1A	1.00743	0.2679	-0.317361	-1.56382	0.605855	1	0.311821
Sc_g02836_V2.1A	0.861182	0.0220449	-0.167447	0.861468	-1.57725	1	0.322471
Sc_g02891_V2.1A	1.57043	0.381527	-0.7269	-0.378605	-0.846447	1	0.708136
Sc_g02964_V2.1A	1.6174	0.11047	-0.845866	-0.0753953	-0.806613	1	0.66395
Sc_g02968_V2.1A	1.54596	-0.2709	-0.763085	0.385598	-0.897574	1	0.517527
Sc_g02973_V2.1A	0.78268	-0.00509888	-0.26635	1.00648	-1.51771	1	0.308621
Sc_g03003_V2.1A	0.342397	0.682746	-0.881491	1.07475	-1.2184	1	0.286514
Sc_g03051_V2.1A	0.77856	0.190517	-1.43914	1.00182	-0.531759	1	0.320775
Sc_g03069_V2.1A	1.18623	0.845819	-0.0994031	-0.962982	-0.96966	1	0.514356
Sc_g03074_V2.1A	1.60368	-0.403013	0.246134	-1.00501	-0.441788	1	0.463043
Sc_g03085_V2.1A	0.874283	0.379934	0.859499	-0.813298	-1.30042	1	0.309026
Sc_g03123_V2.1A	1.71724	0.0249279	-0.420819	-0.674388	-0.646965	1	0.677576
Sc_g03137_V2.1A	1.32848	0.477626	-1.13268	0.161929	-0.835362	1	0.572359
Sc_g03173_V2.1A	1.36348	0.770139	-0.734578	-0.577932	-0.821103	1	0.656728
Sc_g03175_V2.1A	1.52392	0.508977	-0.817108	-0.68501	-0.530775	1	0.718958
Sc_g03224_V2.1A	1.12791	0.797508	-1.36105	-0.0820632	-0.482297	1	0.50533
Sc_g03229_V2.1A	1.75717	-0.485128	-0.714856	-0.205208	-0.351974	1	0.57086
Sc_g03461_V2.1A	0.238783	1.64136	-0.418415	-0.783526	-0.678197	1	0.308182
Sc_g03463_V2.1A	0.716498	0.39345	0.667856	-0.0809719	-1.69683	1	0.281382
Sc_g03497_V2.1A	1.4031	-0.167722	-0.684931	-1.10666	0.556214	1	0.379913
Sc_g03511_V2.1A	1.08434	0.737741	-0.902682	0.262264	-1.18166	1	0.492002
Sc_g03519_V2.1A	0.150572	1.45081	-1.10597	0.265425	-0.76083	1	0.289169
Sc_g03547_V2.1A	1.60803	0.0382256	-1.05913	-0.53714	-0.0499873	1	0.6095
Sc_g03571_V2.1A	0.703556	1.10253	-0.031409	-1.48471	-0.289964	1	0.353801
Sc_g03690_V2.1A	0.254142	0.694672	-1.34606	1.08238	-0.685141	1	0.266158
Sc_g03789_V2.1A	1.6354	-0.092683	-1.05488	-0.450205	-0.0376276	1	0.587816
Sc_g03794_V2.1A	1.51547	0.173963	-0.848395	-0.968077	0.127039	1	0.548354
Sc_g03846_V2.1A	1.45996	0.497576	-0.973505	-0.799474	-0.184558	1	0.642976
Sc_g03850_V2.1B	1.33961	0.784484	-0.600339	-0.947217	-0.57654	1	0.622715
Sc_g03906_V2.1A	1.2832	-1.38051	0.226867	0.375526	-0.505077	1	0.292917
Sc_g03919_V2.1A	1.47528	-1.10113	0.480338	-0.514603	-0.339883	1	0.339453
Sc_g04009_V2.1A	0.740832	0.0881907	1.13817	-1.30996	-0.657238	1	0.257585
Sc_g04092_V2.1A	1.55656	-0.54032	0.404149	-0.947986	-0.472402	1	0.420774
Sc_g04183_V2.1A	1.53921	-0.404847	-0.57404	0.419983	-0.980311	1	0.484498
Sc_g04285_V2.1A	1.64336	0.0812492	-0.556088	-0.196423	-0.972093	1	0.650541
Sc_g04304_V2.1A	0.874082	1.05774	-0.363364	-1.39869	-0.169768	1	0.4009
Sc_g04390_V2.1A	1.63148	0.0909875	-1.05068	-0.321123	-0.350665	1	0.675614
Sc_g04406_V2.1A	1.09233	0.685014	-0.0150614	-1.50745	-0.254828	1	0.426455
Sc_g04501_V2.1A	1.38797	0.196746	0.365333	-0.973903	-0.976149	1	0.466832
Sc_g04505_V2.1A	1.39974	-0.981288	0.329926	0.212721	-0.961097	1	0.341281
Sc_g04582_V2.1A	1.50106	-0.174156	-0.128764	0.10169	-1.29983	1	0.485367
Sc_g04616_V2.1A	1.21139	0.635321	-1.41638	-0.337985	-0.092341	1	0.470482
Sc_g04625_V2.1A	1.76673	-0.222817	-0.56486	-0.36567	-0.613383	1	0.650118
Sc_g04639_V2.1A	0.2352	1.32464	0.342454	-1.31403	-0.588265	1	0.27103
Sc_g04679_V2.1A	1.36216	0.149395	0.427442	-0.796809	-1.14219	1	0.446519
Sc_g04706_V2.1A	0.326355	1.05819	0.271369	-1.64314	-0.0127748	1	0.261676
Sc_g04740_V2.1A	1.58583	0.0380683	-1.08995	0.00973713	-0.543684	1	0.624373
Sc_g04780_V2.1A	1.41661	-0.26878	0.147801	-1.37576	0.0801227	1	0.402286
Sc_g04795_V2.1A	1.63275	-0.556219	-0.897025	-0.409108	0.2296	1	0.450763
Sc_g04823_V2.1A	1.50958	0.407249	-0.710411	-0.201382	-1.00503	1	0.660838
Sc_g04835_V2.1A	1.72776	-0.0768451	-0.448243	-0.395416	-0.807256	1	0.65673
Sc_g04893_V2.1A	0.974526	-1.15559	-0.202372	1.08627	-0.702834	1	0.269434
Sc_g04920_V2.1A	0.327894	1.10937	0.227638	-1.61476	-0.0501427	1	0.266182
Sc_g05066_V2.1A	1.67573	-0.0539783	-0.377637	-0.252942	-0.991173	1	0.619238
Sc_g05075_V2.1A	1.35452	0.144875	-1.40706	0.236877	-0.329211	1	0.486013
Sc_g05092_V2.1A	1.51559	0.200779	-0.441752	-0.0649496	-1.20967	1	0.5858
Sc_g05123_V2.1A	1.69839	-0.398449	-0.885399	0.00114316	-0.415682	1	0.56571
Sc_g05159_V2.1A	0.721721	1.27224	-0.321434	-1.25967	-0.412853	1	0.386261
Sc_g05174_V2.1A	0.957832	0.722078	-0.568028	-1.45604	0.344161	1	0.354588
Sc_g05202_V2.1A	1.41634	-0.965957	-0.440367	-0.663388	0.653368	1	0.313135
Sc_g05211_V2.1A	0.990843	1.05309	-0.420858	-0.356065	-1.26701	1	0.481591
Sc_g05247_V2.1A	0.972931	0.951572	0.138789	-1.0373	-1.02599	1	0.429333
Sc_g05250_V2.1A	1.07642	-1.37562	0.456453	-0.682063	0.524809	1	0.2416
Sc_g05280_V2.1A	0.502681	0.998222	0.0294151	-1.65371	0.123397	1	0.285979
Sc_g05339_V2.1A	1.27277	0.875544	-0.69743	-0.918502	-0.53238	1	0.602998
Sc_g05352_V2.1A	1.50853	-0.489295	-0.111026	0.273972	-1.18218	1	0.44143
Sc_g05459_V2.1A	1.74615	-0.177895	-0.554574	-0.285478	-0.7282	1	0.648622
Sc_g05537_V2.1A	1.49108	-0.500539	-0.804268	-0.749624	0.563354	1	0.368738
Sc_g05548_V2.1A	1.32449	0.727887	-0.925235	-0.228433	-0.898707	1	0.628531
Sc_g05549_V2.1A	1.39829	0.726349	-0.616949	-0.75005	-0.757637	1	0.659731
Sc_g05729_V2.1A	1.04215	0.985853	-1.27438	-0.507181	-0.246444	1	0.470326
Sc_g05763_V2.1A	0.80191	0.314762	-1.17828	0.997143	-0.93553	1	0.350252
Sc_g05768_V2.1A	1.24291	0.725507	-0.0109983	-1.05916	-0.898257	1	0.513477
Sc_g05790_V2.1A	0.345703	1.44467	-1.01277	0.0935902	-0.871192	1	0.330169
Sc_g05827_V2.1A	1.14767	-1.43088	0.722821	-0.310213	-0.129392	1	0.253467
Sc_g05908_V2.1A	1.24105	-0.761142	0.589332	-1.22798	0.158741	1	0.304494
Sc_g05935_V2.1A	1.78061	-0.465288	-0.331313	-0.394426	-0.58958	1	0.573981
Sc_g05946_V2.1A	0.521237	0.905667	0.642291	-0.613433	-1.45576	1	0.285077
Sc_g05966_V2.1A	0.985532	-0.764627	0.782736	-1.31661	0.312964	1	0.255127
Sc_g05994_V2.1A	1.24932	0.708768	-1.10173	-0.00606843	-0.850292	1	0.577263
Sc_g06040_V2.1A	1.40922	-0.713003	-1.17691	0.290754	0.189938	1	0.352682
Sc_g06044_V2.1A	0.244103	1.62537	-0.72123	-0.818251	-0.329987	1	0.298607
Sc_g06050_V2.1A	1.3064	0.3167	-1.45841	0.0796788	-0.244372	1	0.482618
Sc_g06060_V2.1A	0.827852	0.815162	0.297945	-1.5526	-0.388355	1	0.354359
Sc_g06092_V2.1A	1.50511	-0.673084	-0.196037	-1.03942	0.403431	1	0.375891
Sc_g06136_V2.1A	1.01482	0.279845	-0.431626	-1.51159	0.648554	1	0.308331
Sc_g06149_V2.1A	1.56546	0.240347	-0.0868865	-0.801656	-0.917263	1	0.597001
Sc_g06171_V2.1A	0.89907	1.07969	-0.149783	-0.507721	-1.32126	1	0.436222
Sc_g06206_V2.1A	0.924269	0.568143	-0.443585	-1.54327	0.494447	1	0.321469
Sc_g06230_V2.1A	1.12973	0.927921	-0.336889	-0.493851	-1.22691	1	0.519279
Sc_g06280_V2.1A	1.60066	0.350613	-0.566361	-0.825087	-0.55983	1	0.704202
Sc_g06297_V2.1A	0.529137	1.41564	-0.603586	-1.14613	-0.195068	1	0.339114
Sc_g06339_V2.1A	1.42879	0.34013	-0.270886	-1.31798	-0.180058	1	0.530203
Sc_g06342_V2.1A	1.26713	0.484733	-0.108381	-0.190413	-1.45307	1	0.491823
Sc_g06343_V2.1B	1.52871	-0.542524	-1.16257	0.116263	0.0601245	1	0.420986
Sc_g06460_V2.1A	1.57694	-1.16976	-0.360598	0.0597594	-0.106342	1	0.37411
Sc_g06473_V2.1A	1.00931	0.857625	-0.79641	-1.25585	0.185319	1	0.397575
Sc_g06505_V2.1A	1.59375	0.146128	-1.04278	-0.581185	-0.115911	1	0.641878
Sc_g06523_V2.1A	1.65142	-0.26231	-0.872465	-0.651618	0.134978	1	0.530146
Sc_g06536_V2.1A	0.951616	0.445025	-1.59424	0.508227	-0.310631	1	0.360803
Sc_g06537_V2.1A	1.67388	0.0857259	-0.497416	-0.902028	-0.360157	1	0.66219
Sc_g06539_V2.1A	0.991395	0.734453	0.064995	-1.55494	-0.235903	1	0.39501
Sc_g06561_V2.1A	1.11299	0.0989682	-0.0624112	-1.59625	0.4467	1	0.336805
Sc_g06565_V2.1A	0.766264	1.05637	-0.170936	-1.49803	-0.153661	1	0.363663
Sc_g06582_V2.1A	0.21992	1.28773	-0.0838462	-1.50963	0.0858249	1	0.256671
Sc_g06607_V2.1A	0.561003	-0.260814	-1.07648	1.42668	-0.650392	1	0.265244
Sc_g06651_V2.1A	1.76485	-0.281211	-0.694076	-0.314881	-0.474685	1	0.637743
Sc_g06694_V2.1A	1.18602	-0.512364	-0.815244	0.980788	-0.839203	1	0.364266
Sc_g06751_V2.1A	0.350472	0.965207	0.267925	-1.69176	0.108159	1	0.257247
Sc_g06757_V2.1A	1.16361	-0.0662913	-0.0805625	-1.53751	0.520759	1	0.331279
Sc_g06805_V2.1A	1.40282	0.0866907	0.167467	-0.270019	-1.38695	1	0.468215
Sc_g06837_V2.1A	1.34394	-1.43287	-0.264316	0.24161	0.111643	1	0.29817
Sc_g06863_V2.1A	1.42786	0.509086	-1.19231	-0.412352	-0.332289	1	0.640448
Sc_g06867_V2.1A	1.53106	-0.932246	-0.675391	0.443055	-0.366481	1	0.399636
Sc_g06900_V2.1A	0.63326	0.516843	0.498008	0.104844	-1.75295	1	0.282094
Sc_g07178_V2.1A	1.44471	0.655172	-0.659114	-0.64551	-0.795261	1	0.681953
Sc_g07181_V2.1A	0.850748	1.29722	-0.529	-0.770186	-0.848779	1	0.456795
Sc_g07190_V2.1A	1.34921	0.619734	-1.15233	-0.667397	-0.149213	1	0.584457
Sc_g07192_V2.1A	1.47385	0.254562	-1.02767	-0.830662	0.129922	1	0.539928
Sc_g07233_V2.1A	1.205	-1.54408	-0.15475	0.152234	0.341594	1	0.26343
Sc_g07323_V2.1B	1.66685	-0.44123	-0.118451	-1.00079	-0.106376	1	0.491425
Sc_g07353_V2.1A	0.503757	0.304969	-0.221295	1.01619	-1.60362	1	0.276841
Sc_g07401_V2.1A	0.706565	0.791647	0.365542	-1.64027	-0.22348	1	0.318501
Sc_g07497_V2.1A	1.46564	0.218799	-1.13852	-0.696513	0.150599	1	0.518263
Sc_g07508_V2.1A	1.59784	0.135523	-0.100112	-1.02252	-0.610728	1	0.588936
Sc_g07561_V2.1A	1.26697	0.846831	-0.510552	-1.05833	-0.544919	1	0.578084
Sc_g07579_V2.1A	1.68835	-0.234813	0.00937801	-0.841428	-0.621488	1	0.549506
Sc_g07583_V2.1C	0.452186	0.405549	-0.170152	0.953459	-1.64104	1	0.272262
Sc_g07594_V2.1A	1.44764	0.267157	-1.07767	-0.802624	0.16549	1	0.517026
Sc_g07671_V2.1A	1.6111	-0.0514071	-0.921244	-0.737093	0.0986493	1	0.562696
Sc_g07692_V2.1A	0.393352	1.30629	-0.824845	0.296052	-1.17084	1	0.335185
Sc_g07705_V2.1A	1.6309	-0.329963	-0.363797	0.105817	-1.04295	1	0.529311
Sc_g07718_V2.1A	1.7592	-0.131624	-0.486141	-0.578789	-0.562644	1	0.665755
Sc_g07804_V2.1A	1.59088	-0.643597	0.39385	-0.655274	-0.685855	1	0.422247
Sc_g07812_V2.1A	1.77663	-0.358888	-0.504476	-0.603673	-0.309598	1	0.603354
Sc_g07869_V2.1A	0.974464	1.04411	-0.810282	-1.13974	-0.0685556	1	0.434422
Sc_g07907_V2.1A	1.74419	-0.0943065	-0.410213	-0.698105	-0.541563	1	0.657506
Sc_g07912_V2.1A	1.30229	0.22442	0.127331	-1.48639	-0.167654	1	0.434286
Sc_g07957_V2.1A	1.5957	-1.15371	0.0466474	-0.268211	-0.220429	1	0.374545
Sc_g07990_V2.1A	1.2828	0.849204	-0.68714	-0.480267	-0.964599	1	0.614617
Sc_g08034_V2.1A	1.68736	-0.0754503	-0.818738	-0.111762	-0.681406	1	0.656399
Sc_g08038_V2.1A	0.127306	1.42883	0.257012	-1.24748	-0.565669	1	0.260923
Sc_g08048_V2.1A	1.537	-0.224476	-0.972643	-0.710056	0.370175	1	0.440664
Sc_g08058_V2.1A	1.02334	1.06775	-0.69987	-1.11699	-0.274225	1	0.476421
Sc_g08211_V2.1A	1.38636	0.395532	-1.14166	-0.774662	0.134434	1	0.507988
Sc_g08235_V2.1A	1.74575	-0.123474	-0.740122	-0.452341	-0.429807	1	0.679215
Sc_g08273_V2.1B	1.39727	-0.382873	-1.24764	0.514899	-0.281654	1	0.420078
Sc_g08286_V2.1A	1.4746	0.0925413	0.177939	-0.510127	-1.23495	1	0.499011
Sc_g08302_V2.1A	1.21954	0.805563	-0.691387	-1.16505	-0.168664	1	0.525747
Sc_g08342_V2.1A	1.19071	-0.894386	0.979755	-0.574121	-0.701959	1	0.28014
Sc_g08349_V2.1A	1.37454	0.326298	-1.39952	-0.157746	-0.143575	1	0.516548
Sc_g08388_V2.1A	1.43892	0.601768	-1.00799	-0.42119	-0.611509	1	0.688864
Sc_g08482_V2.1A	1.62916	0.151934	-1.01273	-0.415389	-0.352979	1	0.696113
Sc_g08530_V2.1A	1.68521	-0.190796	-0.401134	-0.119366	-0.973913	1	0.591749
Sc_g08602_V2.1A	1.75896	-0.237761	-0.363725	-0.732626	-0.424848	1	0.617767
Sc_g08703_V2.1A	1.09998	1.03029	-0.685068	-1.0504	-0.394803	1	0.517624
Sc_g08816_V2.1A	1.33667	0.712046	-1.12806	-0.389609	-0.531047	1	0.635493
Sc_g08955_V2.1A	1.43182	-0.14041	-0.838562	0.523388	-0.976239	1	0.49252
Sc_g08982_V2.1A	1.6906	-0.606912	0.0624029	-0.810599	-0.335495	1	0.473634
Sc_g08985_V2.1A	1.60836	0.326464	-0.644418	-0.473791	-0.816612	1	0.71443
Sc_g09017_V2.1A	1.69074	-0.550787	-0.813162	0.0850161	-0.411804	1	0.523592
Sc_g09051_V2.1A	1.2512	0.682703	-0.558779	-1.28367	-0.0914567	1	0.507823
Sc_g09070_V2.1A	1.1719	0.7277	0.130803	-1.11201	-0.918386	1	0.473289
Sc_g09078_V2.1A	1.25491	0.486288	0.30418	-0.975825	-1.06956	1	0.461362
Sc_g09132_V2.1A	1.53463	0.245922	-1.17989	-0.223236	-0.377424	1	0.648867
Sc_g09145_V2.1A	1.43536	0.17879	-1.35972	-0.011944	-0.242492	1	0.535251
Sc_g09170_V2.1A	1.6481	0.194585	-0.844898	-0.367987	-0.629797	1	0.724577
Sc_g09178_V2.1A	1.64786	0.227657	-0.591573	-0.813012	-0.470933	1	0.70455
Sc_g09211_V2.1A	1.62519	0.0146879	-0.039184	-0.995123	-0.605575	1	0.571928
Sc_g09236_V2.1A	0.676089	0.655703	0.255206	0.15216	-1.73916	1	0.312935
Sc_g09296_V2.1A	1.4772	0.0413296	-1.24508	0.201328	-0.474777	1	0.547398
Sc_g09321_V2.1A	1.42204	-0.798967	-0.986143	0.569522	-0.206451	1	0.378407
Sc_g09344_V2.1A	1.05832	-0.731454	-0.103603	0.962906	-1.18617	1	0.306447
Sc_g09354_V2.1A	1.38184	0.405853	-1.2953	-0.497965	0.00556529	1	0.5232
Sc_g09356_V2.1A	0.590233	0.488003	0.0598353	-1.74426	0.606187	1	0.250875
Sc_g09376_V2.1A	1.2367	-0.16408	-1.26087	0.740711	-0.55246	1	0.408244
Sc_g09391_V2.1A	1.56925	0.127787	-0.368155	-1.16575	-0.163132	1	0.573384
Sc_g09437_V2.1A	1.47771	0.0334166	-0.532193	-1.21503	0.2361	1	0.476696
Sc_g09442_V2.1A	1.01551	0.966682	0.0318311	-0.956516	-1.05751	1	0.452856
Sc_g09505_V2.1A	0.461374	1.42011	-0.739034	-0.0365987	-1.10585	1	0.357715
Sc_g09507_V2.1A	1.0162	0.125997	0.7835	-1.4545	-0.47119	1	0.326068
Sc_g09526_V2.1A	1.37275	-0.234821	0.23219	-1.41578	0.0456563	1	0.391406
Sc_g09564_V2.1A	1.21628	0.955171	-0.756104	-0.575369	-0.83998	1	0.598025
Sc_g09586_V2.1A	1.73057	-0.661386	-0.0280685	-0.40885	-0.632263	1	0.492375
Sc_g09661_V2.1A	1.20877	0.887922	-1.1102	-0.618436	-0.368049	1	0.569507
Sc_g09680_V2.1A	1.18561	0.365408	-1.56795	0.0416656	-0.024735	1	0.391056
Sc_g09682_V2.1A	0.965096	1.11782	-0.326926	-0.586076	-1.16992	1	0.474872
Sc_g09688_V2.1A	0.310344	0.826665	0.281771	0.323675	-1.74246	1	0.255187
Sc_g09689_V2.1A	1.08394	0.792923	-0.938876	-1.13041	0.192432	1	0.413611
Sc_g09758_V2.1A	0.395681	0.950218	-0.0215879	-1.67782	0.353511	1	0.255629
Sc_g09809_V2.1A	1.24916	0.313131	-0.389896	0.280491	-1.45288	1	0.47306
Sc_g09815_V2.1A	1.39518	0.430853	-1.3119	-0.342422	-0.171711	1	0.568154
Sc_g09818_V2.1A	1.19997	0.913699	-0.465975	-1.09831	-0.549375	1	0.548113
Sc_g09835_V2.1A	0.905361	-1.71031	0.107952	0.365633	0.331368	1	0.219737
Sc_g10037_V2.1A	1.63889	0.0641974	-0.669061	-0.112234	-0.921788	1	0.65175
Sc_g10038_V2.1A	1.67016	-0.535689	-0.904887	-0.312798	0.083209	1	0.486622
Sc_g10057_V2.1A	0.955353	0.157398	0.423292	0.154919	-1.69096	1	0.326357
Sc_g10082_V2.1A	1.51673	-1.06369	-0.605572	0.384277	-0.231744	1	0.37665
Sc_g10142_V2.1A	0.942388	-0.036514	0.784266	-0.114587	-1.57555	1	0.290348
Sc_g10156_V2.1A	1.19114	-0.988581	0.698647	-1.0463	0.145091	1	0.280033
Sc_g10162_V2.1A	0.729683	0.87756	-0.2435	-1.60606	0.24232	1	0.319176
Sc_g10168_V2.1A	1.55513	-0.630749	0.338498	-0.262846	-1.00003	1	0.416517
Sc_g10199_V2.1A	0.816772	0.627202	0.663027	-0.679221	-1.42778	1	0.325275
Sc_g10244_V2.1A	1.28659	-0.135727	-0.566465	0.665558	-1.24996	1	0.431566
Sc_g10251_V2.1A	1.14766	-0.0718129	-0.375743	0.720334	-1.42044	1	0.390477
Sc_g10302_V2.1A	0.225209	1.56202	-0.209344	-1.12112	-0.456768	1	0.291445
Sc_g10312_V2.1A	1.47582	-1.29052	-0.372747	0.0933375	0.0941132	1	0.333551
Sc_g10335_V2.1A	0.547138	0.558655	0.940947	-1.47536	-0.571378	1	0.261281
Sc_g10337_V2.1A	1.6588	-0.894423	-0.146669	0.034717	-0.652428	1	0.436665
Sc_g10356_V2.1A	0.262371	1.64387	-0.72092	-0.535002	-0.650316	1	0.316279
Sc_g10399_V2.1A	1.52	-0.417239	-0.959426	-0.612382	0.46905	1	0.392711
Sc_g10441_V2.1A	1.33806	0.0394203	-0.620718	-1.25485	0.498086	1	0.389389
Sc_g10474_V2.1A	1.02787	0.344521	-1.48279	0.611989	-0.50159	1	0.393436
Sc_g10496_V2.1A	1.12479	0.940818	-0.811454	-1.07697	-0.177186	1	0.501773
Sc_g10510_V2.1A	1.27367	-1.22591	-0.212983	0.721328	-0.556104	1	0.312273
Sc_g10577_V2.1A	1.56587	0.333629	-0.712034	-0.258517	-0.928943	1	0.684462
Sc_g10607_V2.1A	1.68571	-0.299363	-0.852462	0.0489479	-0.582829	1	0.587564
Sc_g10624_V2.1A	1.64466	-0.647576	-0.766959	0.246198	-0.476327	1	0.484412
Sc_g10642_V2.1A	1.39114	0.499259	-0.939109	-0.966082	0.0147887	1	0.558802
Sc_g10651_V2.1A	0.560655	0.624473	0.936243	-1.35141	-0.76996	1	0.267077
Sc_g10698_V2.1A	1.35117	-0.388465	0.736545	-0.713217	-0.986033	1	0.363945
Sc_g10738_V2.1A	1.05454	0.998097	-1.02191	-0.117724	-0.913008	1	0.52288
Sc_g10749_V2.1A	1.45194	-0.692748	-0.314202	0.556688	-1.00168	1	0.406302
Sc_g10798_V2.1A	1.17067	-0.0313852	-1.42039	0.675117	-0.394011	1	0.391271
Sc_g10817_V2.1A	0.0179024	1.345	-1.08	0.560054	-0.842959	1	0.264764
Sc_g10889_V2.1A	1.34136	0.597472	-0.0239511	-1.02758	-0.887297	1	0.540095
Sc_g11002_V2.1A	0.254431	0.977668	-1.22213	0.856925	-0.866895	1	0.284997
Sc_g11003_V2.1A	1.41538	-0.338795	0.40031	-0.176737	-1.30016	1	0.403444
Sc_g11162_V2.1A	0.219503	1.11741	-0.0833462	0.350592	-1.60416	1	0.271966
Sc_g11213_V2.1A	0.986328	0.872449	-0.522717	0.0736678	-1.40973	1	0.458521
Sc_g11224_V2.1A	0.196966	1.6216	-0.41023	-0.411214	-0.997117	1	0.304987
Sc_g11237_V2.1A	0.403358	0.941714	0.260388	0.0899986	-1.69546	1	0.279742
Sc_g11346_V2.1A	1.36935	-0.207201	-0.101344	-1.39903	0.338226	1	0.386373
Sc_g11366_V2.1A	1.66777	0.189815	-0.723347	-0.656686	-0.47755	1	0.726883
Sc_g11397_V2.1A	1.30046	0.498373	-1.2024	0.169123	-0.765549	1	0.559305
Sc_g11440_V2.1A	1.0281	-1.49433	0.29637	-0.466301	0.63616	1	0.230193
Sc_g11476_V2.1A	1.52865	-0.298656	-0.755385	0.430084	-0.904689	1	0.50407
Sc_g11477_V2.1A	1.44063	0.202187	-0.952539	0.262372	-0.952649	1	0.570505
Sc_g11592_V2.1A	1.28188	0.88209	-0.630504	-0.818663	-0.714806	1	0.613202
Sc_g11652_V2.1A	0.950604	-0.401299	-0.0507859	0.935745	-1.43426	1	0.306231
Sc_g11740_V2.1A	1.6988	-0.0700287	-0.882138	-0.534975	-0.21166	1	0.658223
Sc_g11771_V2.1A	1.53558	-1.01526	-0.37431	0.406831	-0.552842	1	0.390903
Sc_g11792_V2.1A	1.22141	0.92209	-1.00302	-0.597587	-0.542896	1	0.596869
Sc_g11806_V2.1A	1.68728	-0.478612	-0.421295	-0.860892	0.0735231	1	0.497456
Sc_g11865_V2.1A	1.39583	0.695984	-0.733342	-0.448217	-0.910257	1	0.661205
Sc_g11897_V2.1A	0.805006	0.42946	0.0715338	-1.72761	0.421615	1	0.294049
Sc_g11931_V2.1A	1.72966	-0.205	-0.503294	-0.81999	-0.201378	1	0.608582
Sc_g11945_V2.1A	1.1188	-1.43281	-0.542685	0.558466	0.298227	1	0.260032
Sc_g11961_V2.1A	0.212461	1.0865	-1.35498	0.712426	-0.656402	1	0.276832
Sc_g11962_V2.1A	1.63365	0.223751	-0.323551	-0.774411	-0.759434	1	0.663605
Sc_g11971_V2.1A	1.52955	-0.0831561	0.0757041	-1.25574	-0.266353	1	0.486503
Sc_g12003_V2.1A	1.08615	0.707471	-1.21038	0.293461	-0.876705	1	0.488465
Sc_g12052_V2.1A	0.869153	0.481743	-0.00853381	0.356306	-1.69867	1	0.35516
Sc_g12080_V2.1A	0.301296	1.38937	-0.848416	0.251328	-1.09358	1	0.320332
Sc_g12082_V2.1A	1.31604	0.513625	-1.37922	-0.24135	-0.209095	1	0.532498
Sc_g12115_V2.1A	0.416909	1.02309	0.523768	-0.444787	-1.51898	1	0.278067
Sc_g12135_V2.1A	1.6573	-0.586684	-0.730474	-0.568643	0.228502	1	0.457912
Sc_g12148_V2.1A	0.937906	-0.628179	0.038624	0.979852	-1.3282	1	0.286641
Sc_g12230_V2.1A	0.953383	1.14249	-1.15573	-0.40629	-0.533858	1	0.480178
Sc_g12267_V2.1A	0.520263	0.930296	-1.03479	0.715873	-1.13164	1	0.337627
Sc_g12293_V2.1A	1.0106	-0.870388	0.968382	-1.13259	0.0239984	1	0.253278
Sc_g12338_V2.1A	0.984637	1.02313	-0.939807	-1.04885	-0.0191081	1	0.429402
Sc_g12359_V2.1A	0.722053	0.889816	-0.483008	-1.51743	0.388566	1	0.306207
Sc_g12434_V2.1A	1.22966	0.522964	-1.26136	0.255738	-0.746998	1	0.522802
Sc_g12471_V2.1A	0.564415	1.378	-0.254617	-1.22691	-0.460892	1	0.352685
Sc_g12497_V2.1A	0.139159	1.56831	-1.09304	-0.0449763	-0.56945	1	0.286442
Sc_g12640_V2.1A	1.25064	0.278623	-1.48648	0.250394	-0.29318	1	0.45155
Sc_g12644_V2.1A	1.53233	-0.82023	-0.884274	-0.215922	0.388092	1	0.366544
Sc_g12673_V2.1A	0.752609	0.771937	-1.56289	0.463203	-0.424856	1	0.346973
Sc_g12688_V2.1A	1.31683	0.559779	-0.503546	-0.0715629	-1.3015	1	0.555463
Sc_g12716_V2.1C	1.10255	0.784956	-0.164984	-0.2879	-1.43462	1	0.473574
Sc_g12720_V2.1A	1.49503	-1.26445	-0.24229	0.237476	-0.225768	1	0.347924
Sc_g12774_V2.1A	1.30727	0.455319	-1.32537	-0.558864	0.121645	1	0.458281
Sc_g12855_V2.1A	1.44532	0.17891	-0.738115	-1.12922	0.243106	1	0.488444
Sc_g12872_V2.1A	1.19932	0.305562	-1.55963	0.158343	-0.103599	1	0.403651
Sc_g12881_V2.1A	1.04167	0.978848	-1.26299	-0.572023	-0.185503	1	0.461427
Sc_g12937_V2.1A	1.28207	0.260502	-0.321715	0.238003	-1.45886	1	0.47467
Sc_g13044_V2.1A	1.71298	-0.00788066	-0.821222	-0.42427	-0.459604	1	0.701873
Sc_g13079_V2.1A	1.32744	-0.98946	-0.18563	0.702551	-0.854896	1	0.342249
Sc_g13123_V2.1A	1.16174	-0.671453	-0.19367	0.880769	-1.17739	1	0.333774
Sc_g13171_V2.1A	0.609546	0.772191	0.314068	0.0168682	-1.71267	1	0.305402
Sc_g13230_V2.1A	0.212813	1.38928	-1.25912	0.264644	-0.607615	1	0.290687
Sc_g13258_V2.1A	1.07867	1.08397	-0.98049	-0.617328	-0.564823	1	0.537852
Sc_g13268_V2.1B	1.4961	-0.389015	0.484959	-1.02824	-0.563812	1	0.416913
Sc_g13336_V2.1A	-0.0736478	1.73676	-0.743744	-0.494949	-0.424415	1	0.255186
Sc_g13351_V2.1A	1.63052	-0.696966	-0.907657	-0.13837	0.11247	1	0.438738
Sc_g13432_V2.1A	0.362412	1.0006	-1.34212	0.719602	-0.740493	1	0.300877
Sc_g13451_V2.1A	1.38815	-1.12046	0.295074	0.253504	-0.816259	1	0.329072
Sc_g13465_V2.1A	0.655935	-0.352918	-0.272876	1.28306	-1.3132	1	0.267062
Sc_g13488_V2.1A	1.36269	-1.28534	0.333432	0.178937	-0.589722	1	0.310235
Sc_g13498_V2.1A	-0.0570285	1.65868	-0.259199	-0.298897	-1.04356	1	0.260309
Sc_g13503_V2.1A	0.831359	0.60255	0.114564	0.156828	-1.7053	1	0.351068
Sc_g13529_V2.1A	1.57089	-0.0985162	-1.01345	-0.67117	0.21224	1	0.506787
Sc_g13640_V2.1A	1.60536	0.269808	-0.966028	-0.412419	-0.496719	1	0.72217
Sc_g13734_V2.1A	0.579352	0.282852	0.320519	-1.77081	0.588086	1	0.24118
Sc_g13801_V2.1A	1.54136	0.0340219	-1.24626	-0.0758203	-0.253301	1	0.574807
Sc_g13880_V2.1A	1.69147	0.104311	-0.773241	-0.571891	-0.45065	1	0.721232
Sc_g13902_V2.1A	1.45946	-0.942517	-0.187342	0.503109	-0.832714	1	0.376904
Sc_g13954_V2.1A	1.03352	0.94843	-1.27386	-0.0721716	-0.635922	1	0.494274
Sc_g13967_V2.1A	1.40637	0.665046	-0.691029	-0.963688	-0.416695	1	0.642833
Sc_g13998_V2.1A	1.34168	-0.386536	-0.42969	-1.19219	0.66674	1	0.336225
Sc_g13999_V2.1A	0.199033	1.60971	-1.02913	-0.334115	-0.445499	1	0.29405
Sc_g14029_V2.1A	1.41462	0.106999	-1.39339	-0.201338	0.0731133	1	0.458021
Sc_g14030_V2.1A	0.87529	0.781265	-0.200219	-1.60079	0.144457	1	0.353035
Sc_g14033_V2.1A	0.951785	0.28068	0.514959	-0.0916006	-1.65582	1	0.331726
Sc_g14069_V2.1A	1.1357	0.480322	-1.31287	0.444201	-0.747357	1	0.468559
Sc_g14105_V2.1A	1.6269	-0.0840895	-0.949336	-0.663338	0.0698681	1	0.569368
Sc_g14117_V2.1A	1.57222	-0.686671	-0.892855	-0.356473	0.363777	1	0.395058
Sc_g14152_V2.1A	1.04223	0.644627	0.256006	-0.449275	-1.49359	1	0.409179
Sc_g14171_V2.1A	1.71075	-0.422999	-0.84221	-0.015612	-0.42993	1	0.566124
Sc_g14175_V2.1A	1.56866	0.295357	-0.942885	-0.197116	-0.724012	1	0.694946
Sc_g14223_V2.1A	1.58559	0.369344	-0.694745	-0.820844	-0.439347	1	0.709321
Sc_g14253_V2.1A	1.59839	-0.521337	-1.0832	0.00334626	0.00279948	1	0.460465
Sc_g14306_V2.1A	1.23661	-1.14212	-0.0311513	0.731013	-0.794353	1	0.308691
Sc_g14317_V2.1A	1.03901	-1.42252	0.401752	-0.615469	0.597222	1	0.233999
Sc_g14325_V2.1A	1.10043	0.754752	-1.46206	-0.149062	-0.244056	1	0.452279
Sc_g14412_V2.1A	1.49872	0.497489	-0.775063	-0.327728	-0.893421	1	0.688434
Sc_g14425_V2.1A	1.19314	0.828457	-1.1183	-0.791876	-0.111414	1	0.515453
Sc_g14436_V2.1A	1.23102	-1.46243	-0.24103	-0.0605799	0.53303	1	0.26391
Sc_g14454_V2.1A	0.733439	-0.944481	-0.0753492	1.26644	-0.980044	1	0.24434
Sc_g14461_V2.1A	1.1499	-1.21593	0.893792	-0.583856	-0.243909	1	0.259701
Sc_g14485_V2.1A	1.20562	0.860885	-0.831568	-0.198352	-1.03659	1	0.576062
Sc_g14522_V2.1A	1.60431	0.331088	-0.446209	-0.678894	-0.810294	1	0.68873
Sc_g14527_V2.1A	1.56441	-0.07712	-1.18144	-0.381049	0.0751973	1	0.5235
Sc_g14534_V2.1A	1.76295	-0.376376	-0.710922	-0.429192	-0.246458	1	0.599597
Sc_g14579_V2.1A	1.34081	0.624929	-0.68414	-1.15188	-0.129724	1	0.559721
Sc_g14594_V2.1A	1.65111	-0.228395	-1.01145	-0.444437	0.0331742	1	0.551325
Sc_g14618_V2.1A	1.4501	0.538149	-0.229943	-0.812317	-0.945984	1	0.609625
Sc_g14630_V2.1A	1.61409	0.212504	-0.498967	-0.332668	-0.994954	1	0.663139
Sc_g14706_V2.1A	1.67444	-0.149343	-0.67553	-0.847114	-0.00245278	1	0.582428
Sc_g14739_V2.1A	0.0187188	1.69894	-0.638959	-0.787527	-0.291174	1	0.262148
Sc_g14743_V2.1A	1.74614	-0.294387	-0.779467	-0.460222	-0.212062	1	0.614168
Sc_g14746_V2.1B	1.33735	-0.100178	0.647947	-0.991577	-0.893538	1	0.394905
Sc_g14759_V2.1A	1.28668	0.302173	-1.41606	0.254927	-0.427717	1	0.489087
Sc_g14776_V2.1A	0.807838	1.28815	-0.397679	-0.639662	-1.05865	1	0.4386
Sc_g14809_V2.1A	1.66475	-0.567892	-0.881015	-0.338822	0.122982	1	0.474262
Sc_g14814_V2.1A	1.14277	-0.253988	0.828416	-0.374388	-1.34281	1	0.317292
Sc_g14943_V2.1A	0.288171	1.58312	-0.577233	-0.993589	-0.300466	1	0.302924
Sc_g14952_V2.1A	0.746507	0.693233	0.120698	-1.7103	0.149863	1	0.312055
Sc_g14994_V2.1A	0.820393	0.978037	-0.033939	-0.244854	-1.51964	1	0.393288
Sc_g15005_V2.1A	1.69008	-0.59272	-0.763256	-0.444485	0.11038	1	0.482677
Sc_g15014_V2.1A	1.3916	0.268845	-0.74335	-1.17202	0.254924	1	0.474493
Sc_g15079_V2.1A	1.0947	-0.521257	-0.276449	0.949096	-1.24608	1	0.334017
Sc_g15082_V2.1A	1.36785	0.556493	-0.973584	-0.93335	-0.0174054	1	0.56127
Sc_g15098_V2.1A	1.55368	0.373366	-0.276953	-0.890527	-0.759564	1	0.641352
Sc_g15104_V2.1A	1.11426	-1.56459	-0.23357	0.446984	0.236911	1	0.254467
Sc_g15167_V2.1A	1.42998	-0.872513	-0.474421	-0.736271	0.653222	1	0.321779
Sc_g15236_V2.1A	0.540615	0.565494	0.486593	0.173914	-1.76662	1	0.268609
Sc_g15357_V2.1A	1.23288	0.814793	-0.932598	-0.960449	-0.154629	1	0.543123
Sc_g15359_V2.1A	1.64562	0.0102316	-0.60885	-0.955367	-0.0916362	1	0.609782
Sc_g15407_V2.1A	0.24734	1.58983	-1.0437	-0.456652	-0.336818	1	0.296106
Sc_g15409_V2.1A	1.57517	0.224911	-1.10483	-0.293276	-0.401982	1	0.678683
Sc_g15430_V2.1A	1.65659	0.17575	-0.408084	-0.860524	-0.563731	1	0.673792
Sc_g15431_V2.1A	1.53301	0.358682	-0.181486	-0.968829	-0.741381	1	0.612516
Sc_g15447_V2.1A	0.859602	1.24772	-0.437949	-0.590691	-1.07868	1	0.454891
Sc_g15464_V2.1A	1.59429	0.194949	-1.06231	-0.480765	-0.246165	1	0.674466
Sc_g15543_V2.1A	0.849616	0.439389	0.810998	-1.38344	-0.71656	1	0.3144
Sc_g15546_V2.1A	1.23404	0.831639	-0.250137	-0.714323	-1.10122	1	0.54825
Sc_g15547_V2.1A	1.68991	-0.255579	-0.611878	-0.839169	0.0167143	1	0.559784
Sc_g15554_V2.1A	1.35904	-0.335807	-0.33303	0.574448	-1.26465	1	0.421526
Sc_g15575_V2.1A	0.27007	1.27602	-0.913046	0.478711	-1.11176	1	0.307868
Sc_g15591_V2.1A	1.54931	-0.902906	-0.656956	-0.414693	0.425241	1	0.364456
Sc_g15625_V2.1A	1.48781	0.447294	-0.541929	-0.295203	-1.09797	1	0.640569
Sc_g15634_V2.1A	1.56806	-0.0716636	-1.2069	-0.281767	-0.00772283	1	0.538295
Sc_g15638_V2.1A	0.752038	0.458953	0.877418	-1.41381	-0.674602	1	0.293516
Sc_g15655_V2.1A	1.13483	-1.0071	-1.01432	0.814807	0.0717743	1	0.289964
Sc_g15675_V2.1A	-0.0174108	1.59442	-0.0463709	-0.388545	-1.1421	1	0.258834
Sc_g15751_V2.1A	1.25127	-1.44853	-0.319809	0.0348076	0.482265	1	0.26969
Sc_g15756_V2.1A	1.60931	-0.285742	-1.12739	-0.236356	0.0401781	1	0.507972
Sc_g15861_V2.1A	1.61241	-0.579845	-1.03145	0.00311147	-0.0042227	1	0.458173
Sc_g15884_V2.1A	0.215975	0.862598	-1.00213	1.01109	-1.08753	1	0.275699
Sc_g15963_V2.1A	1.45671	0.444864	-1.19582	-0.375988	-0.329763	1	0.645065
Sc_g15974_V2.1A	0.871771	0.609233	0.561138	-1.50522	-0.536921	1	0.341223
Sc_g16001_V2.1A	0.0636368	0.939578	-0.927015	1.02277	-1.09897	1	0.256043
Sc_g16097_V2.1A	1.07196	0.461175	0.368007	-0.36081	-1.54033	1	0.390673
Sc_g16130_V2.1A	1.22959	0.0685648	-0.257675	-1.48867	0.448189	1	0.365784
Sc_g16162_V2.1A	0.30295	0.948402	-1.40103	0.794102	-0.644428	1	0.283788
Sc_g16295_V2.1A	0.158515	1.68397	-0.54864	-0.670134	-0.623714	1	0.295625
Sc_g16324_V2.1A	1.00013	1.00019	-1.00974	-0.98984	-0.000748888	1	0.429126
Sc_g16332_V2.1A	1.03227	0.810195	-0.124796	-1.48622	-0.231452	1	0.423399
Sc_g16334_V2.1A	1.4075	0.214234	-1.39489	-0.0852207	-0.141621	1	0.511573
Sc_g16344_V2.1A	-0.0421718	1.71653	-0.556182	-0.316966	-0.80121	1	0.267349
Sc_g16377_V2.1A	0.302485	1.04533	0.63246	-0.513158	-1.46712	1	0.255137
Sc_g16402_V2.1A	0.519414	0.95552	0.0172186	-1.66902	0.176864	1	0.284329
Sc_g16442_V2.1A	1.71865	-0.0168404	-0.540022	-0.381571	-0.780217	1	0.678187
Sc_g16447_V2.1A	1.66223	-0.0776878	-1.03542	-0.338182	-0.210942	1	0.630845
Sc_g00016_V2.1A	0.735229	-1.07341	-0.893095	0.00261433	1.22866	2	0.338034
Sc_g00132_V2.1A	0.589711	-0.360643	-1.55254	0.31821	1.00526	2	0.494908
Sc_g00152_V2.1A	-0.277521	1.18624	-1.23616	0.847131	-0.51969	2	0.25308
Sc_g00195_V2.1A	0.520899	0.495636	-1.75528	0.115298	0.623451	2	0.586918
Sc_g00258_V2.1A	0.935193	-1.01104	-0.807036	-0.287306	1.17019	2	0.348016
Sc_g00399_V2.1A	0.840522	-0.715689	-1.1321	-0.200772	1.20804	2	0.428108
Sc_g00410_V2.1A	0.219681	0.284696	-1.31515	-0.546554	1.35733	2	0.486752
Sc_g00417_V2.1A	0.85339	0.556267	-0.628586	-1.45405	0.672982	2	0.342294
Sc_g00550_V2.1A	-0.0227205	1.38125	-1.1956	0.48813	-0.651061	2	0.259803
Sc_g00558_V2.1A	0.299687	0.144311	-0.940746	-0.95183	1.44858	2	0.375887
Sc_g00573_V2.1A	0.10604	1.37533	-1.44675	-0.0593087	0.0246917	2	0.367078
Sc_g00580_V2.1A	1.10905	-0.753376	-1.31861	0.487518	0.47542	2	0.376581
Sc_g00603_V2.1A	0.507229	-0.719351	-0.952006	-0.323845	1.48797	2	0.351963
Sc_g00612_V2.1A	0.898172	0.634498	-1.64928	0.236878	-0.120269	2	0.394784
Sc_g00614_V2.1A	1.00376	-0.925235	-1.15793	0.213312	0.866085	2	0.385284
Sc_g00659_V2.1A	1.28559	-0.499022	-1.11662	-0.466213	0.796267	2	0.435839
Sc_g00708_V2.1A	0.453192	-0.225423	-1.40644	1.32115	-0.142485	2	0.295217
Sc_g00720_V2.1A	1.07931	0.192518	-1.39909	-0.581527	0.708788	2	0.580434
Sc_g00770_V2.1A	0.488257	1.17383	-1.36356	-0.639092	0.340572	2	0.445603
Sc_g00904_V2.1A	0.88797	0.426556	-1.22851	-0.913825	0.827804	2	0.541644
Sc_g00915_V2.1A	0.0136514	0.884289	-0.854599	-1.1367	1.09336	2	0.344172
Sc_g00928_V2.1A	1.24313	-1.00773	-0.625999	-0.501453	0.892053	2	0.323102
Sc_g00982_V2.1A	-0.177621	1.30489	-1.15097	-0.673972	0.697677	2	0.364413
Sc_g01007_V2.1A	0.581592	0.603888	-1.01312	-1.14821	0.975847	2	0.452909
Sc_g01049_V2.1A	0.183839	0.476827	-1.64724	-0.0257295	1.01231	2	0.559782
Sc_g01062_V2.1A	-0.354047	1.19888	-1.27064	-0.392148	0.817954	2	0.361478
Sc_g01173_V2.1A	0.529294	-0.237337	-1.65231	0.616556	0.743801	2	0.462164
Sc_g01216_V2.1A	0.244173	0.54869	-1.56812	1.05088	-0.275625	2	0.3152
Sc_g01229_V2.1A	1.04447	0.270341	-1.65228	0.325283	0.0121828	2	0.41185
Sc_g01230_V2.1A	0.712347	0.492139	-1.57562	-0.405589	0.776719	2	0.657005
Sc_g01238_V2.1A	-0.542047	0.523946	-1.50527	0.81403	0.709345	2	0.316525
Sc_g01248_V2.1A	0.457941	1.15825	-1.55229	-0.168132	0.104232	2	0.429043
Sc_g01288_V2.1A	0.325277	-0.332533	-1.22915	-0.250261	1.48667	2	0.412766
Sc_g01328_V2.1A	-0.0358822	0.222868	-1.67519	0.611018	0.877183	2	0.425518
Sc_g01329_V2.1A	0.920946	-0.109389	-0.968701	-0.967651	1.12479	2	0.457421
Sc_g01344_V2.1A	0.304377	0.817033	-1.33162	-0.744754	0.954961	2	0.518554
Sc_g01369_V2.1A	-0.493145	1.15498	-1.27711	-0.241236	0.856518	2	0.338951
Sc_g01389_V2.1A	0.819809	0.269827	-1.50545	-0.463768	0.879578	2	0.659373
Sc_g01426_V2.1A	0.806071	0.239713	-1.7337	0.502822	0.185089	2	0.452463
Sc_g01443_V2.1A	0.0449411	0.56865	-1.7246	0.351515	0.759489	2	0.480573
Sc_g01462_V2.1A	0.798128	0.507558	-1.7278	0.335575	0.0865353	2	0.450586
Sc_g01475_V2.1A	0.0730265	1.56037	-0.638755	-1.07057	0.0759258	2	0.27569
Sc_g01544_V2.1A	-0.234496	1.12154	-1.41199	-0.264615	0.789561	2	0.403847
Sc_g01650_V2.1A	-0.776799	0.687651	-1.35775	0.852861	0.594032	2	0.273969
Sc_g01668_V2.1A	-0.296613	0.16189	-1.52014	1.14813	0.506736	2	0.313418
Sc_g01740_V2.1A	1.36816	-0.41044	-1.0359	-0.625565	0.703749	2	0.40686
Sc_g01773_V2.1A	0.999212	-0.665405	-0.973948	-0.518185	1.15833	2	0.41568
Sc_g01853_V2.1A	1.26358	0.298624	-1.32698	-0.630285	0.395061	2	0.447459
Sc_g01872_V2.1A	0.500551	0.310945	-1.33995	-0.662502	1.19096	2	0.576837
Sc_g01874_V2.1A	0.505672	-0.376329	-1.50507	0.24565	1.13008	2	0.484745
Sc_g01905_V2.1A	0.546399	-0.424339	-1.571	0.766997	0.681945	2	0.413354
Sc_g01935_V2.1A	0.154942	-0.659628	-1.3472	0.851121	1.00077	2	0.337781
Sc_g01963_V2.1A	0.485355	0.581031	-1.7753	0.463654	0.245263	2	0.465424
Sc_g01988_V2.1A	1.23143	-0.354177	-0.947713	-0.818438	0.888901	2	0.420589
Sc_g01990_V2.1A	1.4319	-0.371887	-1.01915	-0.641663	0.600796	2	0.383019
Sc_g01995_V2.1A	0.134381	1.2316	-1.45616	-0.367602	0.457788	2	0.44113
Sc_g02084_V2.1A	0.858815	0.824644	-1.60396	0.0174564	-0.0969542	2	0.399574
Sc_g02169_V2.1A	0.673421	0.704678	-1.44663	-0.656693	0.725224	2	0.591857
Sc_g02174_V2.1A	-0.0648409	0.743888	-1.70146	0.622566	0.399846	2	0.399647
Sc_g02185_V2.1A	0.069385	1.30087	-1.37316	-0.455352	0.458264	2	0.415742
Sc_g02186_V2.1A	0.180559	0.249881	-1.53977	-0.123112	1.23244	2	0.531608
Sc_g02347_V2.1A	-0.00151877	0.229597	-1.4629	-0.105365	1.34019	2	0.448401
Sc_g02423_V2.1A	-0.122693	0.909426	-1.42423	0.999285	-0.361789	2	0.281199
Sc_g02462_V2.1A	0.253851	0.893603	-0.867076	-1.22322	0.942841	2	0.374753
Sc_g02476_V2.1A	-0.246343	0.66018	-1.50815	1.1085	-0.0141878	2	0.29812
Sc_g02490_V2.1A	0.958126	-0.665194	-1.12463	-0.301395	1.13309	2	0.442085
Sc_g02497_V2.1A	0.751698	0.270814	-1.70967	0.661809	0.0253493	2	0.40556
Sc_g02526_V2.1A	0.339932	0.753499	-1.65483	-0.177905	0.739306	2	0.581799
Sc_g02579_V2.1A	-0.0540106	1.05308	-1.63783	0.2911	0.347663	2	0.408255
Sc_g02581_V2.1A	0.210093	-0.113677	-1.6227	0.493874	1.03241	2	0.457026
Sc_g02711_V2.1A	0.876695	0.0519869	-1.27638	-0.703396	1.05109	2	0.577826
Sc_g02729_V2.1A	-0.211911	1.12074	-1.51832	0.627236	-0.0177379	2	0.323967
Sc_g02730_V2.1A	0.873454	1.03277	-1.17455	-0.877316	0.145648	2	0.371588
Sc_g02740_V2.1A	0.833382	-0.673786	-1.19043	-0.156547	1.18738	2	0.443339
Sc_g02779_V2.1A	-0.803513	1.33973	-1.16625	0.293948	0.336084	2	0.265559
Sc_g02820_V2.1A	0.864874	-1.10613	-0.760388	-0.187879	1.18953	2	0.329359
Sc_g02830_V2.1A	0.99028	-0.115132	-0.831039	-1.09781	1.0537	2	0.414553
Sc_g02842_V2.1A	0.38487	1.11952	-1.23163	-0.859029	0.586266	2	0.44647
Sc_g02866_V2.1A	0.866237	-1.03978	-0.601367	-0.480469	1.25538	2	0.315757
Sc_g02874_V2.1A	0.513212	0.169628	-1.46427	-0.40252	1.18395	2	0.612084
Sc_g02889_V2.1A	0.626718	-1.5303	-0.509784	0.648631	0.764732	2	0.248677
Sc_g02895_V2.1A	0.638598	-0.894855	-0.940349	-0.17346	1.37007	2	0.353527
Sc_g02957_V2.1A	0.630797	0.378171	-1.51023	-0.474856	0.976117	2	0.657645
Sc_g02965_V2.1A	1.31648	-0.690749	-1.20267	-0.00892576	0.585867	2	0.39539
Sc_g03098_V2.1A	0.695041	-0.44844	-0.69218	-0.947132	1.39271	2	0.349996
Sc_g03136_V2.1A	0.477031	-0.151808	-1.5556	0.0801207	1.15026	2	0.543116
Sc_g03170_V2.1A	0.49369	1.23545	-1.48297	-0.137903	-0.108262	2	0.377566
Sc_g03179_V2.1A	1.28258	-0.662614	-1.10678	-0.291596	0.778411	2	0.413577
Sc_g03197_V2.1A	-0.214808	1.08804	-1.51358	-0.0500224	0.690373	2	0.412826
Sc_g03198_V2.1A	-0.375371	0.968167	-1.36277	-0.234767	1.00474	2	0.373112
Sc_g03226_V2.1A	0.206533	0.113423	-1.53943	1.25435	-0.0348771	2	0.314263
Sc_g03333_V2.1A	1.41378	-0.0513806	-1.32474	-0.367341	0.329685	2	0.399127
Sc_g03380_V2.1A	0.5314	-0.441698	-1.06072	-0.495799	1.46682	2	0.406085
Sc_g03399_V2.1A	1.00521	0.187824	-1.65606	0.00287309	0.460146	2	0.557365
Sc_g03400_V2.1A	0.704819	-0.0907543	-1.49231	1.10333	-0.225082	2	0.315078
Sc_g03413_V2.1A	1.14563	-0.407273	-1.07715	-0.638071	0.976865	2	0.460967
Sc_g03446_V2.1A	0.920161	-0.0656104	-1.59443	-0.038154	0.778034	2	0.597741
Sc_g03450_V2.1A	1.1729	-0.41277	-1.21683	-0.430808	0.887508	2	0.485354
Sc_g03459_V2.1A	0.117602	0.80087	-0.686473	-1.30903	1.07703	2	0.325094
Sc_g03476_V2.1A	0.0772503	0.721128	-1.27281	-0.695908	1.17034	2	0.457396
Sc_g03484_V2.1A	-0.369186	1.40099	-1.21404	-0.361893	0.544132	2	0.337568
Sc_g03501_V2.1A	0.35734	-0.234718	-1.34618	-0.180838	1.40439	2	0.46571
Sc_g03578_V2.1A	0.99855	-0.790765	-0.769355	-0.621435	1.183	2	0.365267
Sc_g03599_V2.1A	0.707735	0.959981	-1.42062	-0.637772	0.390678	2	0.492452
Sc_g03635_V2.1A	1.18732	-0.424648	-1.27141	-0.321842	0.830583	2	0.487062
Sc_g03646_V2.1A	0.784793	0.2695	-1.33126	-0.727792	1.00476	2	0.604539
Sc_g03649_V2.1A	0.127817	0.892676	-1.15796	-0.889517	1.02698	2	0.433134
Sc_g03728_V2.1A	1.33404	0.0164684	-1.44027	-0.221259	0.311019	2	0.433604
Sc_g03732_V2.1A	0.285352	-0.0980681	-1.5866	1.15387	0.245449	2	0.345657
Sc_g03739_V2.1A	0.910215	0.0130512	-1.60205	-0.0932622	0.772051	2	0.616217
Sc_g03826_V2.1A	0.493448	0.137311	-1.24295	-0.695242	1.30743	2	0.523629
Sc_g03856_V2.1A	-0.0543453	1.55498	-0.971449	-0.762261	0.233074	2	0.317064
Sc_g03864_V2.1A	1.33283	-0.0944847	-1.47406	0.0342245	0.201495	2	0.402398
Sc_g03892_V2.1A	1.13198	-0.274126	-1.38208	-0.283746	0.807974	2	0.533866
Sc_g03909_V2.1A	0.451608	-0.436669	-1.4612	0.262448	1.18381	2	0.458565
Sc_g03954_V2.1A	0.728761	0.96261	-1.44491	-0.583743	0.337285	2	0.486079
Sc_g03981_V2.1A	-0.231044	1.08844	-1.0789	-0.776195	0.997699	2	0.352892
Sc_g04038_V2.1A	0.892609	0.195151	-1.32019	-0.719032	0.951457	2	0.596763
Sc_g04139_V2.1A	0.372941	-0.0363717	-0.991161	-0.826599	1.48119	2	0.391167
Sc_g04152_V2.1A	-0.624383	1.50038	-1.14825	0.0944543	0.177796	2	0.277302
Sc_g04241_V2.1A	0.767246	-0.145545	-1.6812	0.494798	0.564702	2	0.488834
Sc_g04284_V2.1A	0.303878	0.82332	-1.68164	0.629485	-0.0750415	2	0.375678
Sc_g04307_V2.1A	1.29499	-0.299344	-0.615054	-1.1344	0.753812	2	0.335671
Sc_g04325_V2.1A	-0.0727323	0.638536	-1.6296	0.959431	0.104361	2	0.339729
Sc_g04342_V2.1A	-0.152752	0.733382	-1.3729	1.18357	-0.391296	2	0.266743
Sc_g04373_V2.1A	0.88848	-1.44542	-0.487445	0.110855	0.933528	2	0.272798
Sc_g04436_V2.1A	0.854436	0.639852	-1.53524	-0.480876	0.521833	2	0.582999
Sc_g04440_V2.1A	1.21626	-0.8806	-1.1425	0.164206	0.642631	2	0.373785
Sc_g04510_V2.1A	0.754323	-0.157462	-0.870571	-1.0057	1.27941	2	0.415781
Sc_g04575_V2.1A	0.648831	0.78526	-1.34964	-0.796318	0.711862	2	0.545594
Sc_g04612_V2.1A	1.00596	-0.435075	-1.5293	0.460106	0.498306	2	0.437764
Sc_g04629_V2.1A	0.113634	0.222353	-1.25766	-0.521805	1.44348	2	0.425199
Sc_g04682_V2.1A	1.11373	-0.357008	-0.961617	-0.815826	1.02072	2	0.437809
Sc_g04685_V2.1A	0.344871	0.288722	-1.76471	0.41761	0.71351	2	0.521741
Sc_g04712_V2.1A	0.249901	1.55657	-1.11752	-0.46376	-0.225189	2	0.307478
Sc_g04755_V2.1A	0.85215	0.195796	-1.22331	-0.840655	1.01602	2	0.559468
Sc_g04764_V2.1A	-0.383162	0.0203619	-1.46607	1.03899	0.789876	2	0.309612
Sc_g04804_V2.1A	0.00341982	1.64501	-0.536311	-0.996458	-0.115659	2	0.252206
Sc_g04820_V2.1A	0.98089	-0.306304	-1.47811	-0.0653626	0.868884	2	0.548932
Sc_g04837_V2.1A	0.77706	1.03586	-1.40675	-0.564843	0.158677	2	0.42925
Sc_g04853_V2.1A	0.346176	0.568695	-1.73045	0.746677	0.0689057	2	0.394832
Sc_g04877_V2.1A	0.221138	0.441433	-1.75903	0.373707	0.722756	2	0.512078
Sc_g04878_V2.1A	0.390057	-0.212074	-1.5968	0.358287	1.06053	2	0.490754
Sc_g04894_V2.1A	0.373775	-0.689175	-1.17519	1.41363	0.0769599	2	0.271102
Sc_g04968_V2.1A	0.499088	0.727165	-1.75202	0.347619	0.178147	2	0.461048
Sc_g04983_V2.1A	0.508835	0.460974	-1.66601	-0.157201	0.8534	2	0.644286
Sc_g05026_V2.1A	0.368066	0.253602	-0.845313	-1.12524	1.34889	2	0.374332
Sc_g05030_V2.1A	0.624463	0.766177	-1.467	-0.620607	0.69697	2	0.584165
Sc_g05068_V2.1A	-0.142262	1.21674	-1.54432	0.190113	0.279728	2	0.379173
Sc_g05098_V2.1A	0.498786	-0.197181	-1.02019	-0.739193	1.45778	2	0.41382
Sc_g05103_V2.1A	0.33629	0.905093	-1.53846	-0.424483	0.721565	2	0.552615
Sc_g05124_V2.1A	1.06482	-0.232744	-1.56547	0.151818	0.581581	2	0.50885
Sc_g05147_V2.1A	1.03071	-0.0459822	-0.601276	-1.30987	0.926409	2	0.35428
Sc_g05246_V2.1A	0.0791318	0.496935	-1.51989	1.17595	-0.23213	2	0.300248
Sc_g05254_V2.1A	1.1412	-0.476912	-1.42425	0.103419	0.656542	2	0.46693
Sc_g05303_V2.1A	0.485103	0.297202	-1.50046	-0.404824	1.12298	2	0.628029
Sc_g05322_V2.1A	0.820988	-1.49073	-0.472222	0.232833	0.909126	2	0.264795
Sc_g05361_V2.1A	0.85376	0.632404	-1.6611	-0.132293	0.307234	2	0.534224
Sc_g05420_V2.1A	0.328952	-0.807744	-1.12624	0.218187	1.38684	2	0.343001
Sc_g05436_V2.1A	0.579927	0.558195	-1.54139	0.870554	-0.467287	2	0.310304
Sc_g05462_V2.1A	0.278257	0.126787	-1.72572	0.492558	0.828117	2	0.494984
Sc_g05517_V2.1A	0.991065	0.124147	-1.56778	-0.243846	0.696412	2	0.618935
Sc_g05547_V2.1A	1.01744	0.0327182	-1.48433	-0.360084	0.794259	2	0.612327
Sc_g05625_V2.1A	-0.205329	-0.250554	-1.44418	0.996288	0.903777	2	0.321459
Sc_g05631_V2.1A	-0.433628	0.604626	-1.40881	1.20864	0.0291704	2	0.273553
Sc_g05681_V2.1A	0.327546	-0.769955	-1.24048	1.2568	0.426084	2	0.294528
Sc_g05716_V2.1A	-3.06468e-05	0.930482	-0.964215	-1.03286	1.06663	2	0.365119
Sc_g05776_V2.1A	1.07258	-0.0275767	-1.03721	-0.945427	0.937637	2	0.473095
Sc_g05782_V2.1A	1.09137	0.0954096	-0.668312	-1.31251	0.794035	2	0.359251
Sc_g05840_V2.1A	0.367476	1.20605	-1.05921	-1.0175	0.50318	2	0.391638
Sc_g05898_V2.1A	0.389886	1.00179	-1.53162	-0.424363	0.56431	2	0.525772
Sc_g05970_V2.1A	1.27724	-1.07242	-0.772212	-0.196561	0.763956	2	0.328326
Sc_g06005_V2.1A	0.253742	0.0299996	-1.05992	-0.732187	1.50837	2	0.385181
Sc_g06031_V2.1A	0.616119	-0.195576	-1.34556	-0.357175	1.2822	2	0.539322
Sc_g06038_V2.1A	0.156775	1.07449	-0.711378	-1.3039	0.784008	2	0.329589
Sc_g06074_V2.1A	1.056	0.542557	-1.03995	-1.1018	0.543187	2	0.416691
Sc_g06133_V2.1A	1.07961	0.593964	-1.39272	-0.641697	0.360839	2	0.478437
Sc_g06187_V2.1A	0.628935	0.711623	-1.25094	-0.919213	0.829596	2	0.527831
Sc_g06196_V2.1A	1.19401	-0.171776	-1.53065	0.0635836	0.444834	2	0.480429
Sc_g06199_V2.1A	0.72147	0.790706	-1.6837	0.134259	0.0372666	2	0.443438
Sc_g06266_V2.1A	0.730326	0.0199206	-0.364829	-1.4692	1.08378	2	0.309399
Sc_g06294_V2.1A	0.126091	0.182956	-1.70276	0.896857	0.496861	2	0.396639
Sc_g06303_V2.1A	0.998274	0.515361	-0.912206	-1.22939	0.627961	2	0.398828
Sc_g06309_V2.1A	0.9704	-0.450293	-1.35044	-0.170989	1.00132	2	0.514952
Sc_g06337_V2.1A	0.673081	-0.729721	-1.29612	0.218373	1.13439	2	0.42069
Sc_g06353_V2.1A	0.0865232	1.51609	-0.622072	-1.13303	0.15248	2	0.279306
Sc_g06382_V2.1A	0.299143	1.25022	-0.5267	-1.39086	0.368191	2	0.290258
Sc_g06401_V2.1A	0.415093	0.812369	-1.57595	-0.384065	0.732551	2	0.584801
Sc_g06459_V2.1A	0.425758	0.0143131	-1.69461	0.344528	0.910012	2	0.534472
Sc_g06555_V2.1A	1.43036	-0.513038	-1.09157	-0.404889	0.579145	2	0.387126
Sc_g06592_V2.1A	0.0293433	0.219849	-1.65217	0.357273	1.0457	2	0.466945
Sc_g06648_V2.1A	0.768281	0.603117	-0.60775	-1.47385	0.710205	2	0.34031
Sc_g06724_V2.1A	0.826881	-1.01098	-1.16816	0.763531	0.588731	2	0.330572
Sc_g06750_V2.1A	0.247215	1.14678	-1.5897	-0.0989878	0.29469	2	0.450121
Sc_g06761_V2.1A	-0.10363	1.08922	-1.40701	0.816678	-0.395259	2	0.284498
Sc_g06763_V2.1A	0.56662	-0.401702	-1.25573	-0.274897	1.36571	2	0.467456
Sc_g06791_V2.1B	1.1855	-0.982842	-1.08767	0.606761	0.278249	2	0.313917
Sc_g06830_V2.1A	0.39319	1.49155	-1.1043	-0.610064	-0.170374	2	0.315686
Sc_g06842_V2.1B	0.0639621	0.00202628	-1.44998	0.0079888	1.37601	2	0.436181
Sc_g06850_V2.1A	0.349632	1.02138	-1.66685	0.226596	0.0692468	2	0.420506
Sc_g06934_V2.1B	0.669087	0.623344	-1.71718	-0.0374888	0.462235	2	0.576575
Sc_g07026_V2.1A	0.918345	0.287477	-1.64645	-0.144449	0.585081	2	0.614642
Sc_g07082_V2.1A	0.381042	0.377067	-1.45051	-0.481126	1.17353	2	0.591167
Sc_g07104_V2.1A	1.48185	-0.510426	-0.990331	-0.520953	0.539864	2	0.35872
Sc_g07153_V2.1A	0.388755	-0.567606	-1.34904	0.244541	1.28335	2	0.412338
Sc_g07159_V2.1A	0.744142	0.486466	-1.72791	0.472579	0.0247198	2	0.426015
Sc_g07175_V2.1A	0.311798	0.295531	-1.64772	-0.00859969	1.04899	2	0.586773
Sc_g07232_V2.1A	0.673746	-0.485795	-1.29222	-0.165677	1.26995	2	0.478189
Sc_g07281_V2.1A	-0.156409	0.547354	-1.68103	0.550339	0.739742	2	0.414242
Sc_g07292_V2.1A	0.865893	0.0123438	-1.7031	0.344209	0.480658	2	0.516025
Sc_g07308_V2.1A	1.2192	-0.0393377	-1.5463	0.0191491	0.347289	2	0.470077
Sc_g07317_V2.1A	-0.0456143	0.80278	-1.52339	-0.224837	0.99106	2	0.481354
Sc_g07333_V2.1B	0.943743	-0.389552	-1.55081	0.331045	0.665576	2	0.481664
Sc_g07339_V2.1A	0.441194	0.30965	-1.4767	-0.432498	1.15835	2	0.611379
Sc_g07359_V2.1A	0.963452	-0.612143	-1.28595	-0.0834052	1.01805	2	0.470308
Sc_g07413_V2.1A	-0.0552651	0.385575	-1.52443	-0.0399048	1.23402	2	0.460306
Sc_g07459_V2.1A	-0.321756	0.412283	-1.5941	0.585959	0.91761	2	0.373964
Sc_g07516_V2.1A	0.363617	0.308212	-1.35759	-0.577607	1.26337	2	0.549042
Sc_g07517_V2.1A	0.594824	0.316909	-0.840258	-1.22678	1.15531	2	0.406484
Sc_g07525_V2.1A	1.23585	-0.202309	-0.887841	-0.976418	0.830719	2	0.405411
Sc_g07533_V2.1A	0.320363	0.787269	-1.43983	0.924149	-0.591947	2	0.284557
Sc_g07566_V2.1A	1.16829	-0.815603	-0.916643	-0.414669	0.978628	2	0.384616
Sc_g07567_V2.1A	1.36275	-0.000413522	-1.24876	-0.593938	0.480366	2	0.430841
Sc_g07581_V2.1A	1.07776	-1.01282	-0.667145	-0.469039	1.07124	2	0.332818
Sc_g07648_V2.1A	0.8495	-0.0387591	-1.69784	0.42477	0.462332	2	0.496242
Sc_g07656_V2.1A	-0.259579	0.84093	-1.58288	0.170298	0.831231	2	0.415271
Sc_g07664_V2.1A	0.148459	0.0873285	-1.32531	-0.355342	1.44486	2	0.441989
Sc_g07754_V2.1A	0.840768	1.07283	-1.11305	-0.940098	0.139555	2	0.359472
Sc_g07766_V2.1A	-0.364135	0.555561	-1.57547	0.935806	0.448239	2	0.328997
Sc_g07807_V2.1A	0.0453427	0.0598501	-1.43988	-0.0504351	1.38512	2	0.436087
Sc_g07853_V2.1A	0.40983	0.515713	-1.1062	-0.988111	1.16877	2	0.470512
Sc_g07874_V2.1A	1.19515	-0.137032	-1.13632	-0.754165	0.832372	2	0.482674
Sc_g07875_V2.1A	0.713991	0.25715	-1.29731	-0.755585	1.08175	2	0.588028
Sc_g07968_V2.1A	0.811831	-0.249992	-1.19828	-0.587327	1.22377	2	0.516147
Sc_g08003_V2.1A	-0.0684798	1.12775	-1.60456	0.282452	0.262838	2	0.391534
Sc_g08035_V2.1B	1.14686	-0.211011	-1.22094	-0.602058	0.887145	2	0.513423
Sc_g08041_V2.1A	1.1515	-0.0683148	-1.14191	-0.796378	0.855109	2	0.494493
Sc_g08042_V2.1A	0.416404	0.0438403	-1.36836	1.33153	-0.423416	2	0.275769
Sc_g08064_V2.1B	0.654339	0.293399	-0.970976	-1.11592	1.13916	2	0.452517
Sc_g08073_V2.1A	0.656966	-0.0637209	-1.48472	1.13949	-0.248016	2	0.31046
Sc_g08081_V2.1A	0.949501	0.471935	-1.68433	0.177259	0.0856365	2	0.451419
Sc_g08106_V2.1A	0.195045	1.38846	-1.40499	0.0593863	-0.237901	2	0.332619
Sc_g08119_V2.1A	0.348467	0.393815	-1.52758	-0.342749	1.12805	2	0.602958
Sc_g08230_V2.1A	0.212883	0.89159	-1.38677	0.914701	-0.632403	2	0.274733
Sc_g08280_V2.1A	0.113057	1.39532	-1.32904	-0.448759	0.26942	2	0.387323
Sc_g08404_V2.1A	0.527175	0.448938	-0.71008	-1.35386	1.08783	2	0.367518
Sc_g08406_V2.1A	0.675042	0.47442	-1.19434	-0.950137	0.995011	2	0.53386
Sc_g08414_V2.1A	0.330049	0.594872	-1.75671	0.645292	0.186492	2	0.422167
Sc_g08435_V2.1A	0.772609	-0.583408	-0.606134	-0.933549	1.35048	2	0.335229
Sc_g08502_V2.1A	0.0852157	1.26449	-1.44784	0.431643	-0.333511	2	0.313979
Sc_g08518_V2.1A	1.35591	0.0207095	-1.09432	-0.820749	0.538447	2	0.404696
Sc_g08560_V2.1A	0.614259	0.528451	-1.32799	-0.791296	0.97658	2	0.582242
Sc_g08603_V2.1A	-0.0891342	0.827466	-1.40295	-0.415436	1.08005	2	0.448934
Sc_g08662_V2.1A	0.270579	0.199	-1.18092	-0.702536	1.41388	2	0.446276
Sc_g08677_V2.1A	0.156069	0.852194	-1.56418	0.847271	-0.291356	2	0.319658
Sc_g08702_V2.1A	1.15717	-0.932737	-1.09284	0.102844	0.765566	2	0.375243
Sc_g08714_V2.1A	0.149143	1.07312	-1.63213	0.00705344	0.402817	2	0.459737
Sc_g08717_V2.1A	0.357331	-0.763977	-0.972081	1.52401	-0.145283	2	0.240638
Sc_g08757_V2.1A	0.914548	0.107641	-1.2232	-0.803813	1.00483	2	0.557021
Sc_g08794_V2.1A	-0.513314	1.26076	-1.27192	-0.180299	0.704777	2	0.331076
Sc_g08860_V2.1A	0.848643	0.478816	-1.40373	-0.695747	0.77202	2	0.605718
Sc_g08876_V2.1A	0.308102	1.21766	-1.55147	-0.073703	0.0994205	2	0.413068
Sc_g08900_V2.1A	-0.0126834	1.42747	-1.32842	0.268068	-0.354432	2	0.298527
Sc_g08931_V2.1A	0.985243	-0.380536	-1.49122	0.809183	0.0773281	2	0.355204
Sc_g08966_V2.1A	0.700524	0.196625	-1.02228	-1.03692	1.16205	2	0.473847
Sc_g08996_V2.1A	0.747363	1.01177	-1.41666	-0.590875	0.248401	2	0.454636
Sc_g09087_V2.1A	0.607679	0.613356	-1.74488	0.0712531	0.452592	2	0.561931
Sc_g09103_V2.1A	-0.34574	-0.0985766	-1.4433	0.888633	0.998982	2	0.316772
Sc_g09111_V2.1A	0.426056	-0.0825973	-0.845999	-0.967267	1.46981	2	0.362593
Sc_g09250_V2.1A	0.434972	1.02178	-1.65258	0.188966	0.00686032	2	0.414923
Sc_g09268_V2.1A	1.40325	-0.166006	-1.04069	-0.769461	0.572912	2	0.390715
Sc_g09280_V2.1A	1.22295	-1.14876	-0.860724	0.133868	0.65266	2	0.321639
Sc_g09303_V2.1A	0.782071	-0.986242	-0.866685	-0.203213	1.27407	2	0.348756
Sc_g09363_V2.1A	1.12177	-1.04378	-0.753644	-0.31636	0.992014	2	0.339832
Sc_g09380_V2.1A	-0.263164	-0.368457	-1.24239	1.43475	0.439262	2	0.263081
Sc_g09449_V2.1A	-0.34332	0.480121	-1.59441	0.882375	0.575232	2	0.341611
Sc_g09503_V2.1A	0.695623	0.514393	-1.6957	-0.116445	0.602127	2	0.622236
Sc_g09506_V2.1A	0.957711	-0.295184	-1.51316	0.0104483	0.840181	2	0.547284
Sc_g09541_V2.1A	0.59344	-0.38461	-1.08407	-0.547691	1.42293	2	0.431274
Sc_g09684_V2.1A	0.589197	-0.155393	-1.42596	-0.246595	1.23876	2	0.560687
Sc_g09738_V2.1A	0.331224	0.991082	-1.62253	-0.189296	0.489515	2	0.51496
Sc_g09756_V2.1A	0.677944	-0.54361	-1.4443	0.267115	1.04285	2	0.465901
Sc_g09773_V2.1A	0.609176	0.222716	-1.61017	-0.195583	0.973861	2	0.656898
Sc_g09919_V2.1A	0.947117	-0.836612	-0.780929	-0.550358	1.22078	2	0.361494
Sc_g09995_V2.1A	0.860195	0.160915	-0.740056	-1.29096	1.00991	2	0.390088
Sc_g10011_V2.1A	0.328277	1.00956	-1.67746	0.142423	0.197201	2	0.448274
Sc_g10026_V2.1A	0.301459	0.282801	-1.44672	-0.394677	1.25713	2	0.557669
Sc_g10045_V2.1A	0.772796	0.645703	-1.69559	-0.0517516	0.328846	2	0.540902
Sc_g10125_V2.1A	0.755092	0.658948	-1.68856	-0.0937346	0.368253	2	0.553502
Sc_g10151_V2.1A	0.562396	0.669655	-1.7109	-0.0715841	0.550431	2	0.588572
Sc_g10197_V2.1A	1.2428	-0.937523	-0.80578	-0.38298	0.883484	2	0.351156
Sc_g10297_V2.1A	0.495761	0.0642547	-1.67787	0.16519	0.952662	2	0.581367
Sc_g10355_V2.1C	1.38089	-0.563908	-1.05304	-0.446948	0.683003	2	0.396352
Sc_g10364_V2.1A	0.906342	0.0449166	-1.50439	-0.340016	0.89315	2	0.636897
Sc_g10403_V2.1A	1.06723	0.217907	-1.60677	0.460895	-0.139261	2	0.365974
Sc_g10447_V2.1A	0.0911202	1.59776	-0.569064	-1.05389	-0.0659244	2	0.260976
Sc_g10453_V2.1A	-0.293925	0.764055	-1.36337	1.17878	-0.285544	2	0.264694
Sc_g10466_V2.1A	0.558935	0.66678	-0.961682	-1.2005	0.936465	2	0.431314
Sc_g10483_V2.1A	0.668215	0.942806	-1.0134	-1.15293	0.555313	2	0.408194
Sc_g10536_V2.1A	0.637146	0.745429	-1.62827	0.545304	-0.29961	2	0.352415
Sc_g10583_V2.1A	1.08119	-1.05347	-0.262373	-0.784025	1.01867	2	0.280441
Sc_g10598_V2.1A	0.356562	0.78227	-1.53696	0.839146	-0.441016	2	0.310362
Sc_g10649_V2.1A	-0.197378	0.745993	-1.60955	0.176128	0.884803	2	0.434543
Sc_g10666_V2.1A	-0.385057	0.588851	-1.43367	0.0261697	1.2037	2	0.364521
Sc_g10674_V2.1B	0.693754	0.465105	-1.55636	0.831646	-0.434143	2	0.3165
Sc_g10684_V2.1A	0.752743	-0.216239	-1.18962	-0.611025	1.26415	2	0.511455
Sc_g10869_V2.1A	-0.296205	0.953336	-1.59917	0.505316	0.436723	2	0.366953
Sc_g10879_V2.1A	0.580317	0.545081	-1.72475	0.625049	-0.0256935	2	0.401564
Sc_g10890_V2.1A	0.681362	-0.321589	-1.2717	-0.380484	1.29241	2	0.508114
Sc_g10892_V2.1A	0.89718	0.428423	-1.68951	-0.031197	0.395104	2	0.560675
Sc_g10920_V2.1A	1.31155	-0.0730942	-0.847969	-1.05524	0.664753	2	0.372071
Sc_g10991_V2.1A	1.02326	-0.688141	-0.765997	-0.733197	1.16407	2	0.37304
Sc_g11005_V2.1A	-0.163237	1.09848	-1.27745	0.904685	-0.562477	2	0.257582
Sc_g11040_V2.1A	0.356297	1.33122	-1.43688	-0.0759862	-0.174653	2	0.354262
Sc_g11105_V2.1A	0.273594	0.628785	-1.5953	-0.263751	0.956673	2	0.589351
Sc_g11113_V2.1A	0.0706361	1.08348	-1.47693	0.703465	-0.380648	2	0.304216
Sc_g11155_V2.1A	-0.0647112	0.478608	-1.63006	0.177892	1.03827	2	0.469881
Sc_g11168_V2.1A	0.0183594	0.0760568	-1.45636	-0.00657794	1.36852	2	0.433246
Sc_g11169_V2.1A	0.75738	-0.250077	-1.6398	0.436595	0.695902	2	0.496728
Sc_g11186_V2.1A	0.333177	0.427078	-0.74142	-1.26574	1.24691	2	0.353173
Sc_g11222_V2.1A	0.481422	0.231836	-1.50592	-0.356171	1.14884	2	0.62214
Sc_g11300_V2.1A	1.005	0.345307	-1.65192	-0.068761	0.370372	2	0.543161
Sc_g11459_V2.1A	0.73202	0.291559	-0.768407	-1.3015	1.04632	2	0.394381
Sc_g11490_V2.1A	0.835833	-0.223136	-1.64455	0.430244	0.60161	2	0.492377
Sc_g11492_V2.1A	-0.370077	0.0611461	-1.2839	1.48284	0.109996	2	0.254482
Sc_g11502_V2.1A	0.640832	0.452717	-1.75367	0.11659	0.543532	2	0.583442
Sc_g11540_V2.1A	0.544548	-0.338925	-1.21675	-0.388001	1.39913	2	0.463351
Sc_g11570_V2.1A	-0.340437	1.47782	-1.19566	0.395781	-0.337496	2	0.267203
Sc_g11649_V2.1A	-0.165901	1.29474	-0.940972	-0.928515	0.74065	2	0.33371
Sc_g11658_V2.1A	1.07943	0.00921396	-1.63113	0.155035	0.387453	2	0.500898
Sc_g11763_V2.1A	0.764798	1.09912	-0.950089	-1.1228	0.208964	2	0.343575
Sc_g11774_V2.1A	0.51108	-0.0329607	-1.03411	-0.843118	1.3991	2	0.436336
Sc_g11787_V2.1A	1.13312	-0.457579	-0.701	-0.990998	1.01646	2	0.369823
Sc_g11810_V2.1A	0.87014	0.233672	-0.836593	-1.24101	0.973789	2	0.415278
Sc_g11811_V2.1A	-0.263282	1.0127	-1.16023	-0.653253	1.06407	2	0.361233
Sc_g11815_V2.1A	1.02463	0.791013	-1.1227	-0.988303	0.295354	2	0.384732
Sc_g11822_V2.1A	0.570515	0.925516	-1.62066	-0.240678	0.365312	2	0.522495
Sc_g11826_V2.1A	0.866289	0.496166	-0.610679	-1.45937	0.70759	2	0.342028
Sc_g11827_V2.1A	1.42759	-0.229486	-1.13476	-0.588275	0.524931	2	0.398302
Sc_g11828_V2.1A	0.515623	0.14087	-1.54094	-0.246505	1.13095	2	0.623939
Sc_g11883_V2.1A	0.630159	0.60797	-1.22752	-0.934394	0.923784	2	0.533568
Sc_g11885_V2.1A	0.809817	0.769094	-0.746465	-1.37773	0.545285	2	0.351254
Sc_g11906_V2.1A	0.752956	-0.0220832	-1.69311	0.254184	0.708053	2	0.561275
Sc_g11968_V2.1A	-0.306238	-0.200842	-1.41447	1.05816	0.863388	2	0.305665
Sc_g11984_V2.1A	1.19512	-0.553532	-1.1634	-0.361845	0.883664	2	0.452677
Sc_g11991_V2.1A	0.642519	-0.122799	-1.59098	0.0523795	1.01888	2	0.582229
Sc_g12043_V2.1A	1.02898	0.506058	-0.807258	-1.30427	0.576488	2	0.365577
Sc_g12045_V2.1A	0.49229	0.602169	-1.75795	0.126143	0.537348	2	0.563414
Sc_g12072_V2.1A	-0.0742919	1.01643	-1.26372	0.970934	-0.649346	2	0.253282
Sc_g12094_V2.1A	-0.0933023	1.34773	-1.4622	0.0164268	0.191341	2	0.368522
Sc_g12110_V2.1A	0.407914	-0.535069	-1.28648	0.0385737	1.37506	2	0.415708
Sc_g12117_V2.1A	1.26118	-0.953875	-0.324458	-0.826326	0.843475	2	0.28704
Sc_g12159_V2.1A	1.16161	-0.102971	-1.47027	-0.237835	0.649466	2	0.544869
Sc_g12213_V2.1A	0.597243	-1.39133	-0.680735	0.45763	1.01719	2	0.275132
Sc_g12255_V2.1A	-0.123827	0.677299	-1.69299	0.642071	0.497449	2	0.397404
Sc_g12295_V2.1A	0.896697	0.752956	-1.61262	-0.13636	0.0993236	2	0.456678
Sc_g12297_V2.1A	-0.543145	1.26443	-1.36331	0.176977	0.465046	2	0.32087
Sc_g12299_V2.1A	0.459803	0.886483	-1.44331	-0.627833	0.724856	2	0.551147
Sc_g12308_V2.1A	1.14631	-0.0562748	-1.35037	-0.51225	0.772587	2	0.551992
Sc_g12389_V2.1A	1.05858	0.231237	-0.89979	-1.17996	0.789937	2	0.417156
Sc_g12413_V2.1A	0.983963	-0.514426	-1.48662	0.36729	0.649796	2	0.451205
Sc_g12462_V2.1A	-0.1214	0.379449	-1.58046	0.176936	1.14548	2	0.442156
Sc_g12465_V2.1A	1.07448	0.465642	-0.925912	-1.19669	0.582481	2	0.392743
Sc_g12496_V2.1A	1.15567	0.56914	-1.41475	-0.536428	0.226361	2	0.432465
Sc_g12552_V2.1A	0.95508	-0.432201	-1.526	0.315531	0.687592	2	0.476921
Sc_g12773_V2.1A	0.727082	1.00081	-1.35168	-0.722865	0.346656	2	0.461651
Sc_g12791_V2.1A	0.658223	-0.202828	-1.59321	0.156606	0.981207	2	0.554799
Sc_g12821_V2.1A	0.925036	0.0607164	-0.988559	-1.03864	1.04144	2	0.466969
Sc_g12832_V2.1A	-0.244011	0.341698	-1.37472	1.38632	-0.109291	2	0.266928
Sc_g12863_V2.1A	0.599652	0.183371	-1.39865	-0.546894	1.16253	2	0.611076
Sc_g12864_V2.1A	1.03559	-0.753652	-1.33325	0.404438	0.646878	2	0.400383
Sc_g12884_V2.1A	0.833636	0.468754	-1.01993	-1.14252	0.860062	2	0.462618
Sc_g12917_V2.1A	0.879077	0.0994229	-1.71524	0.324192	0.412547	2	0.513056
Sc_g13009_V2.1A	0.412892	1.25668	-1.42645	0.183363	-0.426494	2	0.317578
Sc_g13024_V2.1A	0.376299	0.483088	-0.83572	-1.22144	1.19778	2	0.382727
Sc_g13121_V2.1A	0.521693	0.918798	-1.49442	-0.542638	0.596569	2	0.54824
Sc_g13127_V2.1A	0.127666	0.581613	-1.68341	0.0765263	0.897606	2	0.535105
Sc_g13134_V2.1A	0.815404	0.156424	-0.945381	-1.11244	1.08599	2	0.452146
Sc_g13180_V2.1A	0.098508	0.486938	-1.48311	-0.309676	1.20734	2	0.515373
Sc_g13221_V2.1A	0.323288	0.317465	-1.77458	0.604213	0.529614	2	0.471218
Sc_g13248_V2.1A	-0.205393	-0.203577	-1.46565	0.862693	1.01193	2	0.33405
Sc_g13316_V2.1A	1.18719	-1.11978	-0.63807	-0.333827	0.904483	2	0.31753
Sc_g13399_V2.1A	0.253374	0.583335	-1.76246	0.288596	0.637155	2	0.521189
Sc_g13408_V2.1A	0.592237	-0.17044	-1.1226	-0.677801	1.37861	2	0.468215
Sc_g13446_V2.1A	0.510592	-0.545794	-1.47952	0.52797	0.98675	2	0.426897
Sc_g13502_V2.1A	-0.533722	1.37247	-1.17519	-0.275507	0.611955	2	0.31426
Sc_g13568_V2.1A	0.687645	0.531433	-1.19735	-0.962404	0.940672	2	0.530294
Sc_g13579_V2.1A	0.491582	0.0814556	-1.74361	0.47039	0.700186	2	0.516703
Sc_g13657_V2.1A	0.868456	0.340266	-0.269034	-1.61355	0.67386	2	0.287239
Sc_g13667_V2.1A	0.650064	0.122653	-1.63979	-0.0652415	0.932314	2	0.639353
Sc_g13678_V2.1A	-0.548726	1.62063	-1.02253	-0.137934	0.0885619	2	0.270653
Sc_g13740_V2.1A	0.263589	0.622721	-1.68758	0.832953	-0.0316833	2	0.366007
Sc_g13807_V2.1A	-0.396569	1.54499	-0.691918	-0.888858	0.432358	2	0.270167
Sc_g13854_V2.1A	0.570113	0.00474977	-1.3011	-0.5638	1.29004	2	0.548514
Sc_g13862_V2.1A	0.627907	1.12337	-1.11303	-0.990414	0.35217	2	0.397475
Sc_g13874_V2.1A	-0.176245	0.71922	-1.61171	0.9105	0.158236	2	0.336449
Sc_g13903_V2.1A	-0.589037	0.889362	-1.41779	0.221403	0.896062	2	0.331112
Sc_g13918_V2.1A	1.12617	-0.715858	-1.12523	-0.233126	0.948048	2	0.428306
Sc_g13984_V2.1A	0.849535	0.197213	-1.15865	-0.916332	1.02823	2	0.532621
Sc_g14003_V2.1A	0.486895	-1.30479	-0.821614	0.963629	0.675883	2	0.265765
Sc_g14008_V2.1A	0.613622	0.316071	-1.77584	0.345676	0.50047	2	0.536844
Sc_g14070_V2.1A	1.33905	0.101709	-1.08458	-0.869773	0.513588	2	0.3989
Sc_g14082_V2.1A	-0.55763	0.912101	-1.38552	0.0650198	0.966033	2	0.336226
Sc_g14137_V2.1A	0.988829	0.124654	-1.21274	-0.825303	0.924561	2	0.545524
Sc_g14140_V2.1A	-0.0061321	1.10795	-1.37634	-0.510973	0.78549	2	0.444433
Sc_g14250_V2.1A	0.567711	-0.0635258	-1.60072	1.05333	0.0432034	2	0.351996
Sc_g14294_V2.1A	1.41084	-0.887154	-0.939453	-0.148121	0.563883	2	0.340457
Sc_g14322_V2.1A	0.967874	-1.4832	-0.324852	-0.0298358	0.870013	2	0.259921
Sc_g14410_V2.1A	0.984601	0.0160842	-1.67432	0.330468	0.343163	2	0.483942
Sc_g14427_V2.1A	0.453931	1.38361	-0.992059	-0.941376	0.0958917	2	0.333614
Sc_g14449_V2.1A	1.43427	-0.591466	-1.20196	-0.0251614	0.384318	2	0.365479
Sc_g14494_V2.1A	0.837949	-0.703631	-1.01154	-0.396486	1.27371	2	0.409415
Sc_g14497_V2.1A	0.450769	0.541763	-1.6041	-0.303796	0.91536	2	0.636839
Sc_g14538_V2.1A	0.642904	0.397084	-1.71626	-0.018789	0.695058	2	0.629305
Sc_g14541_V2.1A	0.581101	-0.449249	-1.46061	0.193031	1.13572	2	0.481477
Sc_g14560_V2.1A	0.834029	0.0588214	-1.46474	-0.418303	0.990196	2	0.638687
Sc_g14621_V2.1A	0.0869801	1.03845	-1.58577	0.613203	-0.15287	2	0.341822
Sc_g14787_V2.1A	0.394551	0.0664197	-1.54567	-0.11437	1.19906	2	0.574801
Sc_g14865_V2.1A	0.968259	-0.371499	-1.09591	-0.644533	1.14369	2	0.478373
Sc_g14873_V2.1A	0.225847	0.99599	-1.68683	0.190745	0.274249	2	0.449176
Sc_g14883_V2.1A	0.308305	0.324373	-1.62538	-0.08034	1.07304	2	0.591915
Sc_g14897_V2.1A	0.0515627	0.591764	-1.74259	0.493323	0.605941	2	0.454387
Sc_g14913_V2.1A	0.113262	0.391854	-1.08066	-0.830302	1.40584	2	0.388381
Sc_g14953_V2.1A	0.765399	0.81554	-0.775503	-1.35752	0.552083	2	0.357216
Sc_g15030_V2.1A	0.109324	-0.34766	-1.51807	0.777844	0.978565	2	0.378753
Sc_g15059_V2.1A	0.365794	0.962708	-0.438454	-1.52924	0.639194	2	0.295792
Sc_g15137_V2.1A	0.3558	0.807507	-1.70143	0.570461	-0.0323373	2	0.390875
Sc_g15169_V2.1A	0.0165121	0.0206681	-1.41774	-0.0295546	1.41012	2	0.416437
Sc_g15217_V2.1A	1.00302	-0.406977	-1.05752	-0.664668	1.12614	2	0.464112
Sc_g15244_V2.1A	0.0201102	-0.658221	-1.29809	1.02672	0.909476	2	0.309278
Sc_g15253_V2.1A	0.577058	0.13205	-0.810196	-1.17176	1.27285	2	0.392061
Sc_g15313_V2.1A	1.20141	-0.202793	-1.04617	-0.818811	0.866364	2	0.455044
Sc_g15382_V2.1A	0.291199	1.55396	-0.958325	-0.75065	-0.136185	2	0.300293
Sc_g15410_V2.1A	-0.141503	1.25059	-1.20384	-0.646262	0.741024	2	0.38173
Sc_g15440_V2.1A	1.23108	0.168386	-0.954962	-1.07235	0.627847	2	0.399247
Sc_g15452_V2.1A	0.134981	1.41361	-1.21964	-0.634507	0.305551	2	0.376457
Sc_g15508_V2.1A	0.722785	0.344409	-1.76307	0.283066	0.412812	2	0.534144
Sc_g15520_V2.1A	0.0449285	-0.238262	-1.27521	1.52063	-0.0520864	2	0.263896
Sc_g15630_V2.1A	0.117288	0.0255113	-1.45624	-0.0512373	1.36468	2	0.458564
Sc_g15639_V2.1A	0.13562	-0.181625	-1.59457	0.993786	0.646793	2	0.370356
Sc_g15695_V2.1A	0.369793	1.25454	-0.92468	-1.12105	0.421398	2	0.356189
Sc_g15719_V2.1A	0.443288	1.29544	-0.746464	-1.22956	0.237289	2	0.313319
Sc_g15776_V2.1A	0.555793	0.431034	-1.16989	-0.938009	1.12107	2	0.516645
Sc_g15804_V2.1A	-0.571333	1.18068	-1.38703	0.552114	0.225568	2	0.296842
Sc_g15911_V2.1A	0.85032	-0.320663	-0.805902	-0.976888	1.25313	2	0.397588
Sc_g15956_V2.1A	0.506341	0.552722	-1.78155	0.321144	0.401341	2	0.515367
Sc_g15986_V2.1A	0.104971	0.913096	-0.748957	-1.2655	0.996394	2	0.335745
Sc_g16012_V2.1A	0.653926	0.947061	-1.39484	-0.698317	0.492169	2	0.506916
Sc_g16023_V2.1A	0.607036	0.39241	-1.60738	-0.291466	0.899395	2	0.666038
Sc_g16075_V2.1A	1.1278	-0.5898	-1.38745	0.641991	0.207463	2	0.356738
Sc_g16109_V2.1A	0.467324	1.23065	-1.48534	-0.244631	0.0319975	2	0.403978
Sc_g16140_V2.1A	1.19868	0.0859532	-1.06365	-0.947159	0.726176	2	0.450146
Sc_g16175_V2.1A	1.0826	-0.0864413	-1.56742	-0.0310277	0.602285	2	0.549052
Sc_g16187_V2.1A	0.375331	-0.854995	-1.1418	0.305841	1.31562	2	0.346369
Sc_g16234_V2.1A	-0.043062	-0.655486	-1.26459	1.12709	0.836048	2	0.294915
Sc_g16249_V2.1A	-0.15021	1.25644	-0.873941	-1.01282	0.780523	2	0.326287
Sc_g16363_V2.1A	1.19361	-0.592527	-0.60892	-0.958731	0.966564	2	0.344468
Sc_g16371_V2.1A	0.534538	0.607367	-1.77363	0.321675	0.310052	2	0.497796
Sc_g16390_V2.1A	1.03009	-0.491564	-0.644956	-1.01347	1.11991	2	0.359514
Sc_g16401_V2.1A	0.650479	-0.667637	-0.874073	-0.546853	1.43808	2	0.364241
Sc_g16483_V2.1A	-0.155716	1.29979	-1.13695	-0.70841	0.70129	2	0.365324
Sc_g16491_V2.1A	0.914877	0.834292	-1.37853	-0.684282	0.313642	2	0.464817
Sc_g16525_V2.1A	0.321152	1.02541	-1.44144	-0.570273	0.665153	2	0.509782
Sc_g00102_V2.1A	-1.47163	0.146037	0.412075	1.23967	-0.326155	3	0.369207
Sc_g00302_V2.1B	-0.332366	0.564531	-0.810819	1.46108	-0.882422	3	0.292681
Sc_g00434_V2.1A	0.34911	-0.232966	1.15064	-1.55467	0.287883	3	0.224976
Sc_g00483_V2.1A	0.73546	-1.59164	0.182393	0.913752	-0.23997	3	0.233278
Sc_g00502_V2.1A	-1.76684	0.708323	0.351583	0.314408	0.392529	3	0.382038
Sc_g00538_V2.1A	-0.119429	-1.5235	-0.0681352	1.16873	0.542335	3	0.260762
Sc_g00575_V2.1A	0.0592787	-1.72189	0.58045	0.774647	0.307518	3	0.258344
Sc_g00633_V2.1A	-1.55157	0.932875	0.127382	0.7867	-0.295387	3	0.391427
Sc_g00681_V2.1A	-0.369886	-0.493938	-0.551731	1.78316	-0.367607	3	0.298414
Sc_g00833_V2.1A	-0.896094	-1.2566	0.589826	0.937651	0.625214	3	0.300534
Sc_g00892_V2.1A	-1.66498	-0.00878591	0.762254	0.795832	0.115681	3	0.355807
Sc_g00941_V2.1A	-1.11902	0.729683	-0.746755	1.27951	-0.143425	3	0.336406
Sc_g00959_V2.1A	-0.398884	1.60808	-0.0168015	-0.0747649	-1.11763	3	0.293328
Sc_g00998_V2.1A	-0.678044	1.67278	-0.851642	-0.0144126	-0.128682	3	0.26185
Sc_g01104_V2.1A	-1.78346	0.529096	0.333526	0.50571	0.41513	3	0.384567
Sc_g01155_V2.1A	-0.609763	1.57245	-0.519424	0.405878	-0.849144	3	0.302125
Sc_g01164_V2.1A	-0.647671	-0.550556	-0.52722	1.73188	-0.0064329	3	0.308409
Sc_g01177_V2.1A	-1.40496	0.808552	-0.123756	1.10092	-0.380753	3	0.382372
Sc_g01258_V2.1A	-0.894693	-1.23397	0.38272	0.928653	0.817292	3	0.295719
Sc_g01382_V2.1A	-1.42506	1.29966	0.217732	-0.384116	0.291781	3	0.341115
Sc_g01415_V2.1A	-0.538723	1.59025	-0.402497	0.311199	-0.960228	3	0.300008
Sc_g01446_V2.1A	-1.63685	0.16274	0.82369	-0.124378	0.774797	3	0.338293
Sc_g01471_V2.1A	-0.638119	0.318204	-0.501651	1.61544	-0.793878	3	0.325433
Sc_g01509_V2.1A	-1.46328	1.10094	0.132526	-0.434085	0.663891	3	0.316488
Sc_g01702_V2.1A	0.218802	-0.0983625	1.0699	-1.61725	0.426914	3	0.226687
Sc_g01934_V2.1A	-1.77847	0.589776	0.287175	0.464042	0.437481	3	0.382572
Sc_g01956_V2.1A	-0.981118	1.65055	-0.526183	-0.18556	0.0423113	3	0.291696
Sc_g02091_V2.1A	-1.46744	0.9311	0.623147	-0.585428	0.498624	3	0.33634
Sc_g02151_V2.1A	-1.43727	0.18614	-0.377898	1.27816	0.350872	3	0.354647
Sc_g02171_V2.1A	-1.52061	-0.0661961	0.239489	1.27298	0.0743334	3	0.375063
Sc_g02177_V2.1A	-0.937783	1.20133	0.146414	0.681558	-1.09152	3	0.346518
Sc_g02207_V2.1A	-0.397787	-0.104347	-0.0118252	1.61688	-1.10292	3	0.311258
Sc_g02322_V2.1A	-1.71615	0.506481	0.0838972	0.843577	0.282197	3	0.387842
Sc_g02366_V2.1A	-1.12182	0.884753	0.655744	-1.05818	0.639509	3	0.294585
Sc_g02563_V2.1A	-0.968838	-0.0477519	-0.417209	1.68052	-0.246718	3	0.341719
Sc_g02608_V2.1A	-1.15049	-0.504872	0.301604	1.51777	-0.164014	3	0.344388
Sc_g02715_V2.1A	-0.236106	0.562026	-0.474909	1.37675	-1.22776	3	0.297273
Sc_g02839_V2.1A	0.203131	0.614143	-0.231727	1.00269	-1.58823	3	0.264991
Sc_g02848_V2.1A	-0.511271	0.1297	-0.365137	1.65976	-0.913049	3	0.319513
Sc_g03142_V2.1A	-0.318976	1.25052	-0.944599	0.855677	-0.84262	3	0.271176
Sc_g03166_V2.1A	-0.592428	0.32596	-0.636958	1.61983	-0.7164	3	0.317757
Sc_g03168_V2.1A	-1.58935	-0.103548	0.0949791	1.09692	0.500996	3	0.365968
Sc_g03230_V2.1A	-0.87348	1.1739	-0.495921	0.990483	-0.794982	3	0.336108
Sc_g03242_V2.1A	-0.74894	1.57139	-0.0327321	-0.967979	0.178263	3	0.271376
Sc_g03341_V2.1A	-1.24444	1.05438	0.328842	-0.851024	0.71224	3	0.293329
Sc_g03367_V2.1B	0.214124	-0.378016	0.0608666	1.43032	-1.3273	3	0.271872
Sc_g03376_V2.1A	-1.51083	0.981806	0.815269	0.0114841	-0.297725	3	0.357645
Sc_g03453_V2.1A	-0.713796	0.963781	0.595583	-1.3844	0.538833	3	0.266231
Sc_g03481_V2.1B	-1.62256	0.253329	0.632842	-0.19373	0.930115	3	0.326859
Sc_g03548_V2.1A	0.0633341	0.588368	0.914499	-1.67389	0.107689	3	0.237393
Sc_g03562_V2.1B	-1.24143	0.118555	-0.420839	1.5054	0.0383185	3	0.35356
Sc_g03568_V2.1A	-0.347826	1.75611	-0.334512	-0.305887	-0.767881	3	0.26965
Sc_g03607_V2.1A	-0.143467	0.820643	-1.09873	1.21325	-0.791695	3	0.258892
Sc_g03633_V2.1A	0.0253986	1.36001	0.116872	-0.0413301	-1.46095	3	0.265303
Sc_g03747_V2.1A	-0.684862	1.4021	-1.01092	0.64684	-0.353158	3	0.279732
Sc_g03832_V2.1A	-0.21033	1.18352	0.765842	-1.34722	-0.391809	3	0.263921
Sc_g03929_V2.1A	0.116296	1.15629	0.759975	-1.07213	-0.960434	3	0.250477
Sc_g03951_V2.1A	-1.38394	-0.24498	0.855551	-0.318178	1.09155	3	0.296488
Sc_g04061_V2.1A	-1.4549	0.184203	-0.504272	0.986916	0.788057	3	0.315872
Sc_g04173_V2.1A	0.176041	1.04145	0.85181	-1.12897	-0.94034	3	0.246468
Sc_g04197_V2.1A	-1.28808	1.4561	-0.083701	-0.366234	0.281916	3	0.320356
Sc_g04212_V2.1A	-1.48262	-0.249126	0.879883	-0.123046	0.974907	3	0.313231
Sc_g04350_V2.1A	-1.13301	0.895701	-1.0263	0.808352	0.455265	3	0.281895
Sc_g04413_V2.1B	0.485071	-1.02973	-0.563565	1.49557	-0.387344	3	0.24026
Sc_g04429_V2.1A	-1.58805	-0.222433	0.516677	1.04984	0.243967	3	0.364776
Sc_g04489_V2.1A	-0.199296	-1.49196	0.127598	1.2796	0.284059	3	0.276107
Sc_g04525_V2.1A	-1.67769	0.45436	0.176064	0.0766722	0.970591	3	0.321702
Sc_g04541_V2.1A	0.344871	0.597424	0.265465	0.563239	-1.771	3	0.253442
Sc_g04547_V2.1A	-1.33334	-0.580873	0.395958	1.29554	0.222718	3	0.348009
Sc_g04641_V2.1A	0.114796	-1.42188	0.235685	1.35289	-0.281487	3	0.269556
Sc_g04670_V2.1A	-1.43237	-0.503002	0.266703	1.17489	0.493777	3	0.35124
Sc_g04713_V2.1B	-1.00973	-0.0202218	-0.669988	1.58694	0.112996	3	0.325492
Sc_g04745_V2.1A	-1.11515	0.0104052	0.278607	1.49415	-0.668011	3	0.348735
Sc_g04763_V2.1A	-1.48409	-0.372835	0.0813831	1.08215	0.693394	3	0.345159
Sc_g04792_V2.1A	-1.63941	0.353346	0.202216	1.07071	0.0131414	3	0.39048
Sc_g04814_V2.1A	-1.09281	0.562086	0.949376	-1.0756	0.656952	3	0.294594
Sc_g04845_V2.1A	-1.45603	-0.598064	0.672998	0.931006	0.450094	3	0.33951
Sc_g04902_V2.1A	-1.63724	0.653334	-0.198326	0.868984	0.313251	3	0.374032
Sc_g04967_V2.1A	-1.41659	0.700983	0.941457	-0.656089	0.430237	3	0.330885
Sc_g05086_V2.1A	-0.346882	-0.259908	-0.692241	1.76513	-0.466098	3	0.295225
Sc_g05127_V2.1A	-1.51513	1.09068	-0.312971	0.0995078	0.63792	3	0.317449
Sc_g05142_V2.1A	-1.6448	0.00872873	0.291612	0.281264	1.0632	3	0.319349
Sc_g05193_V2.1A	-1.16916	-1.01233	0.64871	0.84614	0.68664	3	0.313833
Sc_g05285_V2.1A	-0.524423	1.75373	-0.666903	-0.128711	-0.433692	3	0.266124
Sc_g05288_V2.1A	-0.476488	-0.353655	-0.625525	1.77596	-0.320289	3	0.303033
Sc_g05378_V2.1A	-0.888529	-0.216071	0.0794128	1.65977	-0.63458	3	0.339469
Sc_g05438_V2.1A	-1.51005	0.746705	0.460536	-0.520992	0.823802	3	0.316397
Sc_g05560_V2.1A	-0.968626	1.37438	0.501711	-0.958405	0.050941	3	0.308945
Sc_g05563_V2.1A	-0.684916	0.468146	-0.833487	1.54137	-0.491117	3	0.3129
Sc_g05627_V2.1A	-1.00166	1.05429	-0.989618	0.951625	-0.0146415	3	0.302317
Sc_g05750_V2.1A	0.00736549	0.790136	0.766564	-1.66658	0.102517	3	0.237609
Sc_g05752_V2.1A	-1.75374	0.594893	0.130824	0.62578	0.402239	3	0.383195
Sc_g05770_V2.1A	0.684014	-1.16543	-0.349062	1.33914	-0.508664	3	0.233678
Sc_g05850_V2.1A	-0.208306	0.481864	-1.23445	1.41288	-0.451988	3	0.255497
Sc_g05862_V2.1A	-1.18992	0.586982	-0.100602	1.34725	-0.643711	3	0.36896
Sc_g05893_V2.1A	-0.607107	0.294715	0.0148683	1.47165	-1.17413	3	0.325582
Sc_g06008_V2.1A	-0.134849	-0.700543	-0.989903	1.56276	0.262532	3	0.247067
Sc_g06139_V2.1A	-0.608475	0.124808	-1.22957	1.41998	0.293248	3	0.259325
Sc_g06257_V2.1A	-1.15304	1.44442	-0.514119	0.495436	-0.272696	3	0.336493
Sc_g06336_V2.1A	-0.340066	0.919255	1.0758	-1.33369	-0.3213	3	0.270797
Sc_g06438_V2.1B	-1.74463	0.334325	0.497091	0.156249	0.756961	3	0.355342
Sc_g06556_V2.1A	-1.28155	1.30276	-0.616043	0.0693299	0.525504	3	0.290184
Sc_g06642_V2.1A	-1.39407	0.9163	0.643216	-0.711038	0.54559	3	0.325911
Sc_g06718_V2.1A	0.169437	-1.75106	0.319464	0.57417	0.687993	3	0.241255
Sc_g06730_V2.1A	-0.892926	0.700389	-1.23285	1.00963	0.415761	3	0.260221
Sc_g06994_V2.1A	-0.669216	0.464381	0.933903	-1.413	0.683931	3	0.263615
Sc_g07005_V2.1A	-1.41467	0.993241	0.218462	0.788452	-0.585483	3	0.381756
Sc_g07059_V2.1A	-1.69397	0.313281	0.886211	-0.00246207	0.496938	3	0.352909
Sc_g07146_V2.1A	-1.19629	1.11676	-0.150612	0.912744	-0.682599	3	0.367558
Sc_g07321_V2.1A	-1.26476	-0.119479	1.20034	-0.589366	0.773262	3	0.297108
Sc_g07363_V2.1A	-0.537011	1.66928	-0.749075	0.189578	-0.572773	3	0.274998
Sc_g07365_V2.1A	-0.316404	-1.56595	0.296625	1.01917	0.566565	3	0.273179
Sc_g07366_V2.1A	-1.50634	0.19815	-0.426814	0.914226	0.820783	3	0.318894
Sc_g07441_V2.1A	-1.78365	0.52699	0.351185	0.514424	0.391048	3	0.385739
Sc_g07452_V2.1A	-1.44584	-0.627568	0.863011	0.46667	0.743729	3	0.322475
Sc_g07520_V2.1A	-0.403313	1.08082	0.545399	-1.51255	0.289643	3	0.253632
Sc_g07635_V2.1A	-0.449139	0.440699	-0.497342	1.52348	-1.0177	3	0.312948
Sc_g07643_V2.1A	-0.485384	-1.50965	0.340816	0.804829	0.849387	3	0.27011
Sc_g07702_V2.1A	-0.502612	1.05452	0.106111	0.768167	-1.42619	3	0.315014
Sc_g07714_V2.1A	-1.36836	1.0035	-0.227122	0.964488	-0.372499	3	0.376404
Sc_g07834_V2.1A	-1.61429	0.946655	0.00704929	0.704246	-0.0436625	3	0.389553
Sc_g07857_V2.1A	-0.801009	1.3969	0.345603	0.179018	-1.12052	3	0.329576
Sc_g07876_V2.1A	-0.196704	0.193978	-0.356223	1.54556	-1.18661	3	0.298242
Sc_g07885_V2.1A	-1.7447	0.364544	0.646566	0.106018	0.627571	3	0.361692
Sc_g07901_V2.1A	-0.780163	0.714622	0.803119	-1.35966	0.622082	3	0.271496
Sc_g07986_V2.1A	-1.64093	0.308762	0.481274	0.981501	-0.130611	3	0.380944
Sc_g08022_V2.1A	-1.08416	-0.825424	0.499607	1.37568	0.0342924	3	0.326844
Sc_g08088_V2.1A	-1.37153	-0.0357504	0.903457	-0.514398	1.01822	3	0.298353
Sc_g08093_V2.1A	-0.799939	1.11901	-0.146258	0.931336	-1.10415	3	0.338995
Sc_g08094_V2.1A	-1.18853	1.01787	0.310928	0.779814	-0.920087	3	0.361102
Sc_g08117_V2.1A	-1.29301	-0.85714	0.873159	0.549968	0.727024	3	0.311547
Sc_g08136_V2.1A	-0.348448	1.74254	-0.511508	-0.750333	-0.132253	3	0.235859
Sc_g08153_V2.1A	-1.26628	-0.240351	-0.366261	1.41118	0.461716	3	0.336185
Sc_g08159_V2.1A	-0.810885	1.21542	0.863071	-1.03187	-0.235741	3	0.304374
Sc_g08279_V2.1A	-1.40233	-0.719177	0.660422	0.650803	0.81028	3	0.324764
Sc_g08312_V2.1A	-0.754637	-0.398273	-0.702333	1.65483	0.200411	3	0.302754
Sc_g08326_V2.1A	-0.24841	1.31871	0.677533	-1.20011	-0.547723	3	0.269403
Sc_g08432_V2.1A	-1.7212	-0.00997016	0.735666	0.515826	0.479678	3	0.361368
Sc_g08434_V2.1A	-1.18384	-0.943701	0.53488	1.07343	0.519233	3	0.323816
Sc_g08476_V2.1A	-0.807713	0.818132	0.894029	-1.30953	0.405086	3	0.284231
Sc_g08556_V2.1A	0.530612	-1.23218	-0.602408	1.35453	-0.0505518	3	0.228656
Sc_g08593_V2.1A	-1.38527	0.337867	0.103806	1.34097	-0.397377	3	0.378072
Sc_g08624_V2.1A	-0.796289	-0.0811488	-1.00696	1.47601	0.408386	3	0.280041
Sc_g08743_V2.1A	0.280729	-0.881606	-0.152551	1.56769	-0.814265	3	0.26662
Sc_g09067_V2.1A	-1.56607	1.2074	0.217284	0.197985	-0.0565951	3	0.379822
Sc_g09106_V2.1A	-0.770849	-0.263068	-0.177821	1.73963	-0.527889	3	0.333767
Sc_g09226_V2.1A	-0.490445	-1.06439	-0.474538	1.42831	0.601071	3	0.272662
Sc_g09234_V2.1A	-1.70691	0.0994301	0.197458	0.557507	0.852512	3	0.347391
Sc_g09277_V2.1A	-0.463067	-0.749377	-0.265433	1.75419	-0.276317	3	0.30669
Sc_g09306_V2.1A	0.0427634	0.892272	-0.476332	0.968548	-1.42725	3	0.269736
Sc_g09349_V2.1A	-0.29425	1.46125	-0.540654	0.489862	-1.1162	3	0.281049
Sc_g09450_V2.1A	-0.0323963	0.391907	1.0133	-1.65498	0.282173	3	0.240791
Sc_g09553_V2.1A	-1.38413	1.00822	0.88533	-0.532293	0.022869	3	0.342466
Sc_g09569_V2.1A	-1.3343	0.183924	1.0149	-0.689434	0.824905	3	0.305126
Sc_g09582_V2.1A	-1.53064	0.523629	0.810264	-0.496207	0.692958	3	0.331461
Sc_g09626_V2.1A	-0.711883	-0.142903	-0.296248	1.74226	-0.59123	3	0.33065
Sc_g09664_V2.1A	-1.63043	-0.181513	0.579794	0.942788	0.289364	3	0.364489
Sc_g09706_V2.1A	-0.739876	0.856917	1.07268	-1.25057	0.0608553	3	0.289241
Sc_g09814_V2.1A	-1.13091	1.56423	-0.519089	0.0194769	0.0662953	3	0.308715
Sc_g09869_V2.1A	-1.2302	-0.399733	0.00387779	1.52182	0.104231	3	0.3529
Sc_g09876_V2.1A	-0.894783	-0.65411	0.241813	1.61759	-0.310514	3	0.329943
Sc_g09914_V2.1A	-0.376705	1.11464	0.910938	-1.28622	-0.36265	3	0.275368
Sc_g09934_V2.1A	-0.714656	1.24758	-0.322333	0.84516	-1.05575	3	0.328212
Sc_g09968_V2.1A	-1.69016	0.215353	0.791387	0.68607	-0.00265297	3	0.357837
Sc_g10073_V2.1A	-1.1153	1.51405	0.374387	-0.275387	-0.49775	3	0.344125
Sc_g10127_V2.1A	-1.38388	-0.408864	-0.142271	1.08003	0.854989	3	0.321508
Sc_g10305_V2.1A	-1.10189	-0.303306	0.193	1.58638	-0.374184	3	0.348419
Sc_g10377_V2.1B	-1.56212	0.457372	-0.264855	1.09865	0.270953	3	0.370907
Sc_g10390_V2.1A	-0.651555	1.57711	0.330772	-0.936068	-0.32026	3	0.292691
Sc_g10419_V2.1A	-1.67776	1.00168	0.350361	0.217522	0.108198	3	0.384842
Sc_g10462_V2.1A	0.26435	0.358431	1.06422	-1.63283	-0.0541732	3	0.231756
Sc_g10743_V2.1A	-1.75467	0.325385	0.668995	0.181796	0.578494	3	0.364993
Sc_g10841_V2.1A	-0.501305	-1.18792	-0.278194	1.38668	0.580736	3	0.279071
Sc_g10893_V2.1A	-0.570689	1.21566	0.750897	-1.2717	-0.124175	3	0.283707
Sc_g11070_V2.1A	-0.0597507	0.65446	1.07251	-1.55056	-0.11666	3	0.250862
Sc_g11073_V2.1A	-0.441978	-0.0826314	-0.782074	1.73327	-0.426583	3	0.298007
Sc_g11149_V2.1A	-0.89482	0.706166	-0.876163	1.35886	-0.294044	3	0.319041
Sc_g11318_V2.1A	-1.67848	0.851439	-0.115305	0.456057	0.486288	3	0.361613
Sc_g11347_V2.1A	-0.483342	1.51753	0.316974	-0.20115	-1.15002	3	0.302328
Sc_g11369_V2.1A	-1.18077	0.0157217	0.0817443	1.54467	-0.46137	3	0.36079
Sc_g11374_V2.1A	-0.974041	0.149374	0.263522	1.46422	-0.903076	3	0.340616
Sc_g11453_V2.1A	0.36278	-1.77958	0.588684	0.491686	0.33643	3	0.242174
Sc_g11556_V2.1A	-1.52553	0.702275	0.229038	0.986516	-0.3923	3	0.388517
Sc_g11717_V2.1A	-1.38639	1.10589	0.453474	-0.649666	0.476684	3	0.327541
Sc_g11742_V2.1A	-1.13793	0.63469	-0.683679	1.34529	-0.158369	3	0.342193
Sc_g11808_V2.1A	-1.24262	-0.717273	1.06232	-0.00402251	0.901601	3	0.295696
Sc_g11881_V2.1A	-0.20847	1.72093	-0.267486	-0.894903	-0.350068	3	0.239579
Sc_g11929_V2.1A	0.382653	-1.19981	-0.171485	1.46795	-0.479318	3	0.256214
Sc_g11983_V2.1A	-0.955933	-1.13027	0.817321	0.224792	1.04409	3	0.280548
Sc_g12055_V2.1A	-0.399896	1.12927	0.954791	-1.18487	-0.49929	3	0.278732
Sc_g12107_V2.1A	-1.01466	1.53542	-0.730511	0.274131	-0.0643762	3	0.300964
Sc_g12149_V2.1A	-1.03279	-1.0318	0.894018	0.146898	1.02367	3	0.28413
Sc_g12182_V2.1A	-0.730915	1.75188	-0.225566	-0.519045	-0.276358	3	0.28864
Sc_g12187_V2.1A	-1.02811	1.62083	0.156594	-0.301723	-0.447597	3	0.333658
Sc_g12196_V2.1A	-0.454399	1.25495	0.525658	-1.39211	0.0659018	3	0.265429
Sc_g12247_V2.1A	-1.55543	0.899721	0.240298	-0.35226	0.767669	3	0.321714
Sc_g12343_V2.1A	-0.0359971	0.186321	-0.932404	1.57188	-0.789804	3	0.267369
Sc_g12532_V2.1A	-0.912302	0.471754	-0.591867	1.53157	-0.49915	3	0.338805
Sc_g12657_V2.1A	-0.507545	1.26748	-0.582662	0.854944	-1.03222	3	0.304097
Sc_g12737_V2.1A	-1.30237	1.37725	-0.00682731	0.415772	-0.483826	3	0.36832
Sc_g12745_V2.1A	-1.6893	-0.134281	0.530735	0.719967	0.572882	3	0.36396
Sc_g12837_V2.1A	-1.59363	0.803349	0.794394	0.301177	-0.305289	3	0.360921
Sc_g12985_V2.1A	-1.40533	0.127353	-0.306527	1.3665	0.218003	3	0.361291
Sc_g13104_V2.1A	-0.775336	1.31026	0.753919	-1.02066	-0.268188	3	0.303636
Sc_g13255_V2.1A	-1.01138	1.1025	1.02461	-0.769233	-0.34649	3	0.314084
Sc_g13312_V2.1A	-0.296232	-0.38755	-0.707701	1.76651	-0.375029	3	0.28934
Sc_g13393_V2.1A	-0.656148	1.32022	0.422803	-1.27045	0.183574	3	0.274532
Sc_g13436_V2.1A	0.642658	-1.72387	0.298873	0.722762	0.0595781	3	0.233676
Sc_g13454_V2.1A	-1.46544	1.3308	0.0830765	-0.165552	0.217112	3	0.349746
Sc_g13516_V2.1A	-1.3847	0.630235	-0.672718	1.04102	0.386167	3	0.332036
Sc_g13542_V2.1A	-0.590278	-0.191308	-0.464973	1.76823	-0.521669	3	0.31888
Sc_g13543_V2.1A	-1.72281	0.293185	0.634031	0.0605364	0.735058	3	0.353079
Sc_g13696_V2.1A	0.136859	-0.568597	-0.685529	1.69086	-0.573593	3	0.263722
Sc_g13712_V2.1A	-0.487931	1.62884	0.290144	-0.733824	-0.697228	3	0.28996
Sc_g13760_V2.1A	-1.38232	0.10678	-0.273934	1.40811	0.141363	3	0.363594
Sc_g13803_V2.1A	-1.216	-0.00450773	1.00873	-0.754744	0.966521	3	0.288862
Sc_g13840_V2.1A	-0.170281	1.43998	0.00416332	-1.37384	0.0999829	3	0.227201
Sc_g13843_V2.1A	-1.46913	1.01557	0.229524	0.717201	-0.493161	3	0.385167
Sc_g13877_V2.1A	-1.29478	1.48867	-0.0126451	-0.303744	0.122497	3	0.3331
Sc_g13949_V2.1A	-0.543324	-0.63503	-0.293279	1.76845	-0.296818	3	0.312576
Sc_g14006_V2.1A	-0.044363	1.31248	0.517139	-0.437414	-1.34784	3	0.268586
Sc_g14037_V2.1A	-1.15952	-0.0335374	-0.467765	1.55719	0.10364	3	0.343449
Sc_g14086_V2.1A	-0.0845643	0.0793349	-1.05698	1.6047	-0.542487	3	0.2622
Sc_g14248_V2.1A	-1.11994	-1.03705	0.581819	1.0011	0.574064	3	0.316292
Sc_g14267_V2.1A	-1.05844	-0.196865	0.302823	1.5476	-0.59512	3	0.341779
Sc_g14279_V2.1A	-0.0888415	0.408635	1.04651	-1.63093	0.264628	3	0.244792
Sc_g14304_V2.1A	-1.4116	-0.101587	0.978866	-0.402227	0.936544	3	0.306802
Sc_g14313_V2.1A	-1.27275	1.16306	0.787559	-0.636758	-0.0411019	3	0.338399
Sc_g14338_V2.1A	-1.40423	-0.311089	0.475903	1.3041	-0.064684	3	0.354285
Sc_g14379_V2.1A	-0.205268	-1.05662	-0.135731	1.65962	-0.262006	3	0.289785
Sc_g14509_V2.1A	-0.563496	-0.435501	-0.53703	1.77417	-0.238148	3	0.309213
Sc_g14552_V2.1A	-0.248486	-1.39363	-0.0655593	1.3704	0.337277	3	0.276558
Sc_g14653_V2.1A	-0.763809	-0.279065	0.270664	1.60416	-0.831949	3	0.323954
Sc_g14666_V2.1A	-0.334227	-0.251056	-1.05384	1.64761	-0.0084921	3	0.267043
Sc_g14717_V2.1A	-0.287606	0.114166	-1.24188	1.5324	-0.11708	3	0.25506
Sc_g14720_V2.1A	-0.0292686	1.12064	0.388123	-1.60526	0.125766	3	0.228655
Sc_g14735_V2.1A	-1.37919	0.388862	1.16898	-0.620426	0.44178	3	0.316134
Sc_g14761_V2.1A	-1.10354	1.59868	-0.134706	-0.447905	0.0874666	3	0.310679
Sc_g14782_V2.1A	-0.806856	1.47246	-0.158918	0.463328	-0.970012	3	0.331759
Sc_g14821_V2.1A	-0.700215	1.67542	-0.421508	0.154261	-0.707958	3	0.304928
Sc_g14831_V2.1A	-1.289	1.47409	0.255116	-0.262356	-0.177847	3	0.351111
Sc_g14866_V2.1A	-0.302643	0.276684	-1.0707	1.56914	-0.472485	3	0.274631
Sc_g14879_V2.1A	-0.646995	0.879773	1.06327	-1.29493	-0.00111238	3	0.284737
Sc_g14881_V2.1A	-0.742837	0.774279	1.06614	-1.29367	0.196095	3	0.286227
Sc_g14998_V2.1A	-0.314261	0.549733	-0.306515	1.35888	-1.28784	3	0.305875
Sc_g15028_V2.1A	-0.50853	-0.457109	-0.406704	1.78739	-0.41505	3	0.311673
Sc_g15052_V2.1A	-1.4381	0.514693	0.578992	0.969834	-0.625416	3	0.356553
Sc_g15067_V2.1A	-0.66044	0.233383	-0.276323	1.61376	-0.910376	3	0.330873
Sc_g15129_V2.1A	-0.126703	0.0527193	-0.15037	1.51457	-1.29021	3	0.294793
Sc_g15187_V2.1A	0.257924	-0.602498	-0.623462	1.64875	-0.680718	3	0.258546
Sc_g15278_V2.1A	-0.405091	0.661366	-1.11577	1.37426	-0.514762	3	0.276309
Sc_g15454_V2.1A	-0.737905	-0.161436	-0.506536	1.74807	-0.342196	3	0.325147
Sc_g15513_V2.1A	-1.07369	-0.273969	0.31407	1.55104	-0.517459	3	0.341586
Sc_g15514_V2.1A	-1.21262	0.0954783	-0.0167083	1.53578	-0.401922	3	0.365122
Sc_g15515_V2.1A	-1.30822	0.128061	0.291648	1.39093	-0.502414	3	0.363401
Sc_g15562_V2.1A	-0.235401	-1.05011	-0.649516	1.49088	0.444143	3	0.259233
Sc_g15632_V2.1A	-1.28597	-0.587328	0.109453	1.34764	0.416201	3	0.34459
Sc_g15734_V2.1A	-1.71232	0.405344	0.88778	0.327136	0.0920628	3	0.356868
Sc_g15753_V2.1A	-1.56754	-0.216115	0.058192	0.817471	0.907995	3	0.332477
Sc_g15839_V2.1A	-0.663399	-0.246357	-0.612849	1.75238	-0.229773	3	0.314332
Sc_g15889_V2.1A	-0.065876	1.4521	0.438167	-0.787906	-1.03648	3	0.263564
Sc_g15932_V2.1A	-1.55241	1.09309	0.61846	-0.0816571	-0.0774815	3	0.370741
Sc_g15953_V2.1A	-1.37702	-0.45511	0.786444	-0.081916	1.1276	3	0.29656
Sc_g15957_V2.1A	0.0115508	0.898936	-0.749446	1.06341	-1.22445	3	0.263703
Sc_g16034_V2.1A	-0.488305	1.46766	0.48145	-0.337505	-1.12331	3	0.300595
Sc_g16047_V2.1A	-1.15197	1.4121	0.564643	-0.312458	-0.512317	3	0.344786
Sc_g16320_V2.1A	-0.179676	-0.698236	-0.799293	1.6856	-0.00839288	3	0.268315
Sc_g16351_V2.1A	-1.12983	1.51004	0.0359068	0.213495	-0.629604	3	0.353139
Sc_g16419_V2.1A	-0.928021	-0.0384393	-0.070245	1.65743	-0.620723	3	0.34616
Sc_g16435_V2.1A	-1.28841	0.478462	-0.785452	1.13048	0.464917	3	0.315877
Sc_g16528_V2.1A	-0.338575	1.55317	-0.250082	0.205251	-1.16977	3	0.288522
Sc_g00001_V2.1A	-0.437109	-0.0786097	1.6961	-0.251569	-0.928817	4	0.712115
Sc_g00053_V2.1A	-0.0869302	-0.261146	1.42105	0.278757	-1.35173	4	0.601134
Sc_g00073_V2.1A	-0.167845	-1.58403	0.96599	0.725158	0.0607266	4	0.345281
Sc_g00075_V2.1A	-0.868164	-0.652471	0.886043	1.27494	-0.640343	4	0.46956
Sc_g00112_V2.1A	-0.76756	-0.267194	1.74169	-0.520959	-0.185974	4	0.614074
Sc_g00153_V2.1A	-0.603537	-0.212523	1.77048	-0.461015	-0.493403	4	0.678062
Sc_g00280_V2.1B	-1.08856	-0.00345186	1.15247	0.831462	-0.89192	4	0.626441
Sc_g00329_V2.1A	-0.914657	-0.346877	1.50795	0.484582	-0.730995	4	0.835668
Sc_g00432_V2.1A	-1.35857	0.0656409	1.42771	0.159025	-0.293809	4	0.650249
Sc_g00446_V2.1A	-0.809653	-0.031093	1.57193	0.184503	-0.915688	4	0.828091
Sc_g00453_V2.1A	-1.21261	-0.393275	1.39054	0.564905	-0.34956	4	0.702722
Sc_g00513_V2.1A	-1.05232	0.211933	1.50652	-0.755109	0.0889696	4	0.43289
Sc_g00517_V2.1A	-0.621675	-0.218355	1.49089	0.426663	-1.07752	4	0.782076
Sc_g00521_V2.1A	-0.840017	0.0838043	1.66728	-0.670618	-0.240444	4	0.551152
Sc_g00561_V2.1A	1.00027	-1.51956	0.608601	0.35284	-0.442159	4	0.235474
Sc_g00588_V2.1A	-0.381647	-0.519217	1.77277	-0.611953	-0.259949	4	0.561432
Sc_g00593_V2.1A	-0.89816	-0.932346	1.35823	0.664924	-0.192652	4	0.593001
Sc_g00609_V2.1A	-0.985794	-0.150819	1.39136	0.59274	-0.847488	4	0.775799
Sc_g00611_V2.1A	-1.28436	-0.58017	1.23573	0.694604	-0.0658063	4	0.551358
Sc_g00638_V2.1A	0.474686	-0.510685	1.44423	-1.17129	-0.236944	4	0.308136
Sc_g00674_V2.1A	-0.864919	0.400386	1.57328	-0.524814	-0.583931	4	0.571798
Sc_g00755_V2.1A	-0.820846	0.298101	1.26089	0.460108	-1.19825	4	0.635077
Sc_g00844_V2.1A	-0.534892	-0.238839	1.40415	0.546912	-1.17733	4	0.717599
Sc_g00869_V2.1A	0.291257	-0.0928903	0.487951	0.96698	-1.6533	4	0.314239
Sc_g00891_V2.1A	-0.449829	-0.0703668	0.691752	1.19864	-1.3702	4	0.414525
Sc_g00948_V2.1A	-0.692016	-0.20577	1.24642	0.791192	-1.13983	4	0.661261
Sc_g00978_V2.1A	-0.659819	0.718536	0.734521	0.650809	-1.44405	4	0.394832
Sc_g00997_V2.1A	-0.998266	-0.422181	1.52827	0.43792	-0.545745	4	0.820863
Sc_g01004_V2.1A	0.321771	-1.52112	1.01961	0.60314	-0.423403	4	0.353061
Sc_g01052_V2.1A	-0.947202	-0.196131	1.6595	0.0395589	-0.555727	4	0.840361
Sc_g01092_V2.1A	-0.293764	-1.3089	1.29794	-0.332111	0.636834	4	0.317116
Sc_g01099_V2.1A	-1.38403	0.0125931	1.4005	-0.261988	0.232926	4	0.459572
Sc_g01109_V2.1A	-0.746134	-0.0654006	1.73127	-0.362999	-0.556734	4	0.718954
Sc_g01170_V2.1A	-0.575737	0.700283	1.34891	-1.10622	-0.367235	4	0.351627
Sc_g01176_V2.1A	-0.767514	-0.867108	1.41844	0.666524	-0.450346	4	0.66534
Sc_g01233_V2.1A	-1.50057	-0.366033	1.14851	0.495829	0.222264	4	0.449122
Sc_g01251_V2.1A	0.0850487	-0.403222	1.00659	0.791573	-1.47999	4	0.451907
Sc_g01253_V2.1A	-0.971988	-0.456919	1.52085	0.468449	-0.560391	4	0.815721
Sc_g01254_V2.1A	-0.525463	-0.618464	1.74176	-0.552856	-0.0449737	4	0.542941
Sc_g01263_V2.1A	-0.697676	-1.21475	1.16096	0.827099	-0.0756361	4	0.463487
Sc_g01273_V2.1A	0.249418	-1.73129	0.847545	0.419426	0.214899	4	0.278382
Sc_g01274_V2.1A	-1.31205	-0.130357	1.12192	0.849979	-0.529496	4	0.580721
Sc_g01310_V2.1A	-1.15759	0.99834	0.730598	0.409419	-0.980771	4	0.365278
Sc_g01314_V2.1A	-0.940023	-0.58324	0.640168	1.43564	-0.552547	4	0.389014
Sc_g01396_V2.1A	-0.769484	0.00313752	1.61382	0.0476372	-0.895106	4	0.812482
Sc_g01401_V2.1A	-0.599652	-0.51596	1.75503	-0.107974	-0.53144	4	0.773115
Sc_g01438_V2.1A	-0.709285	-0.25625	1.21265	0.85884	-1.10595	4	0.645062
Sc_g01440_V2.1A	0.288643	-1.10735	1.22969	0.534062	-0.945045	4	0.447445
Sc_g01521_V2.1A	-0.657773	-0.519788	1.653	0.237532	-0.712971	4	0.837466
Sc_g01555_V2.1A	-0.654161	-0.428598	1.69463	0.0998956	-0.711769	4	0.842757
Sc_g01629_V2.1A	0.305671	-0.559667	0.236407	1.3387	-1.32111	4	0.278138
Sc_g01688_V2.1A	-1.16048	-0.303622	1.57503	0.137207	-0.248131	4	0.743135
Sc_g01709_V2.1A	-0.914446	0.969901	1.02253	0.00712521	-1.08511	4	0.422156
Sc_g01760_V2.1A	-0.668079	-0.312338	1.44965	0.554224	-1.02346	4	0.774532
Sc_g01769_V2.1A	-0.540887	-0.446472	1.74612	-0.0867059	-0.672054	4	0.787794
Sc_g01779_V2.1A	-0.599402	-0.567979	1.69823	0.117484	-0.648331	4	0.811808
Sc_g01847_V2.1A	0.854859	-1.07557	0.625266	0.703143	-1.1077	4	0.278909
Sc_g01849_V2.1A	0.322134	-0.960051	1.58768	-0.51229	-0.437468	4	0.424314
Sc_g01868_V2.1A	-0.492397	0.733696	1.37816	-0.744218	-0.875242	4	0.427618
Sc_g01884_V2.1A	-0.266305	-0.503193	1.47286	-1.14516	0.441799	4	0.313018
Sc_g01890_V2.1A	0.425578	0.301588	0.557235	0.496346	-1.78075	4	0.294467
Sc_g01892_V2.1A	-0.819846	-0.225095	1.50501	-0.903197	0.443127	4	0.366533
Sc_g01911_V2.1A	-1.12076	0.161058	1.23763	0.618529	-0.896461	4	0.660319
Sc_g01946_V2.1A	-0.108148	0.022194	1.50664	-1.30561	-0.115078	4	0.337279
Sc_g01954_V2.1A	-0.650166	-0.123203	1.74638	-0.347031	-0.625976	4	0.728701
Sc_g01966_V2.1A	-0.81688	-0.620699	1.53126	0.500096	-0.593781	4	0.79133
Sc_g02006_V2.1A	-0.812975	0.779534	1.34385	-0.838083	-0.472324	4	0.395457
Sc_g02009_V2.1A	0.22391	-0.801699	1.44711	0.211546	-1.08086	4	0.522527
Sc_g02101_V2.1A	-0.575531	0.465975	1.54255	-0.565787	-0.867208	4	0.54032
Sc_g02120_V2.1A	0.672168	-0.367124	1.21029	-0.125013	-1.39032	4	0.371754
Sc_g02161_V2.1A	-0.716559	-0.507158	1.67507	0.175336	-0.626687	4	0.842199
Sc_g02172_V2.1A	-1.22907	-0.685329	1.24893	-0.0125768	0.678043	4	0.365445
Sc_g02179_V2.1A	-0.493239	-0.648988	1.44566	-0.926172	0.622739	4	0.318552
Sc_g02187_V2.1A	-0.821282	-1.26237	1.11165	0.594983	0.377014	4	0.384945
Sc_g02212_V2.1A	-0.0914085	-0.68741	1.6991	-0.137083	-0.783195	4	0.631035
Sc_g02248_V2.1A	-0.406582	-1.53959	0.702238	0.936229	0.307707	4	0.29603
Sc_g02268_V2.1B	-1.02353	-0.314223	1.47603	0.507667	-0.645945	4	0.814706
Sc_g02280_V2.1A	-0.0855695	-0.854652	1.59263	0.180245	-0.832649	4	0.623486
Sc_g02300_V2.1A	-0.0460506	-0.123879	1.51171	-1.30219	-0.0395862	4	0.330992
Sc_g02305_V2.1A	-0.765191	-0.83726	0.610621	1.45736	-0.46553	4	0.367919
Sc_g02380_V2.1A	-0.858145	-0.0320656	1.63971	0.00801639	-0.757519	4	0.827005
Sc_g02424_V2.1A	-0.776152	-0.44234	1.40598	0.68329	-0.870779	4	0.758555
Sc_g02436_V2.1A	-0.473376	0.0199717	1.63488	-0.140886	-1.04059	4	0.715586
Sc_g02495_V2.1A	-0.669347	-0.345136	1.67946	0.109752	-0.774733	4	0.851749
Sc_g02518_V2.1A	-1.09093	0.660991	1.24126	0.0959011	-0.907221	4	0.544508
Sc_g02524_V2.1A	-0.67845	-0.665015	1.71805	0.00711503	-0.381704	4	0.751636
Sc_g02537_V2.1A	-0.752448	0.59446	1.46431	-0.856879	-0.449441	4	0.432891
Sc_g02617_V2.1A	-1.1552	-0.298211	1.6005	-0.119138	-0.0279583	4	0.638234
Sc_g02653_V2.1A	-1.4679	0.169414	1.18332	-0.395017	0.510181	4	0.33382
Sc_g02663_V2.1A	-0.615577	-0.589089	1.44592	0.639066	-0.880317	4	0.742327
Sc_g02683_V2.1A	0.0608011	0.0783455	1.08361	0.405571	-1.62833	4	0.452422
Sc_g02684_V2.1A	-0.708818	-0.731759	1.70906	-0.0834083	-0.185077	4	0.677031
Sc_g02690_V2.1A	0.109836	-1.10036	1.35459	0.479768	-0.843836	4	0.503517
Sc_g02706_V2.1A	-0.588076	-0.627971	1.31381	0.825462	-0.923224	4	0.663078
Sc_g02731_V2.1A	-1.14672	-0.931714	1.03203	0.842874	0.203531	4	0.416945
Sc_g02742_V2.1A	-0.630141	-0.00152614	1.58552	0.0861564	-1.04001	4	0.77875
Sc_g02744_V2.1A	0.230891	-0.448757	0.875216	0.84675	-1.5041	4	0.400681
Sc_g02850_V2.1A	-0.812719	0.39708	1.54455	-0.846363	-0.282553	4	0.457774
Sc_g02898_V2.1A	-0.0645092	-0.192657	1.69172	-0.901441	-0.533113	4	0.466967
Sc_g02911_V2.1A	-1.39681	-0.0766128	1.42843	0.0510617	-0.00607395	4	0.572541
Sc_g02917_V2.1A	-0.721071	-0.106162	1.67985	-0.0498854	-0.802736	4	0.820432
Sc_g02921_V2.1A	-0.811409	-0.78074	0.584015	1.47433	-0.466196	4	0.363782
Sc_g02933_V2.1A	-1.11135	-0.188067	1.47738	0.426296	-0.604258	4	0.80717
Sc_g02979_V2.1A	-0.75804	-0.00837579	1.57968	0.140736	-0.953999	4	0.81334
Sc_g03141_V2.1A	-0.561534	-0.418969	1.76287	-0.172792	-0.609575	4	0.769691
Sc_g03259_V2.1A	-0.990253	-0.816371	1.51391	0.241649	0.0510615	4	0.597666
Sc_g03267_V2.1A	0.553426	-0.975499	1.12126	0.437949	-1.13714	4	0.39201
Sc_g03277_V2.1A	-0.981364	-0.693301	1.11318	1.04214	-0.480656	4	0.55237
Sc_g03296_V2.1A	0.410794	-0.210601	1.46277	-1.19512	-0.467846	4	0.324908
Sc_g03377_V2.1A	-0.9822	0.278635	1.59451	-0.541144	-0.349798	4	0.565498
Sc_g03390_V2.1A	-0.371911	-1.53756	1.04049	0.571254	0.297734	4	0.346384
Sc_g03395_V2.1A	-1.03504	-0.146808	1.40099	-0.787939	0.568793	4	0.343949
Sc_g03428_V2.1A	-0.352137	0.324775	1.48667	-0.231888	-1.22742	4	0.578458
Sc_g03431_V2.1A	-0.542501	-0.0658073	1.51096	0.259649	-1.1623	4	0.74829
Sc_g03535_V2.1A	-1.17889	-0.0732459	1.52059	-0.492434	0.22398	4	0.470504
Sc_g03549_V2.1A	-0.824868	-0.111929	1.5634	0.263989	-0.890593	4	0.845552
Sc_g03572_V2.1A	-0.403952	-0.976904	1.66874	0.0239182	-0.3118	4	0.623633
Sc_g03677_V2.1A	-1.05921	0.481433	1.43424	-0.0946938	-0.761771	4	0.622364
Sc_g03687_V2.1A	-1.23048	-0.393024	1.02997	1.03652	-0.442993	4	0.52597
Sc_g03693_V2.1A	-0.585497	-0.67623	0.953856	1.21287	-0.904996	4	0.493982
Sc_g03710_V2.1A	-1.49875	-0.370491	1.13452	0.194986	0.539742	4	0.371896
Sc_g03735_V2.1A	0.817194	-1.13468	0.467333	0.877722	-1.02757	4	0.262215
Sc_g03744_V2.1A	-0.874621	-0.453974	1.14983	1.00885	-0.830089	4	0.610503
Sc_g03768_V2.1A	-0.485015	-0.467484	1.36195	0.691786	-1.10124	4	0.684919
Sc_g03831_V2.1A	-1.06077	-0.426111	1.04949	1.0836	-0.64621	4	0.553643
Sc_g03848_V2.1B	-0.612415	0.490514	1.49918	-0.381767	-0.995515	4	0.568859
Sc_g03881_V2.1A	-0.864493	-0.0680604	1.70571	-0.52746	-0.245695	4	0.614094
Sc_g03921_V2.1A	0.0790475	0.561059	1.32005	-1.06761	-0.892547	4	0.340449
Sc_g03922_V2.1A	-1.24721	-0.680655	1.24625	0.653659	0.0279538	4	0.530731
Sc_g03960_V2.1A	-0.693878	-0.576689	1.56573	0.440164	-0.735328	4	0.812133
Sc_g03990_V2.1A	-0.606217	0.333472	1.4192	0.078687	-1.22514	4	0.640347
Sc_g04040_V2.1A	-0.84023	-0.188493	1.66711	0.0519335	-0.690319	4	0.856518
Sc_g04078_V2.1A	-0.117408	-0.555432	0.243901	1.54229	-1.11335	4	0.298793
Sc_g04099_V2.1A	-0.815765	-0.158382	0.674767	1.33487	-1.03549	4	0.421119
Sc_g04175_V2.1A	-0.469679	-0.703116	1.76355	-0.280552	-0.3102	4	0.646784
Sc_g04187_V2.1A	-1.12892	0.0418223	1.42862	0.388045	-0.729563	4	0.769617
Sc_g04225_V2.1A	-0.896619	0.0954285	1.66532	-0.290062	-0.574066	4	0.716799
Sc_g04353_V2.1A	-1.40332	0.131906	1.31293	-0.400647	0.359131	4	0.389107
Sc_g04378_V2.1A	-0.647163	-0.246422	1.67596	0.0591256	-0.8415	4	0.838826
Sc_g04381_V2.1A	-0.740196	-0.0788476	1.60015	0.148116	-0.929226	4	0.830456
Sc_g04396_V2.1A	0.0248939	0.412076	1.42778	-0.770562	-1.09419	4	0.415927
Sc_g04439_V2.1A	-0.83509	-0.611108	1.69912	-0.055171	-0.197755	4	0.712146
Sc_g04579_V2.1A	-0.686797	-0.374242	1.7676	-0.268957	-0.437607	4	0.740133
Sc_g04601_V2.1A	-0.0840092	0.689281	1.2726	-1.19884	-0.679031	4	0.318032
Sc_g04643_V2.1A	0.421883	-1.17765	1.47519	-0.349967	-0.369454	4	0.39013
Sc_g04644_V2.1A	0.57235	-0.916491	1.36727	-0.0427086	-0.980417	4	0.413079
Sc_g04687_V2.1A	-0.789367	-0.691085	1.59618	-0.47309	0.357366	4	0.455782
Sc_g04738_V2.1A	0.871112	-0.371522	1.17629	-0.440952	-1.23493	4	0.315788
Sc_g04775_V2.1A	-0.971324	1.11456	0.770988	0.176111	-1.09034	4	0.357195
Sc_g04800_V2.1A	0.457464	-0.536278	1.2961	0.127011	-1.3443	4	0.441909
Sc_g04876_V2.1A	-0.5057	-0.48508	1.76826	-0.188744	-0.588733	4	0.747054
Sc_g04888_V2.1A	0.0463425	-0.225631	1.65415	-0.985548	-0.489313	4	0.427094
Sc_g04896_V2.1A	-0.805413	0.395839	1.44512	0.0161083	-1.05166	4	0.659984
Sc_g04905_V2.1A	0.254317	-0.0415395	1.21292	0.137479	-1.56318	4	0.448126
Sc_g04917_V2.1A	-0.421101	-0.350532	0.63009	1.35389	-1.21234	4	0.396177
Sc_g04931_V2.1A	0.0182338	-0.466808	1.70568	-0.425755	-0.831351	4	0.567787
Sc_g04949_V2.1A	-0.948956	0.153368	1.64093	-0.536737	-0.308601	4	0.58816
Sc_g04956_V2.1A	-1.15859	-0.326727	0.563249	1.41197	-0.489908	4	0.367601
Sc_g04960_V2.1A	-0.816726	-0.547897	1.59671	0.361643	-0.593726	4	0.831466
Sc_g04972_V2.1A	-0.961978	0.223513	0.754174	1.10024	-1.11595	4	0.443505
Sc_g05000_V2.1A	-0.686802	-0.614696	1.5858	0.403412	-0.687713	4	0.808822
Sc_g05005_V2.1A	0.60768	-0.126929	0.956242	0.194668	-1.63166	4	0.345752
Sc_g05056_V2.1A	-0.0629609	-0.00302719	1.28634	-1.50369	0.283336	4	0.256963
Sc_g05071_V2.1A	-1.17434	-0.0318192	1.17403	0.803805	-0.771673	4	0.633511
Sc_g05106_V2.1A	-1.10354	0.784316	1.22761	-0.102457	-0.80593	4	0.491332
Sc_g05192_V2.1A	-0.755424	0.00307075	1.44198	0.40091	-1.09054	4	0.762566
Sc_g05222_V2.1A	-0.420447	-0.155935	1.73973	-0.363082	-0.800264	4	0.692569
Sc_g05255_V2.1A	0.344783	0.784455	0.972355	-0.81422	-1.28737	4	0.281498
Sc_g05281_V2.1A	-0.775685	-0.213358	1.73055	-0.166951	-0.574557	4	0.797885
Sc_g05290_V2.1A	-0.818696	0.26651	1.40289	-1.10681	0.2561	4	0.334364
Sc_g05317_V2.1A	-0.864187	-0.0206294	1.68206	-0.168811	-0.628434	4	0.781512
Sc_g05342_V2.1A	-0.745852	-0.92088	1.20571	0.950117	-0.489098	4	0.562926
Sc_g05346_V2.1A	-1.02622	0.368792	1.36844	-0.940948	0.229939	4	0.34913
Sc_g05357_V2.1A	0.579448	-0.279641	1.27054	-0.177409	-1.39294	4	0.393107
Sc_g05371_V2.1A	-0.159284	-0.965208	1.69119	-0.38897	-0.177727	4	0.508083
Sc_g05380_V2.1A	-0.515331	-0.22565	1.74954	-0.265509	-0.743052	4	0.744502
Sc_g05382_V2.1A	-0.690128	-0.0810322	1.60919	0.117887	-0.955915	4	0.819639
Sc_g05395_V2.1A	-1.20494	0.331937	0.945735	0.841381	-0.914113	4	0.502843
Sc_g05396_V2.1A	-0.510998	-0.869923	0.40991	1.56779	-0.596775	4	0.324104
Sc_g05431_V2.1A	-1.18102	0.469317	1.26926	-0.834871	0.277311	4	0.33174
Sc_g05440_V2.1A	-1.52872	-0.313798	1.11338	0.536487	0.19265	4	0.442878
Sc_g05445_V2.1A	-0.747482	-0.665099	1.705	0.010531	-0.302949	4	0.738855
Sc_g05458_V2.1A	-0.208777	0.387314	1.52404	-0.720292	-0.982285	4	0.474413
Sc_g05556_V2.1A	-0.892643	-0.342983	1.21913	0.902435	-0.885939	4	0.659311
Sc_g05633_V2.1C	0.48627	-0.577439	1.31303	0.0817428	-1.3036	4	0.437384
Sc_g05634_V2.1B	-0.367105	-1.18889	1.56042	0.089623	-0.0940468	4	0.525743
Sc_g05674_V2.1A	-0.965048	-0.0603514	1.65243	-0.576121	-0.0509122	4	0.548341
Sc_g05686_V2.1A	-0.348976	-1.18684	1.11808	0.961284	-0.543556	4	0.476336
Sc_g05755_V2.1A	-1.10328	-0.601394	1.23358	0.863406	-0.392317	4	0.611148
Sc_g05779_V2.1A	-0.722174	-0.224881	1.45521	0.514416	-1.02257	4	0.787032
Sc_g05803_V2.1A	-0.538828	0.758714	1.14852	-0.0213805	-1.34702	4	0.463405
Sc_g05821_V2.1A	-0.702936	-0.218221	1.73512	-0.165792	-0.648172	4	0.798898
Sc_g05823_V2.1A	-0.731961	-0.0951501	1.6299	0.0866572	-0.889442	4	0.833564
Sc_g05871_V2.1A	0.116225	0.0768914	1.4318	-1.36488	-0.260043	4	0.311852
Sc_g05945_V2.1A	-0.472379	-0.963595	1.65708	0.0869221	-0.308026	4	0.641593
Sc_g06029_V2.1A	-1.07157	-0.616745	0.767761	1.31415	-0.39359	4	0.416121
Sc_g06030_V2.1A	-1.20061	-0.49769	1.21408	0.841952	-0.357727	4	0.602382
Sc_g06086_V2.1A	-0.789084	0.116872	1.68099	-0.383709	-0.625073	4	0.688099
Sc_g06090_V2.1A	-0.706506	-0.564176	1.28115	0.87259	-0.883059	4	0.664733
Sc_g06099_V2.1A	-1.19624	-0.0989737	1.19506	0.800416	-0.700267	4	0.642378
Sc_g06107_V2.1A	-0.418544	-0.614172	1.48426	0.530082	-0.981628	4	0.718221
Sc_g06109_V2.1A	-0.921836	0.478575	1.4654	-0.156537	-0.865605	4	0.625754
Sc_g06165_V2.1A	-0.900527	-0.0936585	1.10331	0.934632	-1.04376	4	0.600053
Sc_g06208_V2.1A	0.357517	-0.269838	1.50963	-0.448865	-1.14844	4	0.454785
Sc_g06214_V2.1A	-0.81294	-0.536158	1.32341	0.819049	-0.793358	4	0.699022
Sc_g06277_V2.1A	-1.21786	-0.606058	1.121	0.919712	-0.216794	4	0.529405
Sc_g06329_V2.1A	-0.72106	-0.382632	1.72357	-0.0176817	-0.602201	4	0.831416
Sc_g06333_V2.1A	-1.54581	0.707376	1.00805	0.114608	-0.284227	4	0.394986
Sc_g06428_V2.1A	0.191991	-0.886094	1.5255	0.0869137	-0.918306	4	0.531346
Sc_g06435_V2.1A	-0.794986	0.246992	1.31608	-1.18403	0.415939	4	0.295663
Sc_g06445_V2.1A	0.448323	-0.830386	1.55229	-0.498057	-0.672167	4	0.41981
Sc_g06469_V2.1A	-1.15833	-0.438507	1.22399	-0.483767	0.856616	4	0.299808
Sc_g06528_V2.1A	-0.675582	-0.00228663	1.71971	-0.373463	-0.668374	4	0.709755
Sc_g06543_V2.1A	-0.894437	-0.847603	1.48672	-0.217749	0.473065	4	0.43475
Sc_g06579_V2.1A	-0.732584	-0.147034	1.6041	0.188272	-0.912754	4	0.843659
Sc_g06608_V2.1A	-0.926944	-0.973696	1.15646	0.909854	-0.165677	4	0.506402
Sc_g06623_V2.1A	-0.85388	-0.0134558	1.59675	0.112303	-0.841716	4	0.830681
Sc_g06635_V2.1A	-1.08055	0.0181004	1.58912	0.0265773	-0.553249	4	0.78521
Sc_g06649_V2.1A	-0.628965	-0.98993	1.5099	0.466011	-0.35702	4	0.647932
Sc_g06713_V2.1A	-0.921526	-0.410285	1.28167	0.84316	-0.793014	4	0.691816
Sc_g06716_V2.1A	-1.05586	-0.791222	0.917446	1.16671	-0.237072	4	0.444493
Sc_g06727_V2.1A	-1.32634	-0.535077	1.33959	0.151687	0.370137	4	0.4647
Sc_g06728_V2.1A	0.233442	0.627565	1.18316	-0.845296	-1.19887	4	0.328112
Sc_g06748_V2.1A	0.054712	0.2765	1.27783	-1.50921	-0.0998303	4	0.268156
Sc_g06780_V2.1A	-1.29737	-0.104068	1.45931	0.266658	-0.324529	4	0.70843
Sc_g06796_V2.1B	-0.691809	-0.815862	1.68043	0.00586452	-0.17862	4	0.667151
Sc_g06804_V2.1A	-1.15705	-1.01273	0.869746	0.780607	0.519428	4	0.33151
Sc_g06819_V2.1A	-0.646078	-0.0700246	1.74463	-0.464176	-0.564351	4	0.678573
Sc_g06829_V2.1A	-0.82381	-0.115635	1.39966	0.558244	-1.01846	4	0.766012
Sc_g06833_V2.1A	-0.908364	0.462569	1.52113	-0.352047	-0.723284	4	0.599205
Sc_g06853_V2.1A	0.545927	-0.77215	1.07724	0.464201	-1.31522	4	0.391944
Sc_g06868_V2.1A	-1.05409	-0.102102	1.41584	0.518306	-0.777954	4	0.786639
Sc_g06888_V2.1A	-1.0036	1.03103	1.08319	-0.290985	-0.819634	4	0.397528
Sc_g06892_V2.1A	-0.185495	-0.689199	0.216161	1.59951	-0.940977	4	0.292657
Sc_g06935_V2.1A	-1.00967	-1.03242	1.27143	0.361093	0.409573	4	0.428664
Sc_g06937_V2.1A	-0.827459	0.818324	1.28833	-0.929169	-0.350023	4	0.360611
Sc_g06992_V2.1A	-1.03303	-0.096678	1.41521	0.520544	-0.806047	4	0.787193
Sc_g07006_V2.1A	0.691965	-0.791074	0.326859	1.06142	-1.28916	4	0.261599
Sc_g07012_V2.1A	-0.421524	0.836094	0.963805	0.099604	-1.47798	4	0.405221
Sc_g07029_V2.1A	-0.497956	-0.801566	1.33332	0.798948	-0.832748	4	0.636993
Sc_g07034_V2.1A	-1.22109	0.415724	1.34103	-0.71185	0.176185	4	0.375102
Sc_g07054_V2.1A	-0.837143	-0.189015	1.64781	0.110461	-0.732112	4	0.864236
Sc_g07237_V2.1A	-1.18447	-0.0531092	1.57566	-0.00418684	-0.3339	4	0.728438
Sc_g07301_V2.1A	0.266411	0.37055	0.650486	0.483181	-1.77063	4	0.321915
Sc_g07311_V2.1A	-0.0315116	0.121906	1.41586	-0.103098	-1.40316	4	0.530004
Sc_g07347_V2.1A	0.106094	-0.0833252	1.39114	0.0165697	-1.43048	4	0.51874
Sc_g07355_V2.1A	0.359454	-0.188699	1.52164	-0.636769	-1.05562	4	0.430523
Sc_g07396_V2.1A	-0.298943	-1.13963	1.60472	0.0240757	-0.190222	4	0.543997
Sc_g07449_V2.1A	-0.182585	-0.499015	1.38924	0.522905	-1.23054	4	0.625996
Sc_g07460_V2.1A	-0.76364	-0.00650717	1.53049	-1.00681	0.246458	4	0.379329
Sc_g07547_V2.1A	-0.529612	-0.635225	1.56102	0.434647	-0.830834	4	0.771745
Sc_g07556_V2.1A	-1.09225	-0.626613	1.21245	-0.385575	0.891988	4	0.29954
Sc_g07557_V2.1A	-1.09432	-0.699663	1.02236	1.08224	-0.310613	4	0.495685
Sc_g07685_V2.1A	-0.368618	-0.352644	1.72279	-0.133173	-0.868352	4	0.739925
Sc_g07746_V2.1A	-1.23727	-0.290798	1.26075	0.749852	-0.482534	4	0.655497
Sc_g07760_V2.1A	-1.385	-0.00791634	1.3053	0.476281	-0.388671	4	0.640753
Sc_g07772_V2.1A	-1.39751	-0.418771	1.20171	0.65272	-0.0381558	4	0.531334
Sc_g07809_V2.1A	0.01337	-0.134986	1.05097	0.641043	-1.57039	4	0.466979
Sc_g07855_V2.1A	-0.0307514	-0.981086	1.47777	0.37702	-0.842955	4	0.574201
Sc_g07866_V2.1A	0.865258	-0.613566	1.18921	-0.260802	-1.1801	4	0.331061
Sc_g07883_V2.1A	-1.01187	-0.778383	1.40414	0.595595	-0.209485	4	0.641276
Sc_g07892_V2.1A	-0.851617	-1.26107	1.06507	0.498037	0.549573	4	0.349248
Sc_g07931_V2.1A	0.441241	-1.04974	0.630144	1.06296	-1.08461	4	0.321315
Sc_g07935_V2.1A	-1.44575	0.44766	1.29017	-0.112721	-0.179353	4	0.481387
Sc_g07973_V2.1A	0.958627	-1.01183	1.00756	0.0644152	-1.01877	4	0.302701
Sc_g08025_V2.1A	-1.01065	-0.190221	1.28322	0.762682	-0.845033	4	0.707333
Sc_g08029_V2.1A	-0.640261	0.561363	1.26895	-1.28661	0.0965607	4	0.293877
Sc_g08074_V2.1A	-1.21499	0.486657	0.905699	0.763064	-0.94043	4	0.473517
Sc_g08085_V2.1A	0.61267	-1.71087	0.607011	0.568431	-0.0772379	4	0.248365
Sc_g08186_V2.1A	0.700952	-0.16021	0.872742	0.221253	-1.63474	4	0.321094
Sc_g08218_V2.1A	0.455163	0.337451	0.726171	0.240176	-1.75896	4	0.309714
Sc_g08323_V2.1A	0.0641894	0.0439609	1.57517	-0.622559	-1.06076	4	0.487202
Sc_g08327_V2.1A	-0.890417	-0.216979	1.46235	0.514849	-0.8698	4	0.81549
Sc_g08373_V2.1A	-1.26321	-0.00288889	1.2795	0.612608	-0.626004	4	0.67636
Sc_g08412_V2.1A	-0.302651	0.679508	1.34713	-0.591943	-1.13204	4	0.43741
Sc_g08467_V2.1A	-1.00807	-0.605106	0.673781	1.39771	-0.458317	4	0.392821
Sc_g08480_V2.1A	-0.638217	0.218481	1.16754	0.601336	-1.34914	4	0.583427
Sc_g08487_V2.1A	-1.40196	0.0439724	1.23019	0.569386	-0.441588	4	0.608231
Sc_g08571_V2.1A	-0.0141218	0.925498	1.05507	-0.763433	-1.20302	4	0.318734
Sc_g08574_V2.1A	-0.43831	0.319685	1.59418	-0.543321	-0.932238	4	0.564652
Sc_g08583_V2.1A	-1.2299	0.556524	0.635405	0.960572	-0.922606	4	0.383373
Sc_g08612_V2.1A	-0.826549	0.265113	1.47739	-1.02559	0.109636	4	0.37544
Sc_g08699_V2.1A	-1.03961	-0.352414	1.50187	0.46148	-0.571326	4	0.81678
Sc_g08769_V2.1A	-1.14983	-0.0164606	0.890195	1.09905	-0.82296	4	0.494347
Sc_g08773_V2.1A	-0.770556	-0.187083	0.819337	1.22897	-1.09067	4	0.469787
Sc_g08817_V2.1A	-1.10116	0.497237	1.45896	-0.275705	-0.579332	4	0.577319
Sc_g08826_V2.1A	0.769179	-1.3086	0.472856	0.89064	-0.824075	4	0.260535
Sc_g08831_V2.1A	-0.434225	0.116307	1.68989	-0.70875	-0.663223	4	0.557939
Sc_g08849_V2.1A	-0.742847	-1.27922	1.10483	0.166678	0.750556	4	0.31467
Sc_g08857_V2.1A	-0.975708	-0.487255	1.46667	0.572362	-0.57607	4	0.78466
Sc_g08865_V2.1A	-0.316535	0.93326	0.938576	-0.092659	-1.46264	4	0.37136
Sc_g08899_V2.1A	-0.994654	-0.424986	0.861689	1.2618	-0.703849	4	0.474359
Sc_g08911_V2.1A	-1.31086	-0.394637	1.33506	0.555963	-0.185528	4	0.629198
Sc_g08921_V2.1A	-1.35364	-0.336321	1.17551	0.777033	-0.26258	4	0.567396
Sc_g08926_V2.1A	-0.796466	0.00329295	1.61266	0.0534955	-0.872982	4	0.817022
Sc_g08933_V2.1A	-1.40712	-0.151362	1.38696	0.257148	-0.0856207	4	0.602225
Sc_g08974_V2.1A	0.0210988	0.783576	1.05626	-0.411649	-1.44928	4	0.355138
Sc_g08993_V2.1A	-1.28637	-0.301609	0.744335	1.2417	-0.398057	4	0.41189
Sc_g09029_V2.1A	-0.124781	0.107789	1.6183	-0.611142	-0.990165	4	0.527916
Sc_g09032_V2.1A	-0.155229	1.21792	0.816007	-0.763323	-1.11537	4	0.273732
Sc_g09034_V2.1A	-0.623491	-0.263754	1.71129	-0.0421198	-0.781925	4	0.821676
Sc_g09062_V2.1A	-1.20665	0.206104	1.29784	0.473014	-0.77031	4	0.675049
Sc_g09064_V2.1A	-0.79158	0.0354901	1.59989	0.0558549	-0.899654	4	0.806212
Sc_g09075_V2.1A	-0.584388	-1.27901	1.36159	0.104676	0.397132	4	0.40623
Sc_g09096_V2.1A	-0.13388	-0.785564	1.69674	-0.0853601	-0.691931	4	0.633322
Sc_g09123_V2.1A	-0.278118	-0.582205	1.12197	0.939377	-1.20102	4	0.538876
Sc_g09193_V2.1B	-0.198287	-1.20192	1.15731	-0.635912	0.878816	4	0.253079
Sc_g09235_V2.1A	-0.592059	0.690912	1.30368	-1.19573	-0.206796	4	0.323747
Sc_g09273_V2.1A	-0.72462	-1.14055	1.14321	0.911666	-0.189709	4	0.48117
Sc_g09291_V2.1A	-1.235	0.478018	1.29511	-0.729592	0.191466	4	0.35743
Sc_g09301_V2.1A	-0.239301	-0.97537	1.26005	0.81476	-0.860137	4	0.550146
Sc_g09362_V2.1A	-0.259073	1.00543	0.826267	-0.0782522	-1.49437	4	0.340347
Sc_g09401_V2.1A	-1.15439	-0.912586	1.14073	0.234723	0.691522	4	0.349205
Sc_g09402_V2.1A	0.577289	-0.778777	1.44613	-0.934067	-0.310579	4	0.322664
Sc_g09438_V2.1A	-0.988635	0.369201	1.48718	-0.819948	-0.047794	4	0.426126
Sc_g09457_V2.1A	-1.17407	0.645785	1.30427	-0.0699237	-0.706057	4	0.538514
Sc_g09460_V2.1A	-0.962537	-0.590987	0.645252	1.42764	-0.519369	4	0.388574
Sc_g09468_V2.1A	-0.483274	0.631774	1.29475	-1.29147	-0.151785	4	0.307504
Sc_g09474_V2.1A	0.447543	0.429339	0.787743	0.0647244	-1.72935	4	0.310205
Sc_g09489_V2.1A	-1.07457	-0.321165	1.53272	-0.506415	0.369427	4	0.446368
Sc_g09491_V2.1A	-0.787406	-0.305346	1.73198	-0.11628	-0.52295	4	0.807291
Sc_g09560_V2.1A	-1.3384	-0.454617	1.24551	-0.114072	0.661587	4	0.360882
Sc_g09650_V2.1A	-0.62396	-0.22881	1.75787	-0.623755	-0.281342	4	0.593937
Sc_g09681_V2.1A	-1.42767	0.145848	1.38767	0.0151594	-0.121007	4	0.558655
Sc_g09695_V2.1A	-0.727988	-0.280436	1.63626	0.194477	-0.822317	4	0.862874
Sc_g09697_V2.1A	-0.727263	-0.306981	1.73222	-0.0914088	-0.606563	4	0.819319
Sc_g09800_V2.1A	-0.691697	0.0110907	1.14685	0.790953	-1.2572	4	0.600818
Sc_g09813_V2.1A	-0.865017	-0.778622	1.55478	0.379253	-0.290391	4	0.713917
Sc_g09909_V2.1A	-0.5792	-0.0945707	1.7235	-0.78385	-0.265884	4	0.532005
Sc_g09953_V2.1A	0.234787	-0.713909	1.22161	0.541787	-1.28427	4	0.479141
Sc_g09967_V2.1A	0.120233	-0.494064	1.69394	-0.641826	-0.678284	4	0.495467
Sc_g09971_V2.1A	-0.845099	-0.542287	1.49359	0.56143	-0.66763	4	0.795584
Sc_g10065_V2.1A	-0.606748	0.772505	0.785942	0.515242	-1.46694	4	0.397294
Sc_g10143_V2.1A	-1.20458	0.40408	1.46548	-0.42467	-0.24031	4	0.516068
Sc_g10161_V2.1A	-0.88009	-0.418353	1.02608	1.12626	-0.853892	4	0.550241
Sc_g10190_V2.1A	-0.697739	-0.262303	1.50995	0.436805	-0.986715	4	0.81271
Sc_g10195_V2.1A	-0.795454	0.131379	1.4363	0.317046	-1.08927	4	0.741524
Sc_g10196_V2.1A	-0.667766	-0.807498	0.728382	1.39632	-0.649442	4	0.406983
Sc_g10198_V2.1A	-1.08338	-0.0897499	0.591792	1.36283	-0.781491	4	0.389931
Sc_g10204_V2.1A	-1.10905	-0.640734	0.918882	1.18028	-0.349375	4	0.462803
Sc_g10249_V2.1A	-1.11615	-0.151565	1.40916	0.535707	-0.677154	4	0.776321
Sc_g10331_V2.1A	-0.7107	0.290839	1.61184	-0.370279	-0.821698	4	0.647965
Sc_g10339_V2.1A	0.923978	-1.35565	1.04921	-0.400827	-0.216716	4	0.259548
Sc_g10382_V2.1A	-0.394913	0.196625	1.60939	-1.03694	-0.374164	4	0.433402
Sc_g10400_V2.1A	-0.0530489	0.878145	0.968328	-0.31353	-1.47989	4	0.345916
Sc_g10401_V2.1A	-0.961062	-0.0914837	1.4952	-0.827296	0.384642	4	0.38395
Sc_g10448_V2.1A	-0.401953	1.25951	0.862948	-0.743362	-0.977142	4	0.288049
Sc_g10506_V2.1A	-0.109183	0.164197	1.48541	-1.30324	-0.237181	4	0.339476
Sc_g10561_V2.1A	-0.923082	-0.0574538	1.55986	0.231701	-0.811027	4	0.843047
Sc_g10582_V2.1A	0.0295042	-0.728488	1.71721	-0.533873	-0.484355	4	0.512377
Sc_g10591_V2.1A	-1.13299	-0.165332	0.648845	1.33891	-0.689438	4	0.402736
Sc_g10604_V2.1A	-0.326096	0.419497	1.54158	-0.865719	-0.769258	4	0.455723
Sc_g10633_V2.1A	-0.436292	-0.778538	1.61564	0.306016	-0.706823	4	0.7336
Sc_g10638_V2.1A	-0.630713	-0.0915571	1.73664	-0.329125	-0.685248	4	0.732055
Sc_g10647_V2.1A	-1.09736	0.300516	1.55222	-0.304206	-0.451169	4	0.623289
Sc_g10652_V2.1A	0.137426	-1.50381	1.15408	0.533491	-0.321189	4	0.388548
Sc_g10682_V2.1A	-0.772784	-0.203004	1.47643	-0.977105	0.476465	4	0.346106
Sc_g10763_V2.1A	-0.061068	0.234511	1.53703	-1.09603	-0.614443	4	0.393411
Sc_g10772_V2.1A	-0.260294	-0.736778	1.35281	0.687005	-1.04275	4	0.617056
Sc_g10815_V2.1A	-0.599336	1.00704	1.17315	-0.769784	-0.811066	4	0.359294
Sc_g10826_V2.1A	-1.5751	0.120398	1.20038	0.00202918	0.252296	4	0.410289
Sc_g10838_V2.1A	0.38116	-1.19501	1.48002	-0.248487	-0.417686	4	0.407546
Sc_g10845_V2.1A	-0.0840178	-0.201731	1.36109	0.334534	-1.40988	4	0.579156
Sc_g11045_V2.1A	-0.0913213	-0.769369	1.41798	0.506781	-1.06407	4	0.600332
Sc_g11072_V2.1B	-0.16552	-1.04054	1.61309	-0.523659	0.116633	4	0.426943
Sc_g11124_V2.1B	-0.720612	-0.689413	0.437133	1.56836	-0.595471	4	0.337171
Sc_g11172_V2.1A	-0.186681	0.18866	0.975015	0.629905	-1.6069	4	0.457023
Sc_g11218_V2.1A	-0.814533	1.01225	1.12823	-0.945722	-0.380233	4	0.318123
Sc_g11358_V2.1A	-0.994238	0.0654023	1.38423	-0.930344	0.474946	4	0.333453
Sc_g11486_V2.1A	-0.93711	-0.571097	1.49194	-0.525555	0.541818	4	0.397134
Sc_g11495_V2.1B	-0.933132	0.0660727	0.40723	1.42435	-0.964519	4	0.346743
Sc_g11564_V2.1A	-0.74967	-0.638781	1.72351	-0.20842	-0.126636	4	0.656167
Sc_g11576_V2.1A	-0.560358	-0.642585	1.4425	0.642975	-0.882531	4	0.72386
Sc_g11644_V2.1A	-1.06826	-0.895784	1.3048	0.590967	0.0682792	4	0.527225
Sc_g11661_V2.1A	-0.953971	-0.117037	1.69022	-0.191982	-0.427234	4	0.757559
Sc_g11718_V2.1A	-1.04061	-0.365257	1.61996	0.154216	-0.368316	4	0.803135
Sc_g11721_V2.1A	-0.303044	-0.403923	1.65074	0.0641589	-1.00794	4	0.733298
Sc_g11744_V2.1A	-1.48438	-0.157417	1.28733	0.338131	0.0163363	4	0.534468
Sc_g11772_V2.1A	-0.838965	-0.328815	1.70309	0.000867261	-0.536181	4	0.83689
Sc_g11779_V2.1A	-1.42572	0.347228	1.24168	0.300297	-0.463482	4	0.565124
Sc_g11790_V2.1A	-1.51657	0.769507	1.02838	-0.213942	-0.0673755	4	0.350399
Sc_g11817_V2.1A	-0.388209	-0.477553	1.69463	0.0361063	-0.864971	4	0.76498
Sc_g11892_V2.1A	-0.501671	-0.501541	1.77956	-0.268602	-0.507745	4	0.714907
Sc_g11914_V2.1A	-0.733029	-0.284775	1.49459	0.480677	-0.957461	4	0.812578
Sc_g11932_V2.1B	-0.162069	-0.768605	1.51615	-0.968341	0.382864	4	0.335584
Sc_g11960_V2.1A	-1.03479	-0.53592	0.890786	1.23922	-0.559297	4	0.473439
Sc_g12018_V2.1A	-0.826547	-0.333723	1.08755	1.04135	-0.968638	4	0.584858
Sc_g12036_V2.1A	-0.233586	0.288637	0.993714	0.553742	-1.60251	4	0.459954
Sc_g12049_V2.1A	0.696691	-0.0676868	1.28287	-0.820545	-1.09133	4	0.318838
Sc_g12102_V2.1A	-0.61469	0.584092	0.908097	0.578931	-1.45643	4	0.449424
Sc_g12155_V2.1A	-0.403096	-0.153128	1.53425	-1.18968	0.21166	4	0.34726
Sc_g12175_V2.1A	-1.43312	-0.316694	1.32399	0.179227	0.246597	4	0.488136
Sc_g12302_V2.1A	-1.47648	-0.116602	0.877796	0.982174	-0.266892	4	0.436715
Sc_g12315_V2.1A	-0.795879	-0.0807068	0.607036	1.35035	-1.0808	4	0.401023
Sc_g12347_V2.1A	-0.652585	-0.569636	1.55906	-0.785776	0.448941	4	0.385342
Sc_g12442_V2.1A	-0.66293	0.49794	0.615933	0.964388	-1.41533	4	0.383938
Sc_g12445_V2.1A	-1.13901	-0.824555	1.23608	0.703058	0.0244255	4	0.519281
Sc_g12461_V2.1A	-1.30357	0.556301	1.23959	-0.654498	0.162177	4	0.351885
Sc_g12538_V2.1A	-1.04928	0.373245	0.928623	0.839485	-1.09208	4	0.497906
Sc_g12541_V2.1A	-1.02155	0.294963	1.26563	0.479581	-1.01863	4	0.653479
Sc_g12547_V2.1A	-1.12959	-0.712181	1.22703	-0.203633	0.818375	4	0.324778
Sc_g12574_V2.1A	-0.0320224	-1.54747	1.17761	0.462459	-0.0605696	4	0.382081
Sc_g12592_V2.1A	-0.535861	-1.23541	1.06135	0.990631	-0.280703	4	0.447197
Sc_g12639_V2.1A	-0.303222	0.0666476	1.27302	0.416105	-1.45255	4	0.579184
Sc_g12653_V2.1A	-0.594225	-0.330444	1.77884	-0.361431	-0.492741	4	0.710811
Sc_g12656_V2.1A	-1.14355	-0.157676	1.31633	0.676043	-0.691149	4	0.719088
Sc_g12715_V2.1A	-1.19789	0.130472	1.44926	0.241968	-0.623805	4	0.738565
Sc_g12733_V2.1A	-1.43296	-0.472748	1.20259	0.473465	0.229653	4	0.467523
Sc_g12742_V2.1A	-1.38664	0.591696	1.26119	-0.351115	-0.115136	4	0.421208
Sc_g12839_V2.1A	-0.152917	-1.21586	1.2162	0.786056	-0.633478	4	0.487308
Sc_g12922_V2.1A	-0.365948	-0.616967	1.76098	-0.59115	-0.186911	4	0.544774
Sc_g13013_V2.1A	-0.797997	-0.589771	1.54253	0.481179	-0.635946	4	0.80539
Sc_g13045_V2.1A	0.464663	-0.82606	0.80489	0.863501	-1.30699	4	0.355594
Sc_g13066_V2.1A	0.0156298	-0.14232	0.809539	0.901758	-1.58461	4	0.406284
Sc_g13117_V2.1A	-0.635082	-1.27399	1.24502	0.650668	0.0133861	4	0.463768
Sc_g13118_V2.1A	-0.857572	-1.13677	1.25703	0.614018	0.123296	4	0.473373
Sc_g13147_V2.1A	0.428014	-1.63339	0.535304	0.899741	-0.229665	4	0.26443
Sc_g13181_V2.1A	-0.101305	0.227662	1.49403	-0.366931	-1.25345	4	0.524794
Sc_g13252_V2.1A	-0.866531	0.394522	1.44563	-1.00142	0.0277988	4	0.376424
Sc_g13327_V2.1A	-0.0509596	-1.04504	0.453631	1.4377	-0.79533	4	0.31803
Sc_g13381_V2.1A	-0.959784	-0.594767	1.16319	1.0005	-0.60914	4	0.596667
Sc_g13384_V2.1A	-1.42802	0.423583	1.24478	0.198402	-0.438749	4	0.542808
Sc_g13417_V2.1A	-0.750863	-0.60605	0.78432	1.3563	-0.783708	4	0.439855
Sc_g13422_V2.1A	-1.49051	-0.0672191	1.22222	0.502241	-0.166739	4	0.551165
Sc_g13448_V2.1A	-1.4767	0.150374	1.19236	-0.36084	0.494805	4	0.341215
Sc_g13489_V2.1A	-1.573	-0.27623	1.05554	0.29631	0.497385	4	0.361042
Sc_g13514_V2.1A	-1.57594	-0.0259283	1.19102	0.125337	0.285513	4	0.417876
Sc_g13533_V2.1C	-0.45783	0.0645502	0.514735	1.26477	-1.38623	4	0.367353
Sc_g13541_V2.1A	-1.16816	-0.149492	1.60268	-0.186367	-0.098661	4	0.641455
Sc_g13596_V2.1A	-0.938865	-0.815139	1.42723	0.589831	-0.263057	4	0.655501
Sc_g13623_V2.1A	-0.254165	-1.13266	1.61946	-0.0791274	-0.153503	4	0.525133
Sc_g13670_V2.1A	-0.905641	-0.0344867	1.61305	0.0820319	-0.754956	4	0.836375
Sc_g13679_V2.1A	-0.28489	-0.203835	1.44331	-1.29538	0.340801	4	0.303426
Sc_g13737_V2.1A	-0.69095	-0.214271	1.67345	-0.820673	0.0524475	4	0.472415
Sc_g13741_V2.1B	0.361913	0.172398	0.452533	0.761086	-1.74793	4	0.293372
Sc_g13775_V2.1A	-1.09671	-0.0639786	0.655268	1.31007	-0.804655	4	0.40948
Sc_g13777_V2.1A	-0.417357	-0.879878	1.52276	0.481963	-0.707488	4	0.68367
Sc_g13782_V2.1A	0.765829	-0.642094	0.868683	0.440318	-1.43274	4	0.325123
Sc_g13802_V2.1A	-0.759289	-0.358632	1.74922	-0.181812	-0.449486	4	0.774029
Sc_g13829_V2.1A	-0.844775	0.19482	1.6474	-0.634783	-0.362662	4	0.56418
Sc_g13936_V2.1A	-0.705907	-0.270377	1.73836	-0.1399	-0.62218	4	0.806033
Sc_g14049_V2.1A	-0.885817	0.737018	0.626182	0.802001	-1.27938	4	0.375324
Sc_g14076_V2.1A	-1.13131	-0.568787	1.52638	0.247626	-0.0739127	4	0.667398
Sc_g14083_V2.1A	-1.31936	0.0144941	1.42364	0.276228	-0.395002	4	0.694579
Sc_g14093_V2.1A	-0.884629	-0.153055	1.72059	-0.355406	-0.327502	4	0.693871
Sc_g14119_V2.1A	-0.874758	0.25403	1.533	-0.00665876	-0.905613	4	0.730443
Sc_g14144_V2.1A	-1.00958	0.425084	1.11575	0.575219	-1.10647	4	0.565781
Sc_g14148_V2.1A	-0.949829	0.169311	1.49681	0.176721	-0.893017	4	0.768261
Sc_g14189_V2.1A	-0.715537	0.392602	1.33951	0.206854	-1.22343	4	0.625861
Sc_g14193_V2.1A	-1.18778	0.194284	1.31031	0.467835	-0.784646	4	0.685263
Sc_g14207_V2.1A	-1.30307	-0.390786	1.37376	-0.164647	0.484749	4	0.422131
Sc_g14211_V2.1A	-0.144008	-1.06441	1.15281	0.898376	-0.84276	4	0.492952
Sc_g14212_V2.1A	-0.918853	-0.122104	1.70733	-0.289682	-0.376694	4	0.721083
Sc_g14221_V2.1A	-0.792225	0.0787395	0.90979	1.02417	-1.22047	4	0.502104
Sc_g14227_V2.1A	-0.882206	0.202925	1.59379	-0.123947	-0.790565	4	0.737182
Sc_g14236_V2.1A	-1.00444	-0.125456	1.01392	1.04303	-0.927049	4	0.555766
Sc_g14263_V2.1A	-0.480442	-0.156207	1.73817	-0.309029	-0.792491	4	0.720657
Sc_g14323_V2.1A	-0.519277	0.0681037	1.00449	0.85552	-1.40883	4	0.51727
Sc_g14430_V2.1A	-0.32355	-0.641396	1.63448	0.207584	-0.877113	4	0.732448
Sc_g14467_V2.1A	-0.207771	-0.760218	1.73568	-0.573116	-0.194574	4	0.512535
Sc_g14490_V2.1A	-1.12562	-0.192978	1.03006	1.03676	-0.748223	4	0.556587
Sc_g14513_V2.1A	-1.12264	-1.00659	0.888969	0.909163	0.331093	4	0.36101
Sc_g14587_V2.1A	-0.285279	-0.976784	1.62771	0.169468	-0.535115	4	0.63787
Sc_g14623_V2.1A	0.387714	-0.497829	1.58473	-0.777474	-0.697142	4	0.409715
Sc_g14645_V2.1A	-1.00303	0.570616	1.22023	-1.05309	0.26527	4	0.298903
Sc_g14677_V2.1A	-0.0936644	0.482751	1.2353	-0.136575	-1.48781	4	0.454637
Sc_g14724_V2.1A	-0.833821	-0.0269505	1.71377	-0.466643	-0.386352	4	0.657135
Sc_g14737_V2.1A	-0.838069	-1.31035	0.743423	0.845589	0.559404	4	0.295319
Sc_g14811_V2.1A	0.500152	0.243658	1.24312	-0.700889	-1.28604	4	0.339999
Sc_g14830_V2.1A	-0.62221	-0.478947	1.6556	0.217118	-0.771562	4	0.837391
Sc_g14878_V2.1A	-0.857222	0.158999	1.3745	0.41085	-1.08713	4	0.718205
Sc_g14916_V2.1A	-0.79935	-0.300291	1.72562	-0.533401	-0.0925809	4	0.588107
Sc_g14934_V2.1A	0.253604	-0.98059	0.849788	0.99795	-1.12075	4	0.382277
Sc_g14941_V2.1A	-0.319558	-0.704451	1.6939	0.0574702	-0.727356	4	0.716446
Sc_g14973_V2.1A	-0.524993	-0.630614	1.69638	-0.65948	0.118708	4	0.480088
Sc_g14974_V2.1A	-1.01219	-0.224083	1.59517	0.218212	-0.577108	4	0.851353
Sc_g14975_V2.1A	0.337139	0.112396	1.43374	-0.79205	-1.09122	4	0.388851
Sc_g15000_V2.1A	0.0644016	0.178403	1.3416	-0.118056	-1.46635	4	0.484425
Sc_g15020_V2.1A	-1.18447	-0.376579	1.42988	0.51395	-0.38278	4	0.73363
Sc_g15047_V2.1A	-1.32213	0.59689	1.18608	-0.667874	0.207038	4	0.331944
Sc_g15069_V2.1A	-0.0247343	-0.672464	1.66833	-0.867866	-0.103266	4	0.41862
Sc_g15094_V2.1A	-0.587594	-0.178529	1.76681	-0.483807	-0.516882	4	0.669737
Sc_g15144_V2.1A	-1.3908	-0.228821	1.28747	0.553738	-0.22159	4	0.6093
Sc_g15188_V2.1A	-0.577104	0.424128	1.53947	-0.41403	-0.972463	4	0.58104
Sc_g15232_V2.1A	-0.751987	-0.766908	1.11469	1.0745	-0.670292	4	0.553387
Sc_g15273_V2.1A	-0.87723	-0.867074	1.25042	-0.382798	0.876686	4	0.304252
Sc_g15305_V2.1A	-0.440143	0.0342107	1.71427	-0.581766	-0.726577	4	0.610122
Sc_g15424_V2.1A	-0.263729	-0.458201	1.67873	-0.00689895	-0.949902	4	0.717809
Sc_g15429_V2.1A	-0.954542	-0.734091	1.01756	1.13846	-0.467383	4	0.505733
Sc_g15446_V2.1A	-1.03773	-0.0266383	1.51089	0.29631	-0.74284	4	0.820863
Sc_g15548_V2.1B	-0.0888465	-1.14164	1.51382	0.280806	-0.564139	4	0.551657
Sc_g15551_V2.1A	-0.696276	-0.862828	1.66212	-0.0887945	-0.0142213	4	0.59918
Sc_g15580_V2.1B	-1.24173	-0.467024	1.48475	0.039767	0.184234	4	0.553414
Sc_g15586_V2.1A	-0.559445	-0.511968	1.78016	-0.305398	-0.403345	4	0.697388
Sc_g15616_V2.1A	-0.634686	-0.74004	1.68373	0.13431	-0.443315	4	0.753529
Sc_g15618_V2.1A	-1.07777	-0.347108	1.63276	0.0193421	-0.227226	4	0.742108
Sc_g15705_V2.1A	-0.0835519	0.924759	0.666169	0.128913	-1.63629	4	0.314646
Sc_g15709_V2.1A	-1.22103	0.27202	1.44209	-0.58852	0.0954399	4	0.4378
Sc_g15716_V2.1A	-0.942709	-0.692077	1.4382	0.620111	-0.423525	4	0.71262
Sc_g15717_V2.1A	0.859326	-0.209648	0.872736	0.0441082	-1.56652	4	0.295572
Sc_g15821_V2.1A	-1.23333	0.49171	1.39331	-0.530131	-0.121562	4	0.448179
Sc_g15854_V2.1A	-1.14712	-0.82192	1.10002	0.893268	-0.0242499	4	0.479411
Sc_g15879_V2.1A	-0.940694	-0.655695	1.53203	0.442041	-0.377681	4	0.753882
Sc_g15894_V2.1A	0.756782	-0.870109	1.25856	-1.03653	-0.108698	4	0.262923
Sc_g15934_V2.1A	-1.2811	-0.331277	0.802627	1.20393	-0.394186	4	0.430757
Sc_g15939_V2.1A	0.279253	-0.84694	1.61815	-0.393786	-0.656679	4	0.472572
Sc_g15949_V2.1A	-1.18424	-0.864151	1.09708	0.163618	0.787691	4	0.32332
Sc_g15954_V2.1A	-0.809677	-0.166572	1.67992	-0.000436273	-0.703236	4	0.845223
Sc_g15955_V2.1A	-0.95323	-0.283576	1.21832	0.882875	-0.864388	4	0.663409
Sc_g15981_V2.1A	-0.331424	-0.215916	1.17734	0.74777	-1.37777	4	0.570726
Sc_g15998_V2.1A	-0.752065	-0.663327	0.851975	1.3088	-0.745378	4	0.458977
Sc_g15999_V2.1B	-0.767734	-0.612955	1.52104	0.526251	-0.666604	4	0.790359
Sc_g16054_V2.1A	0.169661	-0.764425	1.55276	0.0294021	-0.987396	4	0.548829
Sc_g16055_V2.1A	-0.915094	-0.859641	1.22656	0.894131	-0.345962	4	0.571073
Sc_g16094_V2.1A	-0.978991	-0.563444	1.63257	-0.210554	0.120422	4	0.579346
Sc_g16137_V2.1A	-0.609487	-1.06309	1.34217	0.731928	-0.401522	4	0.579328
Sc_g16149_V2.1A	-1.10802	-0.412584	0.79978	1.28308	-0.56225	4	0.443473
Sc_g16152_V2.1A	-0.232108	-0.75295	1.45332	0.526597	-0.99486	4	0.646704
Sc_g16195_V2.1A	-0.341054	-0.403171	1.66692	0.0470096	-0.9697	4	0.748147
Sc_g16206_V2.1A	-1.00847	0.0106232	1.62699	-0.0520109	-0.577127	4	0.788292
Sc_g16225_V2.1A	-1.23031	-0.274293	1.41013	-0.410017	0.504491	4	0.400999
Sc_g16257_V2.1A	-0.898216	-0.17124	1.65073	0.0768056	-0.658081	4	0.856314
Sc_g16282_V2.1A	-1.39766	-0.0485325	1.33746	-0.298815	0.407545	4	0.4052
Sc_g16349_V2.1A	-0.322368	-0.761703	1.6236	0.247092	-0.786618	4	0.7114
Sc_g16386_V2.1A	-1.114	0.162795	1.52682	0.0554569	-0.631074	4	0.747297
Sc_g16511_V2.1A	0.0225371	1.15275	0.599375	-0.280404	-1.49425	4	0.266979
Sc_g16521_V2.1A	-0.281593	-1.3757	1.33148	-0.155087	0.480905	4	0.349209
Sc_g11242_V2.1A	-0.426668	-0.361062	-0.514256	-0.483808	1.78579	5	0.632783
Sc_g04916_V2.1A	-0.431513	-0.62695	-0.347454	-0.372147	1.77806	5	0.585116
Sc_g13619_V2.1A	-0.416117	-0.461169	-0.609643	-0.290224	1.77715	5	0.612831
Sc_g11227_V2.1A	-0.544508	-0.399131	-0.245513	-0.583746	1.7729	5	0.614321
Sc_g09179_V2.1A	-0.3607	-0.663465	-0.466218	-0.279926	1.77031	5	0.573969
Sc_g07450_V2.1A	-0.415915	-0.529206	-0.622922	-0.198207	1.76625	5	0.595301
Sc_g07493_V2.1A	-0.688143	-0.304369	-0.473956	-0.299704	1.76617	5	0.642615
Sc_g05277_V2.1A	-0.466728	-0.188282	-0.414718	-0.690404	1.76013	5	0.636121
Sc_g08234_V2.1A	-0.399702	-0.338443	-0.246835	-0.768397	1.75338	5	0.597892
Sc_g02816_V2.1A	-0.384257	-0.493919	-0.160309	-0.714343	1.75283	5	0.574427
Sc_g09710_V2.1A	-0.249361	-0.377839	-0.777585	-0.3473	1.75208	5	0.589705
Sc_g07503_V2.1A	-0.715943	-0.148998	-0.491873	-0.394629	1.75144	5	0.657532
Sc_g05216_V2.1A	-0.743568	-0.461843	-0.36673	-0.179202	1.75134	5	0.605304
Sc_g02033_V2.1B	-0.715596	-0.55146	-0.18238	-0.300006	1.74944	5	0.582676
Sc_g15823_V2.1A	-0.798133	-0.301398	-0.367158	-0.281975	1.74866	5	0.62931
Sc_g11231_V2.1A	-0.256952	-0.572575	-0.71248	-0.206138	1.74815	5	0.564254
Sc_g02005_V2.1A	-0.728071	-0.517489	-0.375228	-0.124445	1.74523	5	0.592849
Sc_g09063_V2.1A	-0.226317	-0.434003	-0.797621	-0.28627	1.74421	5	0.574122
Sc_g16508_V2.1A	-0.144836	-0.622085	-0.293122	-0.683293	1.74334	5	0.542022
Sc_g04017_V2.1A	-0.0843691	-0.63313	-0.638497	-0.386189	1.74218	5	0.53754
Sc_g08792_V2.1A	-0.700369	-0.595677	-0.120615	-0.325265	1.74193	5	0.568896
Sc_g02554_V2.1A	-0.411217	-0.762955	-0.110213	-0.455949	1.74033	5	0.537523
Sc_g05608_V2.1A	-0.681382	-0.579704	-0.411845	-0.0665017	1.73943	5	0.579965
Sc_g00462_V2.1A	-0.0572373	-0.441025	-0.702927	-0.536657	1.73785	5	0.549952
Sc_g04571_V2.1A	-0.295176	-0.117151	-0.550497	-0.770104	1.73293	5	0.610867
Sc_g05163_V2.1A	-0.576354	-0.378444	-0.724455	-0.0519506	1.7312	5	0.603171
Sc_g13783_V2.1A	-0.440296	-0.0189611	-0.617125	-0.654629	1.73101	5	0.640754
Sc_g11868_V2.1A	-0.0673623	-0.423982	-0.783501	-0.455558	1.7304	5	0.546471
Sc_g01727_V2.1A	-0.19807	-0.422524	-0.240805	-0.864146	1.72555	5	0.553975
Sc_g07035_V2.1A	-0.661452	-0.253134	-0.718167	-0.0918359	1.72459	5	0.62204
Sc_g12902_V2.1A	-0.00190468	-0.542339	-0.726691	-0.453144	1.72408	5	0.524626
Sc_g15877_V2.1A	-0.437372	-0.520732	-0.752852	-0.0125866	1.72354	5	0.569028
Sc_g07580_V2.1A	-0.708677	-0.585492	-0.448865	0.0246369	1.7184	5	0.567573
Sc_g00180_V2.1A	-0.794056	-0.16546	-0.15309	-0.605532	1.71814	5	0.613207
Sc_g09452_V2.1A	-0.791323	-0.586239	-0.055571	-0.28346	1.71659	5	0.553859
Sc_g15311_V2.1A	-0.580596	-0.349841	-0.773441	-0.0114004	1.71528	5	0.595912
Sc_g09793_V2.1A	-0.0557388	-0.380958	-0.861465	-0.415585	1.71375	5	0.535656
Sc_g08847_V2.1A	-0.318005	-0.633402	-0.753347	-0.00699749	1.71175	5	0.539526
Sc_g03719_V2.1A	-0.876167	-0.429763	-0.341295	-0.0636525	1.71088	5	0.584427
Sc_g02361_V2.1A	-0.635501	-0.289777	-0.767784	-0.0164414	1.7095	5	0.603654
Sc_g08687_V2.1A	-0.229135	-0.923095	-0.165952	-0.389492	1.70767	5	0.498949
Sc_g08259_V2.1A	-0.0953096	-0.366622	-0.91169	-0.333461	1.70708	5	0.536245
Sc_g07769_V2.1A	-0.128127	-0.931999	-0.293413	-0.351052	1.70459	5	0.493493
Sc_g03482_V2.1A	-0.60624	0.1049	-0.605907	-0.595582	1.70283	5	0.649877
Sc_g13435_V2.1A	-0.714178	-0.156728	-0.747568	-0.0842958	1.70277	5	0.622722
Sc_g06402_V2.1A	-0.886246	-0.4005	-0.397172	-0.017876	1.70179	5	0.584554
Sc_g13411_V2.1A	-0.465192	-0.798837	-0.501326	0.0654001	1.69996	5	0.523673
Sc_g11545_V2.1A	0.0722427	-0.418934	-0.770442	-0.581982	1.69911	5	0.508865
Sc_g13129_V2.1A	-0.250212	0.00131284	-0.713707	-0.736217	1.69882	5	0.594343
Sc_g04190_V2.1A	0.0781782	-0.466372	-0.788568	-0.52116	1.69792	5	0.503203
Sc_g12067_V2.1A	-0.0634855	-0.389745	-0.934071	-0.308666	1.69597	5	0.521616
Sc_g07638_V2.1A	-0.69213	-0.37536	-0.710615	0.0846093	1.6935	5	0.582745
Sc_g03726_V2.1A	-0.225444	-0.943469	-0.445839	-0.0748248	1.68958	5	0.492556
Sc_g03319_V2.1A	-0.557361	0.13974	-0.706683	-0.564434	1.68874	5	0.640685
Sc_g09594_V2.1A	-0.847174	0.0797115	-0.463274	-0.457936	1.68867	5	0.64466
Sc_g16472_V2.1A	-0.8306	0.0445987	-0.291145	-0.611042	1.68819	5	0.628718
Sc_g02972_V2.1A	-0.997137	-0.253951	-0.215505	-0.220469	1.68706	5	0.588589
Sc_g14804_V2.1A	-0.935622	-0.00196092	-0.330209	-0.41775	1.68554	5	0.626988
Sc_g05006_V2.1A	-0.267913	-0.069919	-0.973588	-0.372772	1.68419	5	0.572636
Sc_g05433_V2.1A	0.133067	-0.485932	-0.550623	-0.78009	1.68358	5	0.493934
Sc_g07343_V2.1A	-0.534634	-0.535332	-0.76114	0.15012	1.68099	5	0.546505
Sc_g02935_V2.1A	0.0649014	-0.387918	-0.447605	-0.908526	1.67915	5	0.507489
Sc_g11090_V2.1A	-0.393647	-0.337007	-0.958615	0.0122555	1.67701	5	0.553326
Sc_g00475_V2.1A	-0.39762	0.019149	-0.343458	-0.954896	1.67683	5	0.58831
Sc_g13352_V2.1A	-0.99345	-0.250667	-0.369231	-0.0629361	1.67628	5	0.588553
Sc_g10040_V2.1A	0.0252453	-0.370825	-0.372419	-0.957321	1.67532	5	0.511039
Sc_g01119_V2.1A	-0.729328	0.0541249	-0.218553	-0.781532	1.67529	5	0.610114
Sc_g06704_V2.1A	-0.302944	0.0472288	-0.493004	-0.92615	1.67487	5	0.584811
Sc_g00970_V2.1A	-0.184833	-0.962296	-0.483553	-0.0438553	1.67454	5	0.482116
Sc_g14524_V2.1A	-0.417868	-0.480861	-0.883443	0.108263	1.67391	5	0.539272
Sc_g02328_V2.1A	-0.319027	-0.000243288	-0.988507	-0.362461	1.67024	5	0.576454
Sc_g11551_V2.1A	-0.828513	-0.105865	0.0134116	-0.739119	1.66009	5	0.571551
Sc_g08504_V2.1A	-0.41213	0.194752	-0.759658	-0.681491	1.65853	5	0.605654
Sc_g16319_V2.1A	0.0102643	-0.13999	-0.943862	-0.584171	1.65776	5	0.5043
Sc_g03686_V2.1A	-0.400905	-0.439436	0.122526	-0.939848	1.65766	5	0.514803
Sc_g10219_V2.1A	-0.741788	-0.250142	-0.790588	0.125274	1.65724	5	0.577165
Sc_g03516_V2.1A	0.210465	-0.762842	-0.451848	-0.652309	1.65653	5	0.458086
Sc_g01234_V2.1A	0.212982	-0.764304	-0.657791	-0.445874	1.65499	5	0.452531
Sc_g12424_V2.1A	-0.882717	-0.0715569	-0.0069645	-0.692763	1.654	5	0.574446
Sc_g05717_V2.1A	-0.242836	-0.982963	-0.493452	0.0679792	1.65127	5	0.473505
Sc_g15070_V2.1A	-0.978899	-0.526534	-0.211372	0.0690581	1.64775	5	0.530042
Sc_g12625_V2.1A	-0.144451	-0.829501	-0.758061	0.0861116	1.6459	5	0.474841
Sc_g04174_V2.1A	-0.984229	-0.0215253	-0.57268	-0.0643458	1.64278	5	0.603227
Sc_g08196_V2.1A	-0.239069	-0.406333	-1.03904	0.0423875	1.64205	5	0.505999
Sc_g08023_V2.1A	-0.725993	-0.563728	0.271302	-0.622813	1.64123	5	0.498632
Sc_g08762_V2.1A	-1.02248	0.00697423	-0.497604	-0.127228	1.64033	5	0.603792
Sc_g10292_V2.1A	-0.964631	0.153801	-0.265301	-0.556562	1.63269	5	0.604687
Sc_g01765_V2.1A	-0.119877	-1.08996	-0.0615007	-0.360749	1.63208	5	0.448413
Sc_g09410_V2.1A	0.290778	-0.74026	-0.650064	-0.531981	1.63153	5	0.435925
Sc_g03799_V2.1A	0.181978	-0.265673	-0.915561	-0.631475	1.63073	5	0.45515
Sc_g13063_V2.1A	-0.956433	-0.12047	0.106942	-0.652753	1.62271	5	0.54456
Sc_g00402_V2.1A	0.1623	-0.437935	-0.323819	-1.02265	1.6221	5	0.467257
Sc_g06200_V2.1A	0.0936496	-0.10063	-0.626234	-0.985017	1.61823	5	0.48686
Sc_g06322_V2.1A	-0.560143	-1.02527	0.0728636	-0.105655	1.61821	5	0.455778
Sc_g09790_V2.1A	-0.0785045	-0.126403	-1.13375	-0.278424	1.61708	5	0.48159
Sc_g06927_V2.1A	-0.137972	-0.958084	-0.657872	0.138008	1.61592	5	0.454348
Sc_g08390_V2.1A	0.29981	-0.736579	-0.373002	-0.799392	1.60916	5	0.433662
Sc_g03515_V2.1A	-0.991918	0.166568	-0.174594	-0.608614	1.60856	5	0.584687
Sc_g15312_V2.1A	-1.08234	-0.0422394	0.0582272	-0.528615	1.59497	5	0.540883
Sc_g01518_V2.1A	-1.041	-0.498503	0.222571	-0.277243	1.59418	5	0.485704
Sc_g14206_V2.1A	0.212336	-0.134073	-0.840371	-0.831446	1.59355	5	0.442947
Sc_g00686_V2.1A	-0.802768	0.367997	-0.663227	-0.494426	1.59242	5	0.60936
Sc_g01705_V2.1A	-0.652356	0.020893	0.0572752	-1.01787	1.59206	5	0.534294
Sc_g10757_V2.1A	0.0115697	-0.96376	-0.727703	0.0881287	1.59176	5	0.433751
Sc_g06574_V2.1A	-0.536378	-0.222441	-1.04202	0.209223	1.59162	5	0.522135
Sc_g09470_V2.1A	-0.115727	0.167209	-0.622171	-1.02016	1.59085	5	0.517059
Sc_g05552_V2.1A	-0.360733	-0.591938	-0.945715	0.307644	1.59074	5	0.479249
Sc_g07173_V2.1A	-0.268723	0.112601	-0.294601	-1.13969	1.59042	5	0.528528
Sc_g02660_V2.1A	-1.18382	-0.0395202	-0.155856	-0.210847	1.59005	5	0.550335
Sc_g05670_V2.1A	-0.182892	0.196733	-1.04918	-0.552637	1.58797	5	0.508969
Sc_g03911_V2.1A	0.33114	-0.392648	-0.921898	-0.604366	1.58777	5	0.407451
Sc_g00409_V2.1A	0.216799	-0.816127	-0.870907	-0.115665	1.5859	5	0.415037
Sc_g02659_V2.1A	-0.724519	0.205248	-0.955133	-0.109477	1.58388	5	0.579867
Sc_g11048_V2.1A	-0.381756	0.335401	-0.597705	-0.938348	1.58241	5	0.557897
Sc_g09535_V2.1A	-0.42503	-1.00005	0.314422	-0.470242	1.5809	5	0.434052
Sc_g03567_V2.1A	0.0747107	-0.804026	-0.91888	0.067346	1.58085	5	0.426268
Sc_g16112_V2.1A	-0.50366	0.25686	-1.05235	-0.280219	1.57937	5	0.557311
Sc_g03720_V2.1A	-0.556558	-1.09356	0.047457	0.0242045	1.57846	5	0.43652
Sc_g10452_V2.1A	-0.0443102	0.134734	-1.06046	-0.606954	1.57699	5	0.471658
Sc_g00448_V2.1A	0.393626	-0.461943	-0.669601	-0.83749	1.57541	5	0.410657
Sc_g15924_V2.1A	0.396116	-0.445154	-0.763857	-0.76211	1.575	5	0.404566
Sc_g01965_V2.1A	-0.875864	-0.222225	-0.781698	0.305218	1.57457	5	0.533216
Sc_g16256_V2.1A	-1.03972	-0.147209	0.223805	-0.610095	1.57322	5	0.508477
Sc_g00433_V2.1A	-0.79677	-0.418385	-0.749733	0.391843	1.57305	5	0.509413
Sc_g01046_V2.1A	-0.32317	-0.732473	-0.874893	0.361066	1.56947	5	0.458785
Sc_g06155_V2.1A	-1.02539	0.320984	-0.503458	-0.361108	1.56897	5	0.59205
Sc_g12593_V2.1A	-0.872867	0.15518	0.0170473	-0.867934	1.56857	5	0.543595
Sc_g04613_V2.1A	-1.13373	-0.273983	0.209447	-0.36984	1.5681	5	0.494266
Sc_g13073_V2.1A	-0.467265	0.00376577	-1.15066	0.0471853	1.56697	5	0.517032
Sc_g11266_V2.1A	-1.14822	0.174223	-0.190905	-0.401487	1.56639	5	0.561506
Sc_g04826_V2.1A	-0.993579	0.267822	-0.679579	-0.160975	1.56631	5	0.587949
Sc_g00421_V2.1A	-0.354736	0.160067	-1.16827	-0.200258	1.5632	5	0.510861
Sc_g15601_V2.1A	0.129564	-0.913446	-0.843087	0.066987	1.55998	5	0.412326
Sc_g10575_V2.1A	-0.816248	-0.708711	-0.463641	0.42895	1.55965	5	0.473502
Sc_g01944_V2.1A	-0.873545	-0.0151699	-0.874207	0.203779	1.55914	5	0.546882
Sc_g00719_V2.1A	-0.271274	-0.112962	0.0439031	-1.21796	1.5583	5	0.487677
Sc_g03880_V2.1A	0.0450138	0.0744384	-1.12086	-0.556339	1.55775	5	0.434557
Sc_g06452_V2.1A	0.172581	-0.949225	0.0217159	-0.802315	1.55724	5	0.41589
Sc_g11910_V2.1A	0.0268403	-0.105051	-0.251823	-1.22609	1.55613	5	0.469401
Sc_g05644_V2.1A	-0.853171	-0.915418	0.0344551	0.185411	1.54872	5	0.439673
Sc_g03258_V2.1A	-0.740119	0.319078	-0.963676	-0.162925	1.54764	5	0.567441
Sc_g06368_V2.1C	-0.217469	-0.380217	0.22314	-1.1707	1.54525	5	0.457238
Sc_g12146_V2.1A	-0.507408	0.317502	-1.09459	-0.257375	1.54187	5	0.535273
Sc_g00560_V2.1A	-0.410114	0.397383	-0.475118	-1.04626	1.53411	5	0.533767
Sc_g14918_V2.1A	0.486937	-0.540293	-0.633797	-0.846631	1.53378	5	0.385133
Sc_g06741_V2.1A	-0.556405	-1.07239	-0.256585	0.352264	1.53312	5	0.428765
Sc_g12366_V2.1A	-0.625313	0.214149	-1.10191	-0.0194202	1.53249	5	0.532983
Sc_g06745_V2.1A	0.0680621	-1.24859	-0.30112	-0.0491332	1.53078	5	0.400565
Sc_g00653_V2.1A	-0.649224	0.502562	-0.577482	-0.806316	1.53046	5	0.563901
Sc_g09941_V2.1A	-0.786306	-0.98889	0.260937	-0.0139868	1.52825	5	0.419294
Sc_g10284_V2.1A	-0.796344	-0.988034	-0.014802	0.278752	1.52043	5	0.425715
Sc_g09092_V2.1A	-0.0647211	-0.474659	-1.19019	0.209715	1.51986	5	0.416863
Sc_g09791_V2.1A	-0.909581	0.463819	-0.730977	-0.341913	1.51865	5	0.573419
Sc_g12229_V2.1A	0.108052	0.134467	-1.12003	-0.64077	1.51828	5	0.404118
Sc_g09543_V2.1A	-0.574705	0.528957	-0.777474	-0.694419	1.51764	5	0.552392
Sc_g08492_V2.1A	-0.883615	0.0330161	0.258916	-0.924005	1.51569	5	0.492212
Sc_g10686_V2.1A	-1.20546	0.0808927	-0.492268	0.104529	1.51231	5	0.53033
Sc_g15666_V2.1A	-1.1827	0.2889	-0.164563	-0.453324	1.51168	5	0.538821
Sc_g06948_V2.1A	-0.365761	-0.500614	-1.07235	0.427916	1.51081	5	0.447257
Sc_g10771_V2.1A	-0.916873	-0.72595	-0.350466	0.485316	1.50797	5	0.448995
Sc_g09557_V2.1A	-0.703304	-0.201654	-1.01307	0.411771	1.50626	5	0.489613
Sc_g01883_V2.1A	-0.49979	0.00399535	0.195307	-1.20381	1.50429	5	0.477361
Sc_g14563_V2.1A	-0.750065	-0.388938	-0.877215	0.516146	1.50007	5	0.474846
Sc_g04146_V2.1A	0.514462	-0.934721	-0.661831	-0.417638	1.49973	5	0.364902
Sc_g15852_V2.1A	-0.391932	-1.1805	-0.288764	0.366059	1.49513	5	0.407589
Sc_g07388_V2.1A	0.0181106	0.273462	-1.14485	-0.63406	1.48734	5	0.407923
Sc_g03128_V2.1A	-0.176435	0.0377449	-1.32575	-0.0219447	1.48639	5	0.421488
Sc_g09755_V2.1A	-0.780846	-0.880206	0.533591	-0.356924	1.48439	5	0.400869
Sc_g02953_V2.1A	-0.548994	-0.390704	0.510966	-1.04915	1.47789	5	0.430465
Sc_g04227_V2.1A	-0.443821	0.487888	-1.09928	-0.421029	1.47624	5	0.497234
Sc_g12324_V2.1A	-0.0768785	0.278466	-1.249	-0.427091	1.4745	5	0.40869
Sc_g10793_V2.1A	-0.424851	-0.755033	0.57141	-0.865763	1.47424	5	0.404294
Sc_g01581_V2.1A	0.243501	0.159928	-0.89415	-0.978409	1.46913	5	0.387144
Sc_g06841_V2.1A	-1.30199	0.273106	-0.186594	-0.245709	1.46118	5	0.509596
Sc_g12412_V2.1A	-0.497412	-0.0128934	-1.23976	0.290195	1.45987	5	0.457951
Sc_g03526_V2.1A	-1.17569	0.0292941	0.329157	-0.634114	1.45136	5	0.459009
Sc_g08222_V2.1A	-0.973595	-0.0552794	0.445197	-0.865857	1.44953	5	0.447208
Sc_g11236_V2.1A	-1.33057	-0.303148	0.192061	-0.00774461	1.4494	5	0.435104
Sc_g04138_V2.1A	-1.23078	0.217972	-0.568565	0.133401	1.44797	5	0.510153
Sc_g03727_V2.1A	-1.02985	-0.428976	0.580414	-0.568942	1.44735	5	0.412451
Sc_g02804_V2.1A	0.256157	0.12061	-0.59229	-1.22374	1.43927	5	0.39789
Sc_g14976_V2.1A	-0.409978	0.486574	-1.19349	-0.321053	1.43794	5	0.4645
Sc_g14942_V2.1A	-1.25681	0.39048	-0.434844	-0.134384	1.43555	5	0.516308
Sc_g11663_V2.1A	-0.78493	-0.5412	-0.770857	0.66243	1.43456	5	0.437693
Sc_g06877_V2.1A	-0.562318	-1.24423	0.266643	0.107018	1.43288	5	0.375595
Sc_g08672_V2.1A	-0.146163	0.494333	-0.650923	-1.12627	1.42902	5	0.453522
Sc_g15205_V2.1A	-0.191994	0.421812	-1.26698	-0.387549	1.42471	5	0.410777
Sc_g03366_V2.1A	-1.33733	-0.282355	-0.114329	0.312316	1.4217	5	0.438081
Sc_g09529_V2.1A	-1.26333	-0.549136	0.143821	0.247146	1.4215	5	0.409367
Sc_g03657_V2.1A	-0.0260816	0.477134	-0.883847	-0.987103	1.4199	5	0.419383
Sc_g10840_V2.1A	-0.16477	0.445466	-1.26579	-0.425878	1.41097	5	0.400078
Sc_g03353_V2.1A	0.52766	-1.19942	-0.472326	-0.266229	1.41032	5	0.344147
Sc_g01409_V2.1A	0.677531	-0.677031	-0.48173	-0.928727	1.40996	5	0.337339
Sc_g14521_V2.1A	-0.903212	0.685989	-0.494341	-0.696856	1.40842	5	0.519127
Sc_g08453_V2.1A	-1.22325	-0.213467	0.503994	-0.474146	1.40687	5	0.412597
Sc_g03716_V2.1A	-0.552354	-1.27103	0.124518	0.292299	1.40657	5	0.371048
Sc_g11229_V2.1A	0.104158	0.412196	-0.91321	-1.00709	1.40395	5	0.38814
Sc_g07402_V2.1A	-1.3569	-0.336336	0.0149387	0.274741	1.40356	5	0.42121
Sc_g15334_V2.1A	-1.41818	-0.114983	0.0670188	0.0636385	1.4025	5	0.434255
Sc_g14725_V2.1A	-0.40433	0.569403	-0.367695	-1.19418	1.3968	5	0.471286
Sc_g14639_V2.1A	-0.439129	0.680836	-0.659123	-0.979161	1.39658	5	0.479322
Sc_g03606_V2.1A	-0.415028	-1.09911	0.6343	-0.516724	1.39656	5	0.362177
Sc_g03815_V2.1A	-1.22162	-0.515964	-0.171359	0.512868	1.39608	5	0.414855
Sc_g03387_V2.1A	-0.358684	0.492419	-1.27082	-0.258324	1.39541	5	0.429564
Sc_g15162_V2.1A	-1.21064	-0.678773	0.299753	0.194715	1.39494	5	0.386236
Sc_g02821_V2.1A	-0.441699	0.386569	-1.30864	-0.0298025	1.39357	5	0.435125
Sc_g14999_V2.1A	-0.152512	0.597796	-0.969109	-0.865698	1.38952	5	0.422792
Sc_g06549_V2.1A	-0.359531	-0.271767	-1.2676	0.509461	1.38943	5	0.404476
Sc_g10443_V2.1A	-0.37659	0.668993	-0.655358	-1.02585	1.3888	5	0.468618
Sc_g01618_V2.1A	-1.42864	-0.12242	0.131074	0.0322599	1.38773	5	0.424489
Sc_g11751_V2.1A	0.352081	-1.32749	0.0286498	-0.438984	1.38574	5	0.349043
Sc_g03064_V2.1A	-1.25949	0.482747	-0.49863	-0.110213	1.38559	5	0.499547
Sc_g03844_V2.1A	-1.34363	-0.164988	0.427554	-0.296209	1.37728	5	0.405652
Sc_g02645_V2.1A	-0.923929	-0.382379	-0.777368	0.706438	1.37724	5	0.429378
Sc_g06285_V2.1A	-1.32247	0.0943616	0.338135	-0.485546	1.37552	5	0.429061
Sc_g07560_V2.1A	0.562132	-1.22676	-0.499876	-0.208679	1.37319	5	0.333074
Sc_g09517_V2.1A	-0.568497	0.720395	-0.996553	-0.528462	1.37312	5	0.474667
Sc_g12235_V2.1A	-0.5104	0.459069	-0.0391951	-1.28197	1.3725	5	0.456494
Sc_g05428_V2.1A	-0.476219	-0.424482	-1.1307	0.661255	1.37014	5	0.405578
Sc_g04270_V2.1A	-1.27834	0.37047	0.144259	-0.597036	1.36064	5	0.453715
Sc_g12450_V2.1A	-0.908335	0.750992	-0.442881	-0.756926	1.35715	5	0.495587
Sc_g02260_V2.1A	-0.502114	0.620227	-0.250432	-1.21675	1.34907	5	0.458672
Sc_g10800_V2.1A	0.63274	-0.267339	-0.492453	-1.21663	1.34368	5	0.3281
Sc_g07595_V2.1A	-0.951172	0.759434	-0.733994	-0.417842	1.34357	5	0.495337
Sc_g07665_V2.1A	-0.721901	0.804985	-0.785438	-0.640613	1.34297	5	0.483324
Sc_g04157_V2.1A	-1.17865	-0.481764	0.673307	-0.354424	1.34154	5	0.365467
Sc_g04900_V2.1A	-1.14239	-0.821277	0.433395	0.189917	1.34035	5	0.357201
Sc_g09745_V2.1A	-0.994059	0.377258	0.281324	-1.00147	1.33695	5	0.439083
Sc_g01260_V2.1A	-1.23103	0.216473	-0.708993	0.387588	1.33596	5	0.457676
Sc_g16300_V2.1A	0.788932	-0.941503	-0.522907	-0.659656	1.33513	5	0.309375
Sc_g03160_V2.1A	0.38935	-1.19502	-0.766077	0.238934	1.33281	5	0.330486
Sc_g07324_V2.1A	-0.794981	0.722434	-1.0038	-0.255312	1.33165	5	0.475043
Sc_g09454_V2.1A	-1.0609	-0.896608	0.542011	0.0852589	1.33024	5	0.347914
Sc_g00122_V2.1A	0.707815	-1.1391	-0.327506	-0.570947	1.32974	5	0.319593
Sc_g12141_V2.1A	0.27499	-1.32335	-0.572671	0.295102	1.32593	5	0.337055
Sc_g07639_V2.1A	0.386314	-0.276317	-0.0130077	-1.42136	1.32437	5	0.359279
Sc_g02637_V2.1A	0.801188	-0.797327	-0.445806	-0.880382	1.32233	5	0.308925
Sc_g15272_V2.1A	-1.21323	0.627147	-0.639287	-0.0856321	1.311	5	0.476422
Sc_g03121_V2.1A	0.1889	-1.25286	-0.692503	0.446663	1.3098	5	0.337798
Sc_g02356_V2.1A	-0.45696	0.803251	-1.00605	-0.648944	1.3087	5	0.434727
Sc_g11743_V2.1A	-0.715826	0.554449	0.0734779	-1.2152	1.3031	5	0.439222
Sc_g06480_V2.1A	-0.66235	-0.543575	0.836668	-0.932875	1.30213	5	0.35491
Sc_g00535_V2.1A	-0.397708	-1.10287	0.774149	-0.57549	1.30192	5	0.334499
Sc_g14130_V2.1A	-0.823747	-0.557115	-0.77132	0.852275	1.29991	5	0.392227
Sc_g02710_V2.1A	-0.09247	0.699345	-0.979582	-0.925701	1.29841	5	0.380202
Sc_g07325_V2.1A	-0.666344	0.583051	-1.24282	0.0337172	1.2924	5	0.430573
Sc_g11018_V2.1A	-1.37463	-0.3479	0.556854	-0.124226	1.2899	5	0.356755
Sc_g14601_V2.1A	0.0711426	-0.201885	0.324696	-1.4808	1.28685	5	0.368796
Sc_g11444_V2.1A	0.606329	-0.671574	0.0159001	-1.23626	1.2856	5	0.329124
Sc_g11974_V2.1A	-1.35852	0.577311	-0.10272	-0.400633	1.28456	5	0.445672
Sc_g10370_V2.1A	-1.30585	0.160332	0.482752	-0.621609	1.28437	5	0.39293
Sc_g00794_V2.1A	-0.169444	0.174324	0.22304	-1.50414	1.27622	5	0.390086
Sc_g13246_V2.1A	-1.48124	-0.246971	0.31086	0.14129	1.27606	5	0.366189
Sc_g08626_V2.1A	0.613401	-0.647069	0.0167745	-1.25738	1.27427	5	0.32674
Sc_g03798_V2.1A	-0.126225	-0.876077	-1.01857	0.748602	1.27227	5	0.348112
Sc_g16072_V2.1A	-0.0137714	-1.46129	0.439659	-0.23566	1.27106	5	0.324227
Sc_g04741_V2.1A	-0.803374	0.637061	0.0522319	-1.15529	1.26937	5	0.433821
Sc_g07684_V2.1A	-0.837964	0.0187988	0.666172	-1.11556	1.26855	5	0.379311
Sc_g12560_V2.1A	0.735439	-1.17311	-0.154107	-0.674707	1.26648	5	0.309221
Sc_g15256_V2.1A	-0.014551	-0.433346	0.567259	-1.37936	1.26	5	0.353717
Sc_g15747_V2.1A	-1.50285	-0.212241	0.155843	0.301878	1.25737	5	0.368331
Sc_g00799_V2.1A	-1.24738	-0.697306	0.611251	0.0771655	1.25627	5	0.329599
Sc_g06920_V2.1A	-1.46951	0.456003	-0.241994	0.000903803	1.2546	5	0.427857
Sc_g07753_V2.1A	-1.24	0.672083	-0.0214946	-0.663556	1.25297	5	0.436762
Sc_g06492_V2.1A	-1.42278	0.567433	-0.254017	-0.14312	1.25248	5	0.436069
Sc_g15818_V2.1A	-0.71838	-0.626819	-0.824992	0.918435	1.25176	5	0.373838
Sc_g07142_V2.1A	-0.520335	0.260027	-1.39163	0.401369	1.25057	5	0.38332
Sc_g01515_V2.1A	-1.25632	0.0948789	0.608735	-0.695589	1.2483	5	0.372307
[truncated: 174 more rows]
