# Supplementary material for: Exploring the mechanisms of desert plant adaptation to arid climates: a multi-omics analysis of dehydration and rehydration responses in Syntrichia caninervis
Source: Stress Biol. 2025 Nov 4;5(1):68. doi: 10.1007/s44154-025-00241-w (PMC12583356; doi:10.1007/s44154-025-00241-w)
Supplement: Supplementary file 1 — Supplementary Material 1. [file 44154_2025_241_MOESM1_ESM.zip › Table S5.xlsx]

## Sheet: Dehydration
mRNA-Protein ID	mRNA_FC	Protein_FC
Sc_g06791_V2.1B	4.417	-0.732289
Sc_g11105_V2.1A	3.7209	-1.00285
Sc_g15998_V2.1A	3.528	1.72055
Sc_g03549_V2.1A	3.0111	1.30437
Sc_g15632_V2.1A	2.9908	1.11909
Sc_g06608_V2.1A	2.9141	0.634854
Sc_g06579_V2.1A	2.7952	1.42865
Sc_g09145_V2.1A	2.7482	-0.78023
Sc_g01554_V2.1A	2.7354	0.674861
Sc_g15586_V2.1A	2.689	1.11568
Sc_g00612_V2.1A	2.6363	-1.2077
Sc_g00521_V2.1A	2.4162	0.656226
Sc_g01389_V2.1A	2.3846	-0.841044
Sc_g00941_V2.1A	2.2311	0.666765
Sc_g06796_V2.1B	2.1413	0.683066
Sc_g07333_V2.1B	2.1272	-0.968021
Sc_g10399_V2.1A	2.0971	-1.06217
Sc_g13670_V2.1A	2.0859	1.89768
Sc_g04187_V2.1A	2.0695	1.04271
Sc_g04547_V2.1A	2.0414	2.36026
Sc_g13417_V2.1A	2.012	1.55329
Sc_g14410_V2.1A	1.9889	-0.934298
Sc_g07648_V2.1A	1.9788	-0.965435
Sc_g03051_V2.1A	1.914	-0.656744
Sc_g12445_V2.1A	1.8996	0.980774
Sc_g06780_V2.1A	1.8839	0.885178
Sc_g09697_V2.1A	1.8814	1.33667
Sc_g02518_V2.1A	1.8678	0.950989
Sc_g05281_V2.1A	1.8583	2.13737
Sc_g04670_V2.1A	1.8537	0.66756
Sc_g09087_V2.1A	1.84	-1.75406
Sc_g15232_V2.1A	1.8302	0.827595
Sc_g03562_V2.1B	1.8087	1.0854
Sc_g04381_V2.1A	1.7854	1.57207
Sc_g14534_V2.1A	1.783	-1.01182
Sc_g08993_V2.1A	1.7492	2.35057
Sc_g09650_V2.1A	1.7265	1.59969
Sc_g08857_V2.1A	1.7236	0.826007
Sc_g02380_V2.1A	1.7154	0.595157
Sc_g01426_V2.1A	1.6852	-1.51879
Sc_g11661_V2.1A	1.6846	0.769065
Sc_g16195_V2.1A	1.677	1.02384
Sc_g02172_V2.1A	1.6516	0.963915
Sc_g10190_V2.1A	1.6431	0.878653
Sc_g03123_V2.1A	1.6326	-0.613359
Sc_g12774_V2.1A	1.6076	-0.715054
Sc_g03710_V2.1A	1.5821	2.03421
Sc_g06556_V2.1A	1.5569	0.774131
Sc_g10633_V2.1A	1.5481	1.47269
Sc_g11790_V2.1A	1.5473	0.683955
Sc_g11960_V2.1A	1.5467	0.659826
Sc_g06819_V2.1A	1.5249	1.05608
Sc_g05092_V2.1A	1.5227	-0.73445
Sc_g13118_V2.1A	1.5163	0.837831
Sc_g11397_V2.1A	-1.5037	-2.44175
Sc_g05000_V2.1A	-1.5136	2.24439
Sc_g12821_V2.1A	-1.5321	-0.79678
Sc_g13258_V2.1A	-1.5362	-0.654272
Sc_g04436_V2.1A	-1.556	-0.877621
Sc_g15407_V2.1A	-1.5754	-0.963141
Sc_g14941_V2.1A	-1.6051	1.55328
Sc_g01874_V2.1A	-1.6307	-1.11561
Sc_g16206_V2.1A	-1.6311	2.14319
Sc_g14830_V2.1A	-1.6353	2.98484
Sc_g01547_V2.1A	-1.6443	-1.15068
Sc_g10198_V2.1A	-1.6981	0.95146
Sc_g13967_V2.1A	-1.704	-1.15814
Sc_g02742_V2.1A	-1.7069	0.791844
Sc_g00799_V2.1A	-1.7138	0.720444
Sc_g08985_V2.1A	-1.7623	-1.0826
Sc_g06635_V2.1A	-1.7845	1.63069
Sc_g11740_V2.1A	-1.8134	-0.743838
Sc_g16163_V2.1A	-1.8591	0.88519
Sc_g03377_V2.1A	-1.8607	0.627007
Sc_g09661_V2.1A	-1.9184	-0.699686
Sc_g07664_V2.1A	-1.9488	-0.638001
Sc_g10772_V2.1A	-1.9894	1.13889
Sc_g14974_V2.1A	-2.0185	3.32222
Sc_g13381_V2.1A	-2.0465	0.594763
Sc_g04835_V2.1A	-2.1584	-2.22739
Sc_g09813_V2.1A	-2.1914	1.97949
Sc_g02089_V2.1A	-2.2006	-1.51348
Sc_g05361_V2.1A	-2.2106	-1.28339
Sc_g01515_V2.1A	-2.2123	0.6586
Sc_g03333_V2.1A	-2.274	-0.6111
Sc_g11828_V2.1A	-2.2763	-0.696413
Sc_g07034_V2.1A	-2.295	0.61577
Sc_g05142_V2.1A	-2.3008	1.13064
Sc_g09064_V2.1A	-2.3656	1.06162
Sc_g06438_V2.1B	-2.4189	1.417
Sc_g09183_V2.1A	-2.4451	1.04114
Sc_g02161_V2.1A	-2.4789	1.07174
Sc_g10204_V2.1A	-2.6067	0.821915
Sc_g03922_V2.1A	-2.6742	0.813272
Sc_g12922_V2.1A	-2.6806	1.22587
Sc_g01769_V2.1A	-2.7298	3.04805
Sc_g05303_V2.1A	-2.8035	-0.729644
Sc_g07907_V2.1A	-2.8939	-2.33346
Sc_g10355_V2.1C	-3.0279	-0.680537
Sc_g05994_V2.1A	-3.0426	-0.789858
Sc_g08279_V2.1A	-3.1389	0.597918
Sc_g09680_V2.1A	-3.1454	-0.694443
Sc_g06935_V2.1A	-3.1493	0.660466
Sc_g03572_V2.1A	-3.243	1.08116
Sc_g04763_V2.1A	-3.2582	1.08271
Sc_g07746_V2.1A	-3.2914	1.72347
Sc_g15513_V2.1A	-3.6258	0.713071
Sc_g04764_V2.1A	-3.9405	-0.832731
Sc_g01233_V2.1A	-4.0866	1.0876
Sc_g06842_V2.1B	-4.0901	-0.832948
Sc_g12552_V2.1A	-4.0936	-0.897987
Sc_g03831_V2.1A	-4.3159	1.97558
Sc_g03856_V2.1A	-4.4569	-0.628096
Sc_g16225_V2.1A	-4.631	1.17112
Sc_g15047_V2.1A	-4.8659	1.18639
Sc_g01104_V2.1A	-5.4567	1.03235
Sc_g01092_V2.1A	-5.637	0.913282
Sc_g09067_V2.1A	-7.0628	1.20907

## Sheet: Rehydration 
mRNA-Protein ID	mRNA_FC	Protein_FC
Sc_g12922_V2.1A	2.4581	-1.44644
Sc_g04456_V2.1A	1.9779	1.50121
Sc_g11397_V2.1A	1.7781	1.71305
Sc_g02174_V2.1A	1.5095	0.852747
Sc_g08230_V2.1A	-1.516	1.69415
Sc_g05288_V2.1A	-1.608	1.16542
Sc_g12343_V2.1A	-1.6128	0.825595
Sc_g11570_V2.1A	-1.6602	0.824801
Sc_g13874_V2.1A	-1.7352	0.641412
Sc_g06761_V2.1A	-1.7463	1.34021
Sc_g14410_V2.1A	-1.8189	0.754332
Sc_g16195_V2.1A	-1.858	-0.761165
Sc_g04894_V2.1A	-1.8912	0.624331
Sc_g10892_V2.1A	-1.8917	0.626359
Sc_g04325_V2.1A	-1.9438	0.653971
Sc_g10335_V2.1A	-2.0514	-0.77732
Sc_g00521_V2.1A	-2.2961	-0.601151
Sc_g10142_V2.1A	-2.3726	-0.602488
Sc_g01469_V2.1A	-2.3787	-1.59444
Sc_g09087_V2.1A	-2.4809	1.5018
Sc_g13670_V2.1A	-2.7407	-0.848733
Sc_g10879_V2.1A	-3.6939	1.4869
