# Supplementary material for: Exploring the mechanisms of desert plant adaptation to arid climates: a multi-omics analysis of dehydration and rehydration responses in Syntrichia caninervis
Source: Stress Biol. 2025 Nov 4;5(1):68. doi: 10.1007/s44154-025-00241-w (PMC12583356; doi:10.1007/s44154-025-00241-w)
Supplement: Supplementary file 1 — Supplementary Material 1. [file 44154_2025_241_MOESM1_ESM.zip › Table S3.xlsx]

## Sheet: Table S3
TF	Gene	weight
Sc_g12700_V2.1A	Novel05303	0.460497
Sc_g04022_V2.1A	Novel02825	0.435636
Sc_g12700_V2.1A	Novel01525	0.426974
Sc_g03713_V2.1A	Sc_g15846_V2.1A	0.381748
Sc_g07148_V2.1A	Novel05281	0.356219
Sc_g10222_V2.1A	Sc_g13111_V2.1A	0.355339
Sc_g02818_V2.1A	Sc_g00232_V2.1A	0.341658
Sc_g03713_V2.1A	Sc_g12665_V2.1A	0.339225
Sc_g12700_V2.1A	Novel02391	0.339018
Sc_g10310_V2.1A	Sc_g14963_V2.1A	0.337201
Sc_g13406_V2.1A	Novel02601	0.332297
Sc_g00256_V2.1A	Novel00473	0.332117
Sc_g02520_V2.1A	Sc_g10262_V2.1A	0.330269
Sc_g12700_V2.1A	Novel03365	0.317396
Sc_g12700_V2.1A	Sc_g12222_V2.1A	0.317101
Sc_g00606_V2.1A	Sc_g14586_V2.1A	0.31629
Sc_g05408_V2.1A	Sc_g08987_V2.1B	0.31512
Sc_g06573_V2.1A	Sc_g01544_V2.1A	0.302194
Sc_g14694_V2.1A	Novel04094	0.298773
Sc_g12224_V2.1A	Sc_g14700_V2.1A	0.297574
Sc_g12700_V2.1A	Novel04245	0.295487
Sc_g12224_V2.1A	Sc_g06493_V2.1A	0.295224
Sc_g16285_V2.1A	Sc_g00955_V2.1A	0.293384
Sc_g04478_V2.1A	Sc_g13914_V2.1A	0.292295
Sc_g09617_V2.1A	Sc_g00561_V2.1A	0.290422
Sc_g09617_V2.1A	Novel00623	0.286301
Sc_g15820_V2.1A	Sc_g04781_V2.1A	0.285243
Novel04404	Sc_g05233_V2.1A	0.281291
Sc_g04917_V2.1A	Sc_g16069_V2.1A	0.280972
Sc_g08656_V2.1A	Sc_g05175_V2.1A	0.275878
Sc_g15796_V2.1A	Sc_g01414_V2.1A	0.271295
Sc_g09279_V2.1A	Sc_g05478_V2.1A	0.267942
Sc_g07652_V2.1A	Sc_g06405_V2.1A	0.267201
Sc_g13406_V2.1A	Sc_g15311_V2.1A	0.265514
Sc_g05913_V2.1A	Sc_g10703_V2.1A	0.264811
Sc_g15051_V2.1A	Sc_g06099_V2.1A	0.26404
Sc_g06759_V2.1A	Sc_g08039_V2.1A	0.262588
Sc_g03397_V2.1A	Sc_g04221_V2.1A	0.262531
Sc_g05408_V2.1A	Novel04576	0.259972
Sc_g01819_V2.1A	Novel05207	0.259557
Sc_g14694_V2.1A	Sc_g00842_V2.1A	0.255609
Sc_g04996_V2.1B	Sc_g07046_V2.1A	0.254059
Sc_g09348_V2.1A	Sc_g14671_V2.1A	0.251627
Sc_g09841_V2.1A	Sc_g11268_V2.1A	0.251465
Sc_g09176_V2.1A	Sc_g02879_V2.1A	0.251046
Sc_g00459_V2.1A	Sc_g09615_V2.1A	0.249889
Sc_g03362_V2.1A	Sc_g08890_V2.1A	0.249706
Sc_g10984_V2.1A	Sc_g08206_V2.1A	0.248196
Sc_g02520_V2.1A	Novel00710	0.247873
Sc_g15035_V2.1A	Sc_g08506_V2.1A	0.247085
Sc_g15293_V2.1A	Novel00976	0.247022
Sc_g04478_V2.1A	Novel03291	0.245963
Sc_g14154_V2.1A	Sc_g15864_V2.1A	0.244734
Sc_g13764_V2.1A	Sc_g11554_V2.1A	0.243915
Sc_g13406_V2.1A	Novel04010	0.242787
Sc_g10984_V2.1A	Sc_g00587_V2.1A	0.24252
Sc_g07652_V2.1A	Sc_g08336_V2.1A	0.242197
Sc_g08748_V2.1A	Novel04406	0.241708
Sc_g09096_V2.1A	Sc_g06199_V2.1A	0.24114
Sc_g03713_V2.1A	Novel00905	0.240779
Sc_g10013_V2.1A	Sc_g07443_V2.1A	0.240206
Sc_g13736_V2.1A	Sc_g12469_V2.1A	0.239845
Sc_g12526_V2.1A	Novel00770	0.239488
Sc_g01824_V2.1A	Novel01078	0.238936
Sc_g02274_V2.1A	Sc_g06694_V2.1A	0.238568
Sc_g09096_V2.1A	Novel03754	0.238357
Sc_g09348_V2.1A	Novel00299	0.237841
Sc_g11427_V2.1A	Sc_g08188_V2.1A	0.237605
Sc_g15442_V2.1A	Sc_g02484_V2.1B	0.237412
Novel02364	Sc_g11636_V2.1A	0.236068
Sc_g11597_V2.1A	Sc_g02136_V2.1A	0.235651
Sc_g08014_V2.1A	Novel01623	0.235416
Sc_g07148_V2.1A	Sc_g11116_V2.1A	0.234931
Sc_g10884_V2.1A	Novel04783	0.23335
Sc_g07652_V2.1A	Sc_g04065_V2.1A	0.231997
Sc_g13764_V2.1A	Sc_g14666_V2.1A	0.2318
Sc_g09957_V2.1A	Novel00045	0.230615
Sc_g00256_V2.1A	Novel04415	0.229773
Sc_g13406_V2.1A	Novel03640	0.229636
Sc_g00606_V2.1A	Novel00229	0.229524
Sc_g04301_V2.1A	Sc_g10578_V2.1A	0.22934
Sc_g13388_V2.1A	Sc_g05976_V2.1A	0.227699
Sc_g15947_V2.1A	Sc_g09521_V2.1A	0.226097
Sc_g01819_V2.1A	Novel00730	0.225247
Sc_g15700_V2.1A	Sc_g14782_V2.1A	0.225216
Sc_g14329_V2.1A	Novel02684	0.225193
Sc_g01819_V2.1A	Sc_g11953_V2.1A	0.225104
Sc_g10232_V2.1A	Novel01676	0.223993
Sc_g16223_V2.1A	Sc_g05574_V2.1A	0.22396
Sc_g11578_V2.1A	Sc_g03373_V2.1A	0.223225
Sc_g15700_V2.1A	Sc_g11386_V2.1C	0.222416
Sc_g08539_V2.1A	Sc_g02673_V2.1A	0.221969
Sc_g00459_V2.1A	Sc_g06844_V2.1A	0.221636
Sc_g13406_V2.1A	Novel01098	0.221444
Sc_g15796_V2.1A	Novel03962	0.220446
Sc_g09301_V2.1A	Novel05190	0.218727
Sc_g10623_V2.1A	Novel00242	0.218714
Sc_g11134_V2.1A	Novel04955	0.218089
Sc_g01837_V2.1A	Sc_g12270_V2.1A	0.217935
Novel04907	Novel01110	0.217207
Sc_g05945_V2.1A	Novel00265	0.217034
Sc_g03942_V2.1A	Sc_g13481_V2.1A	0.216871
Sc_g04088_V2.1A	Novel02304	0.216807
Sc_g02134_V2.1A	Novel02631	0.216339
Sc_g04216_V2.1A	Sc_g08679_V2.1A	0.21604
Sc_g08893_V2.1A	Sc_g13656_V2.1A	0.215786
Sc_g15142_V2.1A	Sc_g07039_V2.1A	0.215582
Sc_g16022_V2.1A	Sc_g04177_V2.1A	0.214805
Sc_g07533_V2.1A	Sc_g03999_V2.1A	0.214473
Sc_g03713_V2.1A	Sc_g13881_V2.1A	0.214175
Sc_g09848_V2.1A	Novel01921	0.214156
Sc_g12640_V2.1A	Novel00881	0.212801
Sc_g10884_V2.1A	Sc_g00574_V2.1A	0.212655
Sc_g02274_V2.1A	Novel02254	0.212334
Novel02364	Sc_g13336_V2.1A	0.212237
Sc_g05408_V2.1A	Novel02426	0.212016
Sc_g10833_V2.1A	Sc_g00054_V2.1A	0.210817
Sc_g14402_V2.1A	Novel00586	0.210334
Sc_g09848_V2.1A	Sc_g10675_V2.1A	0.210191
Sc_g03713_V2.1A	Sc_g10633_V2.1A	0.210036
Sc_g12069_V2.1A	Sc_g12389_V2.1A	0.210035
Sc_g06573_V2.1A	Sc_g09021_V2.1A	0.209694
Sc_g04707_V2.1A	Sc_g06997_V2.1A	0.209376
Sc_g15820_V2.1A	Novel02401	0.208639
Sc_g13764_V2.1A	Sc_g08406_V2.1A	0.208302
Sc_g11532_V2.1A	Sc_g01225_V2.1A	0.207879
Sc_g01819_V2.1A	Sc_g00331_V2.1A	0.206868
Sc_g10013_V2.1A	Novel04752	0.206727
Sc_g07413_V2.1A	Sc_g08343_V2.1A	0.206602
Sc_g14086_V2.1A	Sc_g04751_V2.1A	0.205565
Sc_g15796_V2.1A	Novel02900	0.205113
Sc_g15796_V2.1A	Sc_g12916_V2.1A	0.205098
Sc_g09348_V2.1A	Sc_g14670_V2.1A	0.204892
Sc_g10064_V2.1A	Novel02741	0.204772
Sc_g16292_V2.1A	Novel01045	0.204513
Sc_g03713_V2.1A	Sc_g05396_V2.1A	0.204506
Sc_g01824_V2.1A	Novel00294	0.20447
Sc_g14766_V2.1A	Novel00931	0.203738
Sc_g08539_V2.1A	Sc_g11732_V2.1A	0.203471
Sc_g14657_V2.1A	Novel03107	0.203153
Sc_g03942_V2.1A	Sc_g01917_V2.1A	0.203091
Sc_g16285_V2.1A	Sc_g00954_V2.1A	0.203086
Sc_g10097_V2.1A	Sc_g07059_V2.1A	0.203039
Sc_g10310_V2.1A	Novel00362	0.202465
Sc_g02323_V2.1A	Sc_g08326_V2.1A	0.202408
Sc_g09841_V2.1A	Sc_g16127_V2.1A	0.202393
Sc_g02893_V2.1A	Sc_g08924_V2.1A	0.201192
Sc_g02415_V2.1A	Sc_g00591_V2.1A	0.201148
Sc_g09348_V2.1A	Sc_g05597_V2.1A	0.20007
Sc_g12700_V2.1A	Sc_g11906_V2.1A	0.199406
Sc_g11382_V2.1A	Sc_g08268_V2.1A	0.19937
Sc_g15403_V2.1A	Novel04846	0.199051
Sc_g07652_V2.1A	Sc_g02669_V2.1A	0.198911
Sc_g13764_V2.1A	Sc_g05271_V2.1A	0.198682
Sc_g08748_V2.1A	Sc_g00476_V2.1A	0.198458
Sc_g09957_V2.1A	Sc_g16064_V2.1A	0.197998
Sc_g02323_V2.1A	Sc_g02294_V2.1B	0.197946
Sc_g12367_V2.1A	Novel00498	0.197609
Sc_g05535_V2.1B	Sc_g03313_V2.1B	0.197458
Sc_g07955_V2.1A	Sc_g00235_V2.1A	0.197275
Sc_g03444_V2.1A	Novel00595	0.197246
Sc_g15442_V2.1A	Sc_g05640_V2.1A	0.196858
Sc_g05188_V2.1A	Novel05023	0.196829
Sc_g00606_V2.1A	Novel04856	0.196773
Sc_g08014_V2.1A	Sc_g06275_V2.1A	0.196526
Sc_g09848_V2.1A	Sc_g05210_V2.1A	0.196522
Sc_g15442_V2.1A	Sc_g05687_V2.1A	0.196468
Sc_g10502_V2.1A	Sc_g08723_V2.1A	0.196028
Sc_g10884_V2.1A	Novel03804	0.196011
Sc_g09301_V2.1A	Sc_g02669_V2.1A	0.195987
Sc_g04707_V2.1A	Sc_g13287_V2.1A	0.195842
Sc_g07652_V2.1A	Sc_g07705_V2.1A	0.195562
Sc_g09840_V2.1A	Novel01829	0.195401
Sc_g14154_V2.1A	Sc_g05101_V2.1A	0.19537
Sc_g08014_V2.1A	Novel00282	0.195153
Novel00504	Sc_g11342_V2.1A	0.19479
Sc_g01819_V2.1A	Sc_g11906_V2.1A	0.194698
Sc_g10222_V2.1A	Sc_g06684_V2.1A	0.194662
Sc_g03713_V2.1A	Sc_g11537_V2.1A	0.194271
Sc_g15511_V2.1A	Novel03986	0.194129
Sc_g15442_V2.1A	Sc_g16101_V2.1A	0.19401
Sc_g01819_V2.1A	Sc_g02362_V2.1A	0.193979
Sc_g12792_V2.1A	Sc_g14992_V2.1A	0.19393
Sc_g00569_V2.1A	Sc_g03812_V2.1A	0.193898
Sc_g16404_V2.1A	Novel04392	0.193885
Sc_g08335_V2.1A	Sc_g04190_V2.1A	0.193441
Novel00504	Novel03078	0.193392
Sc_g12423_V2.1A	Sc_g09966_V2.1A	0.193339
Novel02162	Sc_g13096_V2.1A	0.193152
Sc_g11597_V2.1A	Novel02530	0.193047
Sc_g04707_V2.1A	Sc_g11615_V2.1A	0.193037
Sc_g02232_V2.1A	Novel02614	0.193034
Sc_g00569_V2.1A	Novel00909	0.192683
Sc_g09301_V2.1A	Sc_g15600_V2.1A	0.19248
Sc_g13736_V2.1A	Sc_g15743_V2.1A	0.191916
Sc_g14657_V2.1A	Novel00199	0.191646
Sc_g10064_V2.1A	Novel04430	0.191347
Sc_g14766_V2.1A	Novel02422	0.19128
Sc_g13394_V2.1A	Sc_g02587_V2.1A	0.191187
Sc_g14694_V2.1A	Sc_g06969_V2.1A	0.190706
Sc_g07533_V2.1A	Sc_g14279_V2.1A	0.190669
Sc_g03110_V2.1A	Novel05176	0.189834
Sc_g09802_V2.1A	Sc_g13334_V2.1A	0.189692
Sc_g12526_V2.1A	Sc_g09142_V2.1A	0.189648
Sc_g14086_V2.1A	Sc_g07700_V2.1A	0.189238
Novel03709	Novel02164	0.188502
Sc_g04301_V2.1A	Novel02633	0.188441
Sc_g07188_V2.1A	Sc_g04225_V2.1A	0.188424
Sc_g11532_V2.1A	Sc_g05147_V2.1A	0.188291
Sc_g07188_V2.1A	Sc_g12482_V2.1A	0.188142
Sc_g10876_V2.1A	Sc_g10439_V2.1A	0.188091
Sc_g04470_V2.1A	Sc_g14511_V2.1A	0.18671
Sc_g06573_V2.1A	Sc_g06932_V2.1A	0.186341
Sc_g11427_V2.1A	Novel02963	0.186037
Sc_g07652_V2.1A	Sc_g12060_V2.1A	0.185902
Sc_g03942_V2.1A	Novel03325	0.185758
Sc_g04301_V2.1A	Sc_g00302_V2.1B	0.185746
Sc_g09840_V2.1A	Sc_g10043_V2.1A	0.18556
Sc_g04022_V2.1A	Sc_g03763_V2.1A	0.185336
Sc_g03110_V2.1A	Novel02814	0.184963
Sc_g00995_V2.1A	Novel04404	0.184659
Sc_g03185_V2.1A	Novel05225	0.184564
Sc_g10025_V2.1A	Sc_g07885_V2.1A	0.18442
Sc_g04301_V2.1A	Novel05292	0.183949
Sc_g07652_V2.1A	Novel01740	0.183787
Sc_g15700_V2.1A	Sc_g07162_V2.1A	0.183675
Sc_g04116_V2.1A	Novel04525	0.182986
Sc_g09310_V2.1A	Sc_g06844_V2.1A	0.182469
Sc_g07652_V2.1A	Sc_g03385_V2.1A	0.182395
Sc_g10310_V2.1A	Sc_g01868_V2.1A	0.182126
Sc_g01162_V2.1A	Novel04674	0.182007
Sc_g00995_V2.1A	Novel01664	0.181891
Sc_g14206_V2.1A	Sc_g07790_V2.1A	0.181438
Sc_g02195_V2.1A	Novel02995	0.181354
Sc_g06759_V2.1A	Novel00274	0.181308
Sc_g07533_V2.1A	Sc_g14849_V2.1A	0.180705
Sc_g10857_V2.1A	Sc_g12280_V2.1A	0.180643
Sc_g09301_V2.1A	Novel04592	0.180612
Sc_g07652_V2.1A	Sc_g10305_V2.1A	0.180165
Sc_g14154_V2.1A	Novel00581	0.179889
Sc_g09841_V2.1A	Novel03260	0.179838
Sc_g15366_V2.1A	Novel04454	0.179404
Sc_g03397_V2.1A	Sc_g12716_V2.1C	0.179297
Sc_g14657_V2.1A	Sc_g16426_V2.1A	0.179201
Sc_g04456_V2.1A	Novel01186	0.178952
Sc_g09957_V2.1A	Novel02888	0.178922
Sc_g12526_V2.1A	Sc_g12759_V2.1A	0.17891
Sc_g01824_V2.1A	Sc_g13044_V2.1A	0.178663
Sc_g07586_V2.1A	Sc_g13968_V2.1A	0.178209
Sc_g03319_V2.1A	Sc_g02401_V2.1A	0.178123
Sc_g12640_V2.1A	Novel00098	0.178059
Sc_g01819_V2.1A	Sc_g03009_V2.1A	0.177897
Sc_g09841_V2.1A	Sc_g04171_V2.1A	0.177579
Sc_g15796_V2.1A	Sc_g11197_V2.1A	0.177517
Sc_g09175_V2.1A	Novel02434	0.177418
Sc_g00058_V2.1A	Sc_g10400_V2.1A	0.177223
Sc_g10222_V2.1A	Sc_g07781_V2.1A	0.177084
Sc_g14694_V2.1A	Sc_g02573_V2.1A	0.176509
Sc_g13764_V2.1A	Sc_g06508_V2.1A	0.176453
Sc_g09841_V2.1A	Novel00974	0.176151
Sc_g13450_V2.1A	Sc_g11592_V2.1A	0.175543
Sc_g09341_V2.1A	Novel00026	0.17542
Sc_g16280_V2.1A	Sc_g02354_V2.1A	0.175189
Sc_g04088_V2.1A	Novel03158	0.175113
Sc_g14154_V2.1A	Sc_g10949_V2.1A	0.174927
Sc_g04022_V2.1A	Novel02631	0.174747
Sc_g10857_V2.1A	Sc_g15593_V2.1A	0.174452
Sc_g07188_V2.1A	Sc_g15447_V2.1A	0.174102
Sc_g02955_V2.1A	Novel03966	0.173995
Sc_g15478_V2.1A	Novel01024	0.17398
Sc_g15293_V2.1A	Sc_g14552_V2.1A	0.173868
Sc_g10833_V2.1A	Sc_g11187_V2.1A	0.173824
Sc_g09840_V2.1A	Novel02340	0.173599
Sc_g10876_V2.1A	Sc_g08891_V2.1A	0.17358
Sc_g02893_V2.1A	Sc_g07138_V2.1A	0.173514
Sc_g11427_V2.1A	Sc_g01816_V2.1A	0.173479
Sc_g08014_V2.1A	Sc_g15671_V2.1A	0.173252
Sc_g04707_V2.1A	Sc_g12973_V2.1A	0.172952
Sc_g08587_V2.1A	Sc_g09485_V2.1A	0.172924
Sc_g15796_V2.1A	Sc_g02476_V2.1A	0.172494
Sc_g01121_V2.1A	Sc_g03799_V2.1A	0.172469
Sc_g11578_V2.1A	Novel01536	0.172173
Sc_g09974_V2.1A	Sc_g08596_V2.1A	0.172115
Novel02364	Novel03881	0.172051
Sc_g09176_V2.1A	Sc_g15634_V2.1A	0.17199
Sc_g08539_V2.1A	Sc_g11385_V2.1A	0.171711
Sc_g06409_V2.1A	Sc_g03860_V2.1A	0.171427
Sc_g13394_V2.1A	Sc_g11249_V2.1A	0.171243
Sc_g10833_V2.1A	Sc_g13016_V2.1A	0.171093
Sc_g15051_V2.1A	Sc_g04828_V2.1A	0.170832
Sc_g04470_V2.1A	Sc_g01682_V2.1A	0.170647
Sc_g03357_V2.1A	Sc_g10254_V2.1A	0.170625
Sc_g12640_V2.1A	Sc_g06605_V2.1A	0.170594
Sc_g09957_V2.1A	Novel03584	0.170348
Sc_g04939_V2.1A	Sc_g10940_V2.1A	0.170342
Sc_g01367_V2.1A	Sc_g16037_V2.1A	0.170225
Sc_g15366_V2.1A	Novel05290	0.170217
Sc_g15051_V2.1A	Sc_g07289_V2.1A	0.169955
Sc_g10884_V2.1A	Sc_g16358_V2.1A	0.169846
Sc_g07955_V2.1A	Sc_g02720_V2.1A	0.169789
Sc_g00256_V2.1A	Sc_g11940_V2.1A	0.169647
Sc_g05535_V2.1B	Novel03477	0.169612
Sc_g11532_V2.1A	Novel03185	0.169429
Sc_g05412_V2.1A	Sc_g00716_V2.1A	0.169371
Sc_g13406_V2.1A	Novel05032	0.169248
Sc_g04917_V2.1A	Sc_g12493_V2.1A	0.168851
Sc_g09301_V2.1A	Sc_g11110_V2.1A	0.168791
Sc_g09301_V2.1A	Sc_g05884_V2.1A	0.168789
Sc_g09974_V2.1A	Sc_g14657_V2.1A	0.168705
Sc_g10590_V2.1A	Sc_g14845_V2.1A	0.168688
Sc_g09657_V2.1A	Novel03929	0.168653
Sc_g15442_V2.1A	Sc_g11654_V2.1A	0.168622
Sc_g10064_V2.1A	Sc_g11578_V2.1A	0.168422
Sc_g13406_V2.1A	Sc_g05518_V2.1A	0.168407
Sc_g07955_V2.1A	Novel01697	0.16827
Sc_g03122_V2.1A	Sc_g06747_V2.1C	0.168149
Sc_g08650_V2.1A	Sc_g07177_V2.1A	0.167983
Sc_g03713_V2.1A	Sc_g08817_V2.1A	0.167912
Sc_g12805_V2.1A	Sc_g08426_V2.1A	0.167852
Sc_g07877_V2.1A	Sc_g10820_V2.1A	0.167819
Sc_g09310_V2.1A	Sc_g07593_V2.1A	0.167359
Sc_g11134_V2.1A	Sc_g03630_V2.1A	0.167238
Novel00504	Novel00509	0.167232
Sc_g08893_V2.1A	Sc_g13040_V2.1A	0.167231
Sc_g08748_V2.1A	Sc_g15275_V2.1A	0.167231
Sc_g15040_V2.1A	Sc_g06982_V2.1A	0.166932
Sc_g14387_V2.1A	Novel04033	0.166856
Novel02364	Novel02506	0.166724
Sc_g00696_V2.1A	Sc_g07093_V2.1A	0.166439
Sc_g16017_V2.1A	Novel02493	0.166184
Sc_g03713_V2.1A	Sc_g07075_V2.1A	0.166062
Sc_g16280_V2.1A	Sc_g07941_V2.1A	0.166002
Sc_g03122_V2.1A	Sc_g00135_V2.1A	0.165796
Sc_g13450_V2.1A	Novel04868	0.165703
Sc_g12700_V2.1A	Sc_g14554_V2.1A	0.165301
Sc_g10590_V2.1A	Novel02493	0.165145
Sc_g01819_V2.1A	Sc_g12676_V2.1A	0.165119
Novel03709	Novel05065	0.165079
Novel00717	Novel05195	0.164848
Sc_g03319_V2.1A	Novel03232	0.164782
Sc_g07148_V2.1A	Sc_g05957_V2.1A	0.164516
Sc_g11378_V2.1A	Sc_g12822_V2.1A	0.164262
Sc_g07533_V2.1A	Sc_g15236_V2.1A	0.164158
Sc_g08587_V2.1A	Sc_g08009_V2.1A	0.163934
Sc_g09841_V2.1A	Sc_g00659_V2.1A	0.163902
Sc_g13736_V2.1A	Sc_g01485_V2.1A	0.163832
Sc_g09841_V2.1A	Sc_g07250_V2.1A	0.163666
Sc_g08587_V2.1A	Sc_g00552_V2.1A	0.163582
Sc_g15796_V2.1A	Sc_g09792_V2.1A	0.16353
Sc_g04500_V2.1A	Sc_g07958_V2.1A	0.163373
Sc_g15051_V2.1A	Sc_g04728_V2.1A	0.16313
Sc_g12224_V2.1A	Sc_g14108_V2.1A	0.162976
Sc_g01033_V2.1A	Sc_g08848_V2.1A	0.162759
Sc_g13406_V2.1A	Novel02311	0.162706
Sc_g03444_V2.1A	Sc_g03685_V2.1A	0.162672
Sc_g05408_V2.1A	Sc_g06943_V2.1A	0.162563
Sc_g10590_V2.1A	Novel02859	0.162522
Sc_g15796_V2.1A	Sc_g03977_V2.1A	0.162509
Sc_g07652_V2.1A	Sc_g02102_V2.1A	0.162219
Sc_g09841_V2.1A	Novel01515	0.162185
Sc_g09176_V2.1A	Novel00264	0.162144
Sc_g06573_V2.1A	Novel00456	0.162021
Sc_g16285_V2.1A	Novel04492	0.161784
Sc_g09888_V2.1A	Sc_g12569_V2.1A	0.161752
Sc_g15715_V2.1A	Sc_g07042_V2.1A	0.161631
Sc_g09840_V2.1A	Sc_g10920_V2.1A	0.161457
Sc_g05535_V2.1B	Sc_g10042_V2.1A	0.161311
Sc_g10583_V2.1A	Novel04851	0.161027
Sc_g08335_V2.1A	Sc_g10628_V2.1A	0.160958
Sc_g11080_V2.1A	Sc_g08011_V2.1A	0.160199
Sc_g09841_V2.1A	Sc_g09695_V2.1A	0.160144
Sc_g03942_V2.1A	Sc_g13181_V2.1A	0.159637
Sc_g15820_V2.1A	Sc_g10862_V2.1A	0.159367
Sc_g05307_V2.1A	Novel03443	0.159333
Sc_g16285_V2.1A	Sc_g15566_V2.1A	0.159327
Sc_g07652_V2.1A	Novel04712	0.159068
Sc_g08893_V2.1A	Sc_g10194_V2.1A	0.159025
Sc_g08893_V2.1A	Sc_g06216_V2.1A	0.159021
Sc_g10394_V2.1A	Sc_g10758_V2.1A	0.158997
Sc_g15715_V2.1A	Novel00738	0.158979
Sc_g03187_V2.1A	Sc_g09068_V2.1A	0.158707
Sc_g09709_V2.1A	Sc_g01617_V2.1A	0.158682
Sc_g12367_V2.1A	Sc_g04544_V2.1A	0.158644
Sc_g11532_V2.1A	Novel05035	0.158556
Sc_g10623_V2.1A	Sc_g08777_V2.1A	0.158478
Sc_g01843_V2.1A	Novel00496	0.158423
Sc_g15700_V2.1A	Novel02522	0.15817
Sc_g09957_V2.1A	Sc_g03239_V2.1A	0.158148
Sc_g03942_V2.1A	Sc_g06371_V2.1A	0.158053
Sc_g11481_V2.1A	Sc_g08626_V2.1A	0.158039
Sc_g12224_V2.1A	Sc_g04337_V2.1A	0.158002
Sc_g08190_V2.1A	Sc_g09292_V2.1A	0.157998
Sc_g16292_V2.1A	Sc_g08074_V2.1A	0.1578
Sc_g07533_V2.1A	Sc_g16423_V2.1A	0.157686
Sc_g10876_V2.1A	Novel00899	0.157562
Sc_g07652_V2.1A	Novel01446	0.157509
Sc_g06759_V2.1A	Novel03191	0.157345
Sc_g09841_V2.1A	Novel04456	0.15711
Sc_g03319_V2.1A	Sc_g01994_V2.1A	0.157097
Sc_g14206_V2.1A	Sc_g08895_V2.1A	0.157094
Sc_g15796_V2.1A	Sc_g05803_V2.1A	0.157026
Sc_g10222_V2.1A	Novel05214	0.157004
Sc_g05535_V2.1B	Sc_g13427_V2.1A	0.15696
Sc_g04707_V2.1A	Sc_g13066_V2.1A	0.156918
Sc_g06432_V2.1A	Sc_g03026_V2.1A	0.156701
Sc_g02663_V2.1A	Sc_g06745_V2.1A	0.156527
Sc_g15820_V2.1A	Sc_g03166_V2.1A	0.156504
Sc_g10623_V2.1A	Sc_g11109_V2.1A	0.156492
Sc_g13394_V2.1A	Sc_g03815_V2.1A	0.156233
Sc_g10833_V2.1A	Novel04027	0.156227
Sc_g10140_V2.1A	Sc_g12624_V2.1A	0.156193
Sc_g07533_V2.1A	Sc_g12397_V2.1A	0.156155
Novel02364	Sc_g04199_V2.1A	0.156082
Sc_g01299_V2.1A	Novel04780	0.155867
Sc_g16285_V2.1A	Sc_g15724_V2.1A	0.155618
Sc_g12700_V2.1A	Novel03568	0.155272
Sc_g07955_V2.1A	Sc_g08872_V2.1A	0.155171
Sc_g09176_V2.1A	Sc_g15955_V2.1A	0.155089
Sc_g10310_V2.1A	Sc_g06534_V2.1A	0.154989
Sc_g11382_V2.1A	Sc_g11582_V2.1A	0.154871
Sc_g00342_V2.1A	Sc_g05574_V2.1A	0.154831
Sc_g14694_V2.1A	Sc_g00549_V2.1A	0.154814
Sc_g03122_V2.1A	Sc_g14163_V2.1A	0.154606
Sc_g15442_V2.1A	Sc_g12745_V2.1A	0.154574
Sc_g15051_V2.1A	Sc_g02710_V2.1A	0.154481
Sc_g06759_V2.1A	Sc_g07505_V2.1A	0.154472
Sc_g02103_V2.1A	Novel04551	0.154435
Sc_g08334_V2.1A	Sc_g13284_V2.1A	0.154383
Sc_g02195_V2.1A	Novel02994	0.154286
Sc_g11578_V2.1A	Sc_g10017_V2.1A	0.15422
Sc_g00022_V2.1A	Sc_g07301_V2.1A	0.154129
Sc_g02189_V2.1A	Sc_g13398_V2.1A	0.154087
Sc_g00022_V2.1A	Sc_g15782_V2.1A	0.153958
Sc_g06409_V2.1A	Sc_g09755_V2.1A	0.15385
Sc_g03222_V2.1A	Novel04923	0.153824
Sc_g13388_V2.1A	Sc_g16129_V2.1A	0.153823
Sc_g09096_V2.1A	Sc_g05989_V2.1A	0.153776
Sc_g05705_V2.1A	Novel04764	0.153729
Novel02364	Novel04721	0.153651
Sc_g10097_V2.1A	Sc_g12653_V2.1A	0.153544
Sc_g16404_V2.1A	Novel04737	0.153047
Sc_g14329_V2.1A	Sc_g03202_V2.1A	0.152963
Sc_g01785_V2.1A	Novel01318	0.15284
Sc_g02155_V2.1A	Sc_g14147_V2.1A	0.152542
Sc_g10590_V2.1A	Novel01643	0.152519
Sc_g09657_V2.1A	Sc_g10336_V2.1A	0.152483
Sc_g13406_V2.1A	Sc_g10577_V2.1A	0.152466
Sc_g04301_V2.1A	Sc_g12771_V2.1A	0.152305
Sc_g10097_V2.1A	Novel03963	0.152118
Novel04313	Novel04649	0.151944
Sc_g09974_V2.1A	Novel04874	0.151938
Sc_g01930_V2.1A	Sc_g12913_V2.1A	0.151877
Sc_g14766_V2.1A	Sc_g16322_V2.1A	0.151803
Sc_g03357_V2.1A	Novel01297	0.151714
Sc_g02485_V2.1A	Sc_g13300_V2.1A	0.151583
Sc_g09848_V2.1A	Sc_g00456_V2.1A	0.151544
Sc_g07188_V2.1A	Sc_g01369_V2.1A	0.151536
Sc_g15820_V2.1A	Novel01641	0.151459
Novel04941	Sc_g11825_V2.1A	0.15135
Sc_g08539_V2.1A	Novel00459	0.151347
Sc_g13406_V2.1A	Sc_g14294_V2.1A	0.151207
Sc_g14387_V2.1A	Sc_g03962_V2.1A	0.150913
Sc_g14694_V2.1A	Sc_g05351_V2.1A	0.150895
Sc_g11712_V2.1A	Sc_g10704_V2.1A	0.150795
Sc_g08539_V2.1A	Sc_g01900_V2.1A	0.150741
Sc_g09974_V2.1A	Novel03902	0.150696
Sc_g13649_V2.1A	Sc_g12317_V2.1A	0.150672
Sc_g09341_V2.1A	Novel00302	0.150671
Sc_g06461_V2.1A	Sc_g11678_V2.1A	0.150669
Sc_g08915_V2.1A	Sc_g06905_V2.1A	0.150662
Sc_g15796_V2.1A	Sc_g15193_V2.1A	0.150509
Sc_g13764_V2.1A	Novel02675	0.150423
Sc_g09310_V2.1A	Sc_g05610_V2.1A	0.150385
Novel02364	Sc_g15270_V2.1A	0.150211
Sc_g13535_V2.1A	Novel04860	0.149985
Sc_g10590_V2.1A	Novel05242	0.149895
Sc_g03444_V2.1A	Sc_g14164_V2.1A	0.149874
Sc_g10310_V2.1A	Sc_g02744_V2.1A	0.149852
Sc_g04164_V2.1A	Sc_g06596_V2.1A	0.14984
Sc_g09176_V2.1A	Sc_g15225_V2.1A	0.149757
Sc_g01255_V2.1A	Sc_g15446_V2.1A	0.149491
Sc_g10623_V2.1A	Sc_g01446_V2.1A	0.14948
Sc_g00606_V2.1A	Novel00484	0.149294
Sc_g09957_V2.1A	Sc_g10144_V2.1A	0.149261
Sc_g07586_V2.1A	Sc_g00594_V2.1A	0.149248
Sc_g07680_V2.1A	Sc_g12693_V2.1A	0.149171
Sc_g15442_V2.1A	Sc_g04911_V2.1A	0.149168
Sc_g02257_V2.1A	Sc_g00077_V2.1A	0.149103
Sc_g08650_V2.1A	Novel00439	0.149024
Sc_g16101_V2.1A	Sc_g09139_V2.1A	0.148853
Sc_g01819_V2.1A	Sc_g02582_V2.1A	0.14871
Sc_g09709_V2.1A	Sc_g04967_V2.1A	0.148528
Sc_g10013_V2.1A	Sc_g03759_V2.1A	0.148244
Sc_g10857_V2.1A	Sc_g01462_V2.1A	0.148207
Sc_g00388_V2.1A	Novel02171	0.148116
Novel00717	Sc_g10111_V2.1A	0.147923
Sc_g03319_V2.1A	Sc_g12759_V2.1A	0.147875
Sc_g01162_V2.1A	Novel01192	0.147757
Sc_g04164_V2.1A	Sc_g14552_V2.1A	0.147694
Sc_g12069_V2.1A	Sc_g16387_V2.1A	0.147599
Sc_g12805_V2.1A	Sc_g09020_V2.1A	0.147539
Sc_g11427_V2.1A	Novel01145	0.147239
Sc_g04542_V2.1A	Novel02524	0.147221
Sc_g14086_V2.1A	Sc_g01947_V2.1A	0.147186
Novel01578	Sc_g07483_V2.1A	0.147153
Sc_g16223_V2.1A	Novel04632	0.147019
Sc_g09301_V2.1A	Novel00804	0.146982
Sc_g07188_V2.1A	Sc_g11664_V2.1A	0.146967
Sc_g10583_V2.1A	Sc_g16203_V2.1A	0.146893
Sc_g07188_V2.1A	Sc_g11391_V2.1A	0.146812
Sc_g03713_V2.1A	Novel00371	0.146801
Sc_g11597_V2.1A	Sc_g01696_V2.1A	0.14665
Sc_g07652_V2.1A	Sc_g13960_V2.1A	0.146618
Sc_g16404_V2.1A	Sc_g09588_V2.1A	0.146512
Sc_g02155_V2.1A	Sc_g02487_V2.1A	0.146383
Sc_g10984_V2.1A	Sc_g04741_V2.1A	0.146278
Sc_g12367_V2.1A	Novel05205	0.1462
Sc_g09709_V2.1A	Sc_g04201_V2.1A	0.146127
Sc_g16285_V2.1A	Sc_g09389_V2.1A	0.146101
Sc_g15796_V2.1A	Sc_g13202_V2.1A	0.145914
Sc_g04707_V2.1A	Novel03777	0.145894
Sc_g07903_V2.1A	Sc_g06026_V2.1A	0.145867
Sc_g03942_V2.1A	Sc_g01443_V2.1A	0.145761
Sc_g09617_V2.1A	Sc_g10634_V2.1A	0.145715
Sc_g12805_V2.1A	Novel02822	0.14562
Sc_g09841_V2.1A	Sc_g05124_V2.1A	0.145527
Sc_g11316_V2.1A	Sc_g00376_V2.1A	0.14548
Sc_g01231_V2.1A	Sc_g12611_V2.1A	0.145289
Sc_g11123_V2.1A	Novel03917	0.145247
Sc_g11597_V2.1A	Novel00181	0.145176
Sc_g00067_V2.1F	Sc_g11442_V2.1A	0.145153
Sc_g16489_V2.1A	Sc_g16488_V2.1A	0.145104
Sc_g15403_V2.1A	Novel02575	0.145049
Sc_g09310_V2.1A	Sc_g07343_V2.1A	0.145017
Sc_g03357_V2.1A	Novel02577	0.144955
Sc_g02893_V2.1A	Novel00975	0.144873
Sc_g13816_V2.1A	Novel03860	0.14485
Sc_g01819_V2.1A	Sc_g15067_V2.1A	0.144789
Sc_g09974_V2.1A	Sc_g00755_V2.1A	0.144765
Sc_g10222_V2.1A	Novel04977	0.144618
Sc_g04301_V2.1A	Sc_g05256_V2.1A	0.144381
Sc_g08212_V2.1A	Sc_g11772_V2.1A	0.144278
Sc_g02155_V2.1A	Sc_g12569_V2.1A	0.144265
Sc_g12526_V2.1A	Sc_g13501_V2.1A	0.144256
Sc_g11316_V2.1A	Sc_g01973_V2.1A	0.144096
Sc_g11052_V2.1A	Sc_g03569_V2.1A	0.144081
Sc_g07148_V2.1A	Sc_g03530_V2.1A	0.144059
Sc_g04470_V2.1A	Sc_g10767_V2.1A	0.143943
Sc_g13450_V2.1A	Sc_g06587_V2.1A	0.143845
Sc_g03942_V2.1A	Sc_g08546_V2.1A	0.143841
Novel01578	Novel01186	0.143837
Sc_g05726_V2.1A	Sc_g14890_V2.1A	0.143508
Sc_g08014_V2.1A	Sc_g08842_V2.1A	0.143456
Sc_g11052_V2.1A	Novel04026	0.143453
Sc_g11382_V2.1A	Sc_g14177_V2.1A	0.143367
Sc_g04542_V2.1A	Novel01045	0.143328
Sc_g10833_V2.1A	Sc_g10755_V2.1A	0.142991
Sc_g03357_V2.1A	Sc_g08159_V2.1A	0.142924
Sc_g09175_V2.1A	Novel03744	0.142523
Sc_g11578_V2.1A	Sc_g13268_V2.1B	0.142484
Sc_g13394_V2.1A	Novel03585	0.142377
Sc_g09341_V2.1A	Novel00973	0.14223
Sc_g04500_V2.1A	Sc_g14081_V2.1A	0.142214
Sc_g13406_V2.1A	Novel01613	0.142172
Sc_g01124_V2.1A	Sc_g03661_V2.1A	0.142081
Novel00504	Sc_g00123_V2.1A	0.141874
Sc_g15051_V2.1A	Novel02245	0.141525
Sc_g05535_V2.1B	Sc_g11517_V2.1A	0.14148
Sc_g09709_V2.1A	Novel02477	0.141419
Sc_g12069_V2.1A	Sc_g04895_V2.1A	0.141128
Sc_g02232_V2.1A	Sc_g00914_V2.1A	0.141075
Sc_g07877_V2.1A	Sc_g06293_V2.1A	0.140854
Sc_g05952_V2.1A	Sc_g09974_V2.1A	0.140819
Sc_g02576_V2.1A	Sc_g00596_V2.1A	0.140789
Novel02364	Novel05022	0.140713
Sc_g01243_V2.1A	Sc_g08730_V2.1A	0.14067
Sc_g08539_V2.1A	Sc_g14739_V2.1A	0.140632
Novel03745	Sc_g09328_V2.1A	0.14061
Sc_g03942_V2.1A	Sc_g14824_V2.1A	0.140357
Sc_g01033_V2.1A	Sc_g10232_V2.1A	0.140332
Sc_g13752_V2.1A	Novel01338	0.140092
Sc_g02189_V2.1A	Sc_g01033_V2.1A	0.140017
Sc_g00606_V2.1A	Novel03678	0.139878
Sc_g13406_V2.1A	Sc_g00900_V2.1A	0.139704
Sc_g11532_V2.1A	Novel02390	0.139683
Sc_g05726_V2.1A	Novel00403	0.139665
Sc_g10502_V2.1A	Sc_g09310_V2.1A	0.139638
Sc_g10222_V2.1A	Novel00934	0.139565
Sc_g14387_V2.1A	Sc_g08140_V2.1A	0.139517
Sc_g06432_V2.1A	Novel04795	0.139396
Sc_g02818_V2.1A	Sc_g05369_V2.1A	0.139327
Sc_g09750_V2.1A	Sc_g09251_V2.1A	0.139313
Sc_g09222_V2.1A	Sc_g07150_V2.1A	0.139306
Sc_g10833_V2.1A	Sc_g08282_V2.1A	0.139129
Sc_g00388_V2.1A	Sc_g07737_V2.1A	0.139054
Sc_g15820_V2.1A	Sc_g10832_V2.1A	0.138984
Sc_g07652_V2.1A	Sc_g11865_V2.1A	0.138974
Sc_g02134_V2.1A	Sc_g14783_V2.1A	0.138939
Sc_g09657_V2.1A	Novel03163	0.138874
Sc_g15796_V2.1A	Sc_g12073_V2.1A	0.138832
Novel02738	Sc_g04542_V2.1A	0.138799
Sc_g08014_V2.1A	Sc_g14729_V2.1A	0.138799
Novel02738	Sc_g01342_V2.1A	0.138621
Sc_g10310_V2.1A	Novel04575	0.138438
Sc_g16101_V2.1A	Novel00021	0.138363
Sc_g09957_V2.1A	Novel00733	0.138153
Sc_g04707_V2.1A	Sc_g15389_V2.1A	0.138088
Sc_g11959_V2.1A	Sc_g12769_V2.1A	0.138042
Sc_g15796_V2.1A	Novel01561	0.137949
Sc_g15820_V2.1A	Novel03923	0.137895
Sc_g15796_V2.1A	Novel03413	0.137879
Sc_g13764_V2.1A	Novel01060	0.137798
Sc_g08353_V2.1A	Sc_g10996_V2.1A	0.137794
Sc_g04707_V2.1A	Sc_g01738_V2.1A	0.137749
Sc_g09301_V2.1A	Sc_g07652_V2.1A	0.137741
Sc_g01231_V2.1A	Novel01351	0.137716
Sc_g10583_V2.1A	Sc_g14405_V2.1A	0.137643
Sc_g15796_V2.1A	Sc_g06962_V2.1A	0.137624
Sc_g02893_V2.1A	Sc_g00671_V2.1A	0.137622
Sc_g12700_V2.1A	Sc_g06327_V2.1A	0.137598
Sc_g07586_V2.1A	Sc_g01915_V2.1A	0.137569
Sc_g08014_V2.1A	Novel04813	0.137532
Sc_g12700_V2.1A	Sc_g01921_V2.1A	0.137356
Sc_g07903_V2.1A	Sc_g15167_V2.1A	0.13732
Sc_g16404_V2.1A	Sc_g04222_V2.1A	0.137268
Sc_g10394_V2.1A	Novel01451	0.137211
Sc_g03357_V2.1A	Sc_g09994_V2.1A	0.137178
Sc_g07652_V2.1A	Sc_g02342_V2.1A	0.137171
Sc_g16292_V2.1A	Sc_g11698_V2.1A	0.137094
Sc_g04917_V2.1A	Novel02203	0.136859
Sc_g06105_V2.1A	Sc_g06879_V2.1A	0.136834
Sc_g09840_V2.1A	Sc_g02191_V2.1A	0.13665
Sc_g09806_V2.1A	Novel04158	0.136528
Sc_g13420_V2.1A	Novel02382	0.136467
Sc_g15442_V2.1A	Novel02685	0.136452
Sc_g01837_V2.1A	Sc_g06631_V2.1A	0.136423
Sc_g14154_V2.1A	Sc_g04621_V2.1A	0.136391
Sc_g07652_V2.1A	Novel02996	0.136336
Sc_g14154_V2.1A	Sc_g08364_V2.1A	0.136265
Sc_g15763_V2.1A	Sc_g05813_V2.1A	0.136262
Sc_g00756_V2.1A	Novel01024	0.136237
Sc_g15293_V2.1A	Novel02794	0.136151
Sc_g02520_V2.1A	Sc_g03985_V2.1A	0.135958
Sc_g15796_V2.1A	Sc_g09229_V2.1A	0.135832
Sc_g12805_V2.1A	Sc_g06734_V2.1A	0.135823
Sc_g13194_V2.1B	Sc_g12734_V2.1A	0.135679
Sc_g02520_V2.1A	Sc_g02373_V2.1A	0.135646
Sc_g05238_V2.1A	Novel02875	0.135632
Sc_g10833_V2.1A	Sc_g09310_V2.1A	0.135612
Sc_g13406_V2.1A	Sc_g09854_V2.1A	0.135541
Sc_g00256_V2.1A	Novel03952	0.135499
Sc_g00718_V2.1A	Sc_g07763_V2.1A	0.135499
Sc_g03187_V2.1A	Sc_g05624_V2.1A	0.135463
Sc_g10394_V2.1A	Sc_g11717_V2.1A	0.135276
Sc_g07533_V2.1A	Sc_g09068_V2.1A	0.135167
Sc_g02576_V2.1A	Sc_g15161_V2.1A	0.135128
Sc_g10222_V2.1A	Novel03187	0.135113
Sc_g05578_V2.1A	Sc_g09738_V2.1A	0.135051
Sc_g02955_V2.1A	Novel02251	0.134905
Sc_g02415_V2.1A	Sc_g12822_V2.1A	0.134904
Sc_g14206_V2.1A	Sc_g01082_V2.1A	0.134894
Sc_g13406_V2.1A	Novel00378	0.134873
Sc_g11959_V2.1A	Novel03044	0.134866
Sc_g09175_V2.1A	Novel04200	0.134824
Sc_g03185_V2.1A	Novel03460	0.134817
Sc_g03357_V2.1A	Sc_g14496_V2.1A	0.134701
Sc_g00606_V2.1A	Novel03201	0.134631
Sc_g05207_V2.1A	Sc_g08743_V2.1B	0.134584
Sc_g04022_V2.1A	Novel03955	0.134518
Novel04907	Novel04987	0.13448
Sc_g03942_V2.1A	Sc_g09341_V2.1A	0.134473
Sc_g01837_V2.1A	Sc_g05250_V2.1A	0.134386
Sc_g02155_V2.1A	Sc_g10888_V2.1A	0.134243
Sc_g15715_V2.1A	Sc_g07175_V2.1A	0.134222
Novel00504	Sc_g10302_V2.1A	0.134117
Novel00504	Novel02386	0.134091
Sc_g08212_V2.1A	Sc_g06190_V2.1A	0.134035
Sc_g09301_V2.1A	Novel04599	0.134031
Sc_g00303_V2.1A	Sc_g07618_V2.1A	0.134023
Sc_g10013_V2.1A	Novel02878	0.134022
Sc_g10884_V2.1A	Novel04463	0.133989
Sc_g11080_V2.1A	Novel00977	0.133982
Sc_g11532_V2.1A	Sc_g03428_V2.1A	0.133779
Sc_g05207_V2.1A	Novel00021	0.133765
Sc_g06538_V2.1A	Novel00643	0.133749
Sc_g08563_V2.1A	Novel03230	0.133748
Sc_g03814_V2.1A	Sc_g14992_V2.1A	0.133737
Sc_g07955_V2.1A	Novel02376	0.13373
Sc_g16292_V2.1A	Novel02108	0.133674
Sc_g16101_V2.1A	Sc_g08743_V2.1B	0.133606
Sc_g04470_V2.1A	Novel02340	0.133594
Sc_g15796_V2.1A	Sc_g16218_V2.1A	0.133294
Novel04404	Novel04033	0.133267
Sc_g10833_V2.1A	Sc_g03386_V2.1A	0.133174
Sc_g14466_V2.1A	Sc_g07903_V2.1A	0.132986
Sc_g10207_V2.1A	Novel02640	0.132944
Sc_g03319_V2.1A	Novel03716	0.132896
Sc_g10013_V2.1A	Sc_g09461_V2.1A	0.13269
Sc_g10502_V2.1A	Sc_g13798_V2.1A	0.132625
Novel04404	Novel01473	0.132579
Sc_g09709_V2.1A	Sc_g09753_V2.1A	0.132529
Sc_g16017_V2.1A	Sc_g02576_V2.1A	0.132313
Sc_g12224_V2.1A	Novel02076	0.132265
Sc_g12846_V2.1A	Sc_g10880_V2.1A	0.132217
Sc_g16404_V2.1A	Novel05242	0.13221
Sc_g08354_V2.1A	Novel04205	0.132152
Sc_g13406_V2.1A	Sc_g01448_V2.1A	0.132134
Sc_g03814_V2.1A	Sc_g12069_V2.1A	0.132124
Sc_g16017_V2.1A	Sc_g12526_V2.1A	0.132109
Sc_g09096_V2.1A	Sc_g05925_V2.1A	0.132068
Sc_g05408_V2.1A	Novel03163	0.132013
Sc_g09096_V2.1A	Sc_g14863_V2.1A	0.131994
Sc_g04917_V2.1A	Sc_g01690_V2.1A	0.131984
Sc_g02015_V2.1A	Sc_g06935_V2.1A	0.131874
Sc_g07586_V2.1A	Novel04109	0.131703
Sc_g09657_V2.1A	Novel03078	0.131697
Sc_g04625_V2.1A	Sc_g14076_V2.1A	0.13158
Sc_g07877_V2.1A	Sc_g07498_V2.1A	0.131575
Sc_g09617_V2.1A	Novel00341	0.131554
Sc_g01824_V2.1A	Sc_g07834_V2.1B	0.13151
Novel00717	Novel02376	0.131412
Sc_g03187_V2.1A	Sc_g15519_V2.1A	0.131373
Sc_g12700_V2.1A	Sc_g03520_V2.1A	0.131335
Sc_g01819_V2.1A	Novel04918	0.131329
Sc_g07652_V2.1A	Sc_g03923_V2.1A	0.131257
Sc_g01843_V2.1A	Novel02838	0.13122
Sc_g09957_V2.1A	Sc_g09834_V2.1A	0.131168
Sc_g16101_V2.1A	Novel00582	0.131129
Novel00504	Sc_g09657_V2.1A	0.131095
Sc_g09841_V2.1A	Sc_g07082_V2.1A	0.131038
Sc_g04088_V2.1A	Novel02328	0.130865
Sc_g00388_V2.1A	Sc_g16312_V2.1B	0.130845
Sc_g10232_V2.1A	Novel02129	0.130686
Sc_g09301_V2.1A	Sc_g05669_V2.1A	0.130657
Sc_g03319_V2.1A	Novel02245	0.130616
Sc_g11959_V2.1A	Sc_g08718_V2.1A	0.130483
Sc_g07188_V2.1A	Sc_g04345_V2.1A	0.130479
Sc_g13535_V2.1A	Sc_g03426_V2.1A	0.130401
Sc_g10623_V2.1A	Novel05219	0.130348
Sc_g10270_V2.1A	Sc_g09015_V2.1A	0.130327
Sc_g09348_V2.1A	Novel02747	0.130234
Sc_g10833_V2.1A	Sc_g00337_V2.1A	0.130184
Sc_g13817_V2.1A	Sc_g10154_V2.1C	0.130079
Novel04941	Novel01236	0.130062
Sc_g10984_V2.1A	Sc_g14892_V2.1A	0.129984
Sc_g15403_V2.1A	Sc_g15402_V2.1A	0.129866
Sc_g03713_V2.1A	Sc_g08657_V2.1A	0.129847
Sc_g12700_V2.1A	Novel01330	0.129839
Sc_g09802_V2.1A	Novel02467	0.129769
Sc_g02232_V2.1A	Sc_g15069_V2.1A	0.129758
Sc_g13736_V2.1A	Novel02043	0.129741
Sc_g06573_V2.1A	Sc_g15161_V2.1A	0.129644
Sc_g07652_V2.1A	Novel01463	0.129638
Sc_g13816_V2.1A	Sc_g13385_V2.1A	0.129635
Sc_g04707_V2.1A	Sc_g13400_V2.1A	0.129585
Sc_g10590_V2.1A	Sc_g09775_V2.1A	0.129575
Sc_g08656_V2.1A	Novel04211	0.129555
Sc_g13824_V2.1A	Novel04631	0.129523
Sc_g07955_V2.1A	Novel03021	0.129358
Sc_g09709_V2.1A	Novel04172	0.12934
Sc_g03458_V2.1A	Sc_g15761_V2.1A	0.129313
Sc_g02155_V2.1A	Sc_g14278_V2.1A	0.129233
Sc_g09957_V2.1A	Novel03073	0.129173
Sc_g07652_V2.1A	Novel00925	0.129159
Sc_g01819_V2.1A	Sc_g00302_V2.1B	0.129107
Sc_g11378_V2.1A	Sc_g11504_V2.1A	0.129097
Sc_g01819_V2.1A	Sc_g12547_V2.1A	0.128978
Sc_g13769_V2.1A	Sc_g07744_V2.1A	0.128974
Sc_g08748_V2.1A	Sc_g14611_V2.1A	0.128958
Novel02162	Sc_g16384_V2.1A	0.128925
Sc_g03319_V2.1A	Sc_g15051_V2.1A	0.128837
Sc_g13394_V2.1A	Sc_g04956_V2.1A	0.128828
Sc_g09310_V2.1A	Sc_g07086_V2.1A	0.128794
Sc_g10984_V2.1A	Sc_g12505_V2.1A	0.128788
Sc_g13535_V2.1A	Novel03095	0.128778
Sc_g02323_V2.1A	Sc_g11538_V2.1A	0.128632
Sc_g04707_V2.1A	Sc_g03873_V2.1A	0.128628
Sc_g14154_V2.1A	Novel01796	0.128558
Sc_g15511_V2.1A	Novel03424	0.12844
Sc_g04088_V2.1A	Sc_g02744_V2.1A	0.128398
Sc_g01819_V2.1A	Sc_g12346_V2.1A	0.128382
Sc_g16223_V2.1A	Sc_g00505_V2.1A	0.128315
Sc_g09709_V2.1A	Sc_g00772_V2.1A	0.128231
Sc_g01162_V2.1A	Novel04936	0.12822
Sc_g15828_V2.1A	Sc_g10480_V2.1A	0.127989
Sc_g07652_V2.1A	Sc_g10864_V2.1A	0.127989
Sc_g09957_V2.1A	Sc_g08249_V2.1A	0.127981
Sc_g13736_V2.1A	Novel00872	0.127975
Sc_g09750_V2.1A	Novel00955	0.127954
Sc_g09840_V2.1A	Novel00035	0.127934
Sc_g10884_V2.1A	Sc_g12053_V2.1A	0.12791
Novel00717	Novel00822	0.127908
Sc_g13021_V2.1A	Sc_g00820_V2.1A	0.127891
Sc_g01759_V2.1A	Sc_g14409_V2.1A	0.127884
Sc_g11578_V2.1A	Sc_g12378_V2.1A	0.127883
Sc_g13450_V2.1A	Novel01799	0.127841
Sc_g04707_V2.1A	Novel03822	0.127758
Sc_g11831_V2.1A	Sc_g08302_V2.1A	0.127739
Sc_g05754_V2.1A	Sc_g15252_V2.1A	0.12758
Sc_g04939_V2.1A	Sc_g15690_V2.1A	0.127529
Sc_g06432_V2.1A	Sc_g14560_V2.1A	0.127475
Sc_g15142_V2.1A	Sc_g03352_V2.1A	0.12739
Sc_g15442_V2.1A	Sc_g05339_V2.1A	0.127297
Sc_g11712_V2.1A	Sc_g01941_V2.1A	0.127292
Novel04313	Sc_g07941_V2.1A	0.12726
Sc_g15403_V2.1A	Novel00262	0.127255
Sc_g10232_V2.1A	Sc_g02716_V2.1A	0.127175
Sc_g07652_V2.1A	Sc_g09062_V2.1A	0.127151
Sc_g02663_V2.1A	Sc_g05667_V2.1A	0.127146
Sc_g09841_V2.1A	Sc_g08022_V2.1A	0.127103
Sc_g05578_V2.1A	Sc_g04162_V2.1A	0.127072
Sc_g16280_V2.1A	Novel03290	0.127016
Sc_g09841_V2.1A	Sc_g13481_V2.1A	0.12699
Sc_g10270_V2.1A	Sc_g09766_V2.1A	0.126972
Sc_g07413_V2.1A	Novel01950	0.126972
Sc_g15796_V2.1A	Sc_g09029_V2.1A	0.126734
Sc_g08212_V2.1A	Sc_g02581_V2.1A	0.126664
Sc_g10310_V2.1A	Sc_g02755_V2.1A	0.126515
Sc_g01819_V2.1A	Novel01330	0.126372
Sc_g04022_V2.1A	Sc_g05359_V2.1A	0.126367
Sc_g16489_V2.1A	Sc_g12627_V2.1A	0.126313
Sc_g00569_V2.1A	Novel04496	0.126232
Sc_g06759_V2.1A	Novel03850	0.126053
Sc_g05140_V2.1A	Sc_g12653_V2.1A	0.125962
Sc_g02893_V2.1A	Sc_g13467_V2.1A	0.125937
Sc_g09974_V2.1A	Sc_g05952_V2.1A	0.125839
Sc_g07413_V2.1A	Novel01424	0.125829
Novel02047	Novel01708	0.125824
Sc_g08334_V2.1A	Sc_g02004_V2.1A	0.12582
Sc_g04403_V2.1A	Sc_g12065_V2.1A	0.125798
Sc_g03397_V2.1A	Sc_g05906_V2.1A	0.125767
Sc_g16285_V2.1A	Novel03246	0.125763
Sc_g10680_V2.1A	Sc_g04624_V2.1A	0.125743
Sc_g15796_V2.1A	Sc_g12043_V2.1A	0.125627
Sc_g05535_V2.1B	Sc_g14737_V2.1A	0.125606
Sc_g14154_V2.1A	Novel04173	0.125527
Sc_g10310_V2.1A	Sc_g01342_V2.1A	0.125467
Sc_g05188_V2.1A	Sc_g02805_V2.1A	0.125449
Sc_g01824_V2.1A	Novel00858	0.125331
Sc_g09301_V2.1A	Sc_g05093_V2.1A	0.125279
Sc_g15051_V2.1A	Sc_g05946_V2.1A	0.125198
Sc_g06432_V2.1A	Novel02094	0.125172
Sc_g13752_V2.1A	Sc_g05631_V2.1A	0.125043
Sc_g04917_V2.1A	Sc_g02682_V2.1A	0.124942
Sc_g15715_V2.1A	Sc_g10480_V2.1A	0.124792
Sc_g00591_V2.1A	Sc_g12959_V2.1A	0.124769
Sc_g09301_V2.1A	Sc_g06380_V2.1A	0.124767
Sc_g06759_V2.1A	Novel03609	0.124641
Sc_g09841_V2.1A	Novel04984	0.124583
Sc_g14694_V2.1A	Novel04908	0.124574
Sc_g06759_V2.1A	Sc_g13966_V2.1A	0.124534
Sc_g01837_V2.1A	Sc_g07792_V2.1A	0.124435
Sc_g15035_V2.1A	Novel01846	0.124424
Sc_g16101_V2.1A	Novel02031	0.124295
Sc_g15796_V2.1A	Sc_g05295_V2.1A	0.124167
Sc_g03319_V2.1A	Sc_g13501_V2.1A	0.124153
Sc_g09802_V2.1A	Sc_g01973_V2.1A	0.124149
Sc_g13388_V2.1A	Sc_g05030_V2.1A	0.124143
Sc_g08335_V2.1A	Novel04634	0.124135
Novel02960	Sc_g11682_V2.1A	0.124115
Sc_g09617_V2.1A	Sc_g01785_V2.1A	0.123969
Sc_g13406_V2.1A	Novel02841	0.123924
Sc_g12526_V2.1A	Novel00070	0.123786
Sc_g13769_V2.1A	Sc_g02059_V2.1A	0.123735
Sc_g01819_V2.1A	Novel01754	0.123733
Sc_g14086_V2.1A	Sc_g10852_V2.1A	0.123616
Sc_g13764_V2.1A	Sc_g01860_V2.1A	0.123602
Sc_g09096_V2.1A	Sc_g00598_V2.1A	0.123524
Sc_g08748_V2.1A	Sc_g00879_V2.1A	0.123506
Sc_g07903_V2.1A	Sc_g03586_V2.1A	0.123392
Sc_g12327_V2.1A	Sc_g05325_V2.1A	0.123382
Novel04404	Sc_g04362_V2.1A	0.123349
Sc_g10140_V2.1A	Novel02567	0.123337
Sc_g07877_V2.1A	Sc_g07618_V2.1A	0.123296
Novel04598	Sc_g15764_V2.1A	0.123278
Sc_g09301_V2.1A	Sc_g01910_V2.1A	0.123259
Sc_g02264_V2.1A	Novel03430	0.123256
Sc_g07652_V2.1A	Sc_g07940_V2.1A	0.123187
Sc_g15051_V2.1A	Sc_g04911_V2.1A	0.123169
Sc_g08748_V2.1A	Sc_g01933_V2.1A	0.123135
Sc_g01255_V2.1A	Novel03609	0.12299
Sc_g04456_V2.1A	Sc_g14924_V2.1A	0.122907
Sc_g13859_V2.1A	Sc_g00385_V2.1A	0.122859
Sc_g02123_V2.1A	Sc_g04089_V2.1A	0.122779
Sc_g14387_V2.1A	Sc_g06205_V2.1A	0.122754
Sc_g10857_V2.1A	Sc_g12136_V2.1A	0.122687
Sc_g16285_V2.1A	Sc_g03253_V2.1A	0.122665
Sc_g04805_V2.1A	Sc_g08705_V2.1A	0.122661
Sc_g03458_V2.1A	Novel02819	0.12259
Sc_g05578_V2.1A	Sc_g06580_V2.1A	0.122558
Sc_g04470_V2.1A	Sc_g09705_V2.1A	0.122457
Novel04907	Novel05209	0.122449
Sc_g09617_V2.1A	Sc_g12148_V2.1A	0.122398
Sc_g09841_V2.1A	Sc_g15745_V2.1A	0.12231
Sc_g08893_V2.1A	Sc_g02901_V2.1A	0.122297
Sc_g04543_V2.1A	Sc_g08106_V2.1A	0.122256
Novel04941	Sc_g12619_V2.1A	0.122155
Sc_g15763_V2.1A	Novel01847	0.122125
Sc_g10833_V2.1A	Novel03610	0.122
Sc_g15828_V2.1A	Sc_g11705_V2.1A	0.121988
Sc_g07843_V2.1A	Sc_g06568_V2.1A	0.121978
Sc_g14154_V2.1A	Sc_g10657_V2.1A	0.121971
Sc_g06766_V2.1A	Sc_g11907_V2.1A	0.121955
Sc_g11080_V2.1A	Sc_g00723_V2.1A	0.121882
Sc_g08014_V2.1A	Novel04211	0.121786
Sc_g11532_V2.1A	Sc_g11683_V2.1A	0.121744
Sc_g04779_V2.1A	Novel02044	0.121627
Sc_g08334_V2.1A	Sc_g04999_V2.1A	0.121609
Sc_g14766_V2.1A	Novel03633	0.121579
Sc_g04470_V2.1A	Sc_g05982_V2.1A	0.121553
Sc_g09841_V2.1A	Novel05334	0.121466
Sc_g05726_V2.1A	Sc_g05469_V2.1A	0.121442
Sc_g10232_V2.1A	Sc_g14680_V2.1A	0.121346
Sc_g04542_V2.1A	Sc_g05531_V2.1A	0.121304
Sc_g04301_V2.1A	Novel04757	0.121282
Sc_g13406_V2.1A	Sc_g10754_V2.1A	0.121249
Sc_g11532_V2.1A	Novel01236	0.121204
Sc_g00022_V2.1A	Sc_g04982_V2.1A	0.121194
Sc_g02232_V2.1A	Sc_g05397_V2.1A	0.12118
Sc_g08014_V2.1A	Sc_g00685_V2.1A	0.121177
Sc_g16223_V2.1A	Sc_g04610_V2.1A	0.121158
Sc_g02232_V2.1A	Sc_g15636_V2.1A	0.121011
Sc_g11382_V2.1A	Sc_g10609_V2.1A	0.120968
Sc_g08190_V2.1A	Sc_g10419_V2.1A	0.120937
Sc_g15763_V2.1A	Sc_g04518_V2.1A	0.120901
Sc_g10013_V2.1A	Sc_g08011_V2.1A	0.120881
Sc_g09841_V2.1A	Sc_g12773_V2.1A	0.120803
Sc_g02274_V2.1A	Sc_g14332_V2.1B	0.120744
Sc_g00256_V2.1A	Sc_g03090_V2.1A	0.120653
Sc_g10013_V2.1A	Sc_g06929_V2.1A	0.120638
Sc_g14329_V2.1A	Sc_g10203_V2.1A	0.120466
Sc_g11052_V2.1A	Sc_g13794_V2.1A	0.120411
Sc_g10876_V2.1A	Sc_g03076_V2.1A	0.120385
Sc_g00487_V2.1A	Sc_g00320_V2.1A	0.120337
Sc_g15403_V2.1A	Novel03830	0.120271
Sc_g01819_V2.1A	Sc_g00102_V2.1A	0.1202
Sc_g10984_V2.1A	Sc_g11068_V2.1A	0.120066
Sc_g03185_V2.1A	Novel03128	0.119928
Sc_g10222_V2.1A	Novel03565	0.119923
Sc_g08334_V2.1A	Sc_g07048_V2.1A	0.119901
Sc_g10232_V2.1A	Sc_g05508_V2.1A	0.119818
Sc_g07188_V2.1A	Sc_g11394_V2.1A	0.119808
Sc_g13406_V2.1A	Sc_g02440_V2.1A	0.119804
Sc_g16340_V2.1A	Novel04572	0.119765
Sc_g11481_V2.1A	Novel03437	0.11974
Sc_g09957_V2.1A	Sc_g09924_V2.1A	0.119726
Sc_g02134_V2.1A	Sc_g11096_V2.1A	0.119608
Sc_g00606_V2.1A	Novel01709	0.1196
Novel00504	Sc_g16536_V2.1A	0.119596
Sc_g04124_V2.1A	Sc_g16346_V2.1A	0.119578
Sc_g03319_V2.1A	Novel00527	0.119527
Sc_g03016_V2.1A	Novel05109	0.119476
Sc_g00073_V2.1A	Sc_g12734_V2.1A	0.11945
Sc_g07539_V2.1A	Sc_g02040_V2.1A	0.119438
Sc_g11052_V2.1A	Sc_g08798_V2.1A	0.119404
Sc_g02134_V2.1A	Sc_g03763_V2.1A	0.119342
Sc_g10502_V2.1A	Sc_g02107_V2.1A	0.119302
Sc_g11860_V2.1A	Novel04940	0.119299
Sc_g04470_V2.1A	Sc_g00083_V2.1A	0.119295
Sc_g05952_V2.1A	Novel03739	0.119235
Sc_g12069_V2.1A	Sc_g15760_V2.1B	0.119062
Sc_g08244_V2.1B	Sc_g11249_V2.1A	0.119055
Sc_g09802_V2.1A	Novel02765	0.119048
Sc_g09841_V2.1A	Sc_g11553_V2.1A	0.118997
Sc_g05307_V2.1A	Sc_g10384_V2.1A	0.118949
Sc_g10310_V2.1A	Sc_g01729_V2.1A	0.118931
Sc_g00256_V2.1A	Novel03749	0.118926
Sc_g02134_V2.1A	Sc_g04169_V2.1A	0.118902
Sc_g04023_V2.1A	Sc_g04336_V2.1A	0.11885
Sc_g06766_V2.1A	Sc_g00865_V2.1A	0.118721
Sc_g09802_V2.1A	Novel03573	0.118704
Sc_g14032_V2.1A	Sc_g00393_V2.1A	0.118668
Sc_g03357_V2.1A	Sc_g03640_V2.1A	0.118639
Sc_g14086_V2.1A	Sc_g06907_V2.1A	0.1186
Sc_g01819_V2.1A	Novel00638	0.118545
Sc_g10394_V2.1A	Novel04636	0.118529
Sc_g10064_V2.1A	Novel00985	0.118464
Sc_g01033_V2.1A	Sc_g15285_V2.1A	0.118422
Sc_g09176_V2.1A	Sc_g12679_V2.1A	0.118325
Sc_g04088_V2.1A	Sc_g04632_V2.1A	0.118264
Sc_g02274_V2.1A	Sc_g16213_V2.1A	0.118263
Sc_g03814_V2.1A	Sc_g07744_V2.1A	0.118259
Sc_g10884_V2.1A	Novel02225	0.118225
Sc_g03713_V2.1A	Sc_g06642_V2.1A	0.118192
Sc_g03942_V2.1A	Sc_g03399_V2.1A	0.118142
Sc_g09176_V2.1A	Sc_g16262_V2.1A	0.118077
Sc_g12526_V2.1A	Sc_g05451_V2.1A	0.118003
Sc_g00388_V2.1A	Sc_g09367_V2.1A	0.118001
Sc_g03397_V2.1A	Sc_g07013_V2.1A	0.117959
Sc_g09096_V2.1A	Novel01015	0.117947
Novel01578	Sc_g09859_V2.1A	0.117865
Sc_g13736_V2.1A	Sc_g03922_V2.1A	0.117849
Sc_g10833_V2.1A	Sc_g07152_V2.1A	0.117831
Sc_g12327_V2.1A	Sc_g04465_V2.1A	0.117828
Novel01578	Sc_g04613_V2.1A	0.117813
Sc_g05307_V2.1A	Sc_g03045_V2.1A	0.117733
Sc_g03357_V2.1A	Novel00654	0.117714
Sc_g16489_V2.1A	Sc_g15252_V2.1A	0.117646
Novel01578	Novel00015	0.117593
Sc_g03319_V2.1A	Novel01088	0.117497
Sc_g11427_V2.1A	Sc_g12495_V2.1A	0.117488
Sc_g09709_V2.1A	Novel04634	0.117446
Sc_g00974_V2.1A	Novel01049	0.117303
Novel00504	Sc_g09051_V2.1A	0.117302
Sc_g14694_V2.1A	Novel04800	0.11729
Sc_g01843_V2.1A	Novel01923	0.117257
Sc_g15442_V2.1A	Novel03232	0.117182
Sc_g04116_V2.1A	Novel03850	0.117179
Sc_g08014_V2.1A	Novel05291	0.11715
Sc_g05238_V2.1A	Novel04941	0.117142
Sc_g13406_V2.1A	Novel04295	0.117114
Sc_g06432_V2.1A	Sc_g00962_V2.1A	0.1171
Novel04598	Sc_g00961_V2.1A	0.117085
Sc_g08244_V2.1B	Sc_g06975_V2.1A	0.117015
Novel04941	Novel01112	0.117
Sc_g10876_V2.1A	Sc_g05095_V2.1A	0.116965
Sc_g12805_V2.1A	Novel03862	0.116956
Sc_g14387_V2.1A	Sc_g15610_V2.1A	0.116924
Sc_g13170_V2.1A	Sc_g04862_V2.1A	0.116916
Sc_g14766_V2.1A	Sc_g00152_V2.1A	0.11688
Sc_g05952_V2.1A	Novel04874	0.116875
Sc_g06432_V2.1A	Sc_g05207_V2.1A	0.11687
Sc_g12700_V2.1A	Sc_g12726_V2.1A	0.116814
Sc_g10876_V2.1A	Sc_g14020_V2.1A	0.116806
Sc_g16101_V2.1A	Sc_g06119_V2.1A	0.116783
Sc_g00342_V2.1A	Novel04636	0.116777
Sc_g09096_V2.1A	Novel00864	0.116746
Sc_g10310_V2.1A	Sc_g04098_V2.1A	0.116734
Sc_g13406_V2.1A	Sc_g10892_V2.1A	0.116726
Sc_g12327_V2.1A	Novel03707	0.116547
Sc_g13764_V2.1A	Sc_g00864_V2.1A	0.116468
Sc_g08244_V2.1B	Sc_g15756_V2.1A	0.116409
Sc_g11532_V2.1A	Sc_g04448_V2.1A	0.116359
Sc_g01162_V2.1A	Novel00023	0.116287
Sc_g10310_V2.1A	Novel03581	0.116265
Sc_g14657_V2.1A	Sc_g07965_V2.1A	0.116147
Sc_g02663_V2.1A	Sc_g13739_V2.1A	0.116119
Sc_g11080_V2.1A	Sc_g03128_V2.1A	0.116105
Sc_g04917_V2.1A	Novel03432	0.11607
Sc_g15715_V2.1A	Sc_g05876_V2.1A	0.116048
Sc_g01824_V2.1A	Novel04523	0.116035
Sc_g10833_V2.1A	Sc_g02614_V2.1A	0.116023
Sc_g10097_V2.1A	Sc_g03426_V2.1A	0.11601
Sc_g13535_V2.1A	Sc_g07103_V2.1A	0.115908
Sc_g02134_V2.1A	Novel03759	0.115826
Sc_g00058_V2.1A	Sc_g00723_V2.1A	0.115782
Sc_g15828_V2.1A	Sc_g05876_V2.1A	0.11574
Sc_g13752_V2.1A	Sc_g09947_V2.1A	0.115722
Sc_g08334_V2.1A	Sc_g13758_V2.1A	0.115722
Sc_g02264_V2.1A	Sc_g02824_V2.1A	0.115701
Sc_g04707_V2.1A	Sc_g16257_V2.1A	0.115647
Sc_g09840_V2.1A	Novel03799	0.115637
Sc_g13736_V2.1A	Sc_g09664_V2.1A	0.115597
Sc_g13736_V2.1A	Sc_g10456_V2.1A	0.115543
Sc_g06759_V2.1A	Sc_g08555_V2.1A	0.115506
Sc_g03187_V2.1A	Sc_g12397_V2.1A	0.115502
Sc_g12367_V2.1A	Sc_g01398_V2.1A	0.115373
Sc_g08650_V2.1A	Novel03036	0.115369
Novel00504	Novel01836	0.11533
Sc_g15947_V2.1A	Sc_g15167_V2.1A	0.115239
Sc_g05140_V2.1A	Novel05147	0.115189
Sc_g04625_V2.1A	Sc_g11057_V2.1A	0.115161
Sc_g14694_V2.1A	Novel03313	0.115146
Sc_g00974_V2.1A	Sc_g06269_V2.1A	0.115098
Sc_g07955_V2.1A	Sc_g09690_V2.1A	0.115089
Sc_g08190_V2.1A	Sc_g13568_V2.1A	0.115067
Sc_g06105_V2.1A	Novel03431	0.114966
Sc_g02893_V2.1A	Novel01280	0.11486
Sc_g11532_V2.1A	Sc_g07953_V2.1A	0.114818
Sc_g16192_V2.1A	Sc_g04474_V2.1A	0.114793
Sc_g16101_V2.1A	Sc_g00720_V2.1A	0.114778
Sc_g04164_V2.1A	Novel01542	0.114654
Sc_g03187_V2.1A	Sc_g14344_V2.1A	0.114534
Sc_g09310_V2.1A	Sc_g10502_V2.1A	0.114456
Sc_g14402_V2.1A	Sc_g08368_V2.1A	0.114444
Sc_g02576_V2.1A	Sc_g02078_V2.1A	0.114393
Sc_g09310_V2.1A	Novel00534	0.11438
Sc_g10022_V2.1A	Sc_g15764_V2.1A	0.114356
Sc_g02155_V2.1A	Sc_g02288_V2.1A	0.114338
Sc_g00752_V2.1B	Sc_g03208_V2.1A	0.114326
Sc_g05705_V2.1A	Sc_g07403_V2.1A	0.114248
Sc_g09841_V2.1A	Sc_g08616_V2.1A	0.114244
Sc_g10876_V2.1A	Novel00277	0.11422
Sc_g07680_V2.1A	Novel04551	0.114133
Sc_g15796_V2.1A	Sc_g12505_V2.1A	0.114111
Sc_g13736_V2.1A	Sc_g11972_V2.1A	0.114103
Sc_g00073_V2.1A	Novel03216	0.114093
Sc_g16292_V2.1A	Sc_g07659_V2.1A	0.114086
Sc_g12846_V2.1A	Sc_g02494_V2.1A	0.114021
Sc_g10022_V2.1A	Sc_g05441_V2.1A	0.113928
Sc_g08748_V2.1A	Novel03256	0.113885
Sc_g02155_V2.1A	Sc_g02784_V2.1A	0.11371
Sc_g12793_V2.1A	Sc_g13199_V2.1A	0.113703
Sc_g13406_V2.1A	Sc_g04732_V2.1A	0.113658
Sc_g12640_V2.1A	Novel04858	0.113644
Sc_g03357_V2.1A	Sc_g11877_V2.1A	0.11364
Sc_g01819_V2.1A	Sc_g08129_V2.1A	0.113621
Sc_g03185_V2.1A	Novel01929	0.113565
Sc_g13764_V2.1A	Sc_g12642_V2.1A	0.113501
Sc_g15293_V2.1A	Sc_g05256_V2.1A	0.113428
Sc_g11316_V2.1A	Sc_g16390_V2.1A	0.113378
Sc_g04707_V2.1A	Sc_g14684_V2.1A	0.113375
Sc_g06879_V2.1A	Sc_g05105_V2.1A	0.113342
Sc_g13752_V2.1A	Sc_g10151_V2.1A	0.113322
Sc_g12640_V2.1A	Novel03487	0.113262
Sc_g10270_V2.1A	Sc_g00605_V2.1A	0.11326
Sc_g08795_V2.1A	Novel04509	0.11319
Sc_g00073_V2.1A	Sc_g08982_V2.1A	0.113122
Sc_g09341_V2.1A	Sc_g03942_V2.1A	0.113098
Sc_g14766_V2.1A	Novel00301	0.113097
Sc_g13394_V2.1A	Sc_g12462_V2.1A	0.113085
Sc_g11597_V2.1A	Novel00648	0.113075
Sc_g13406_V2.1A	Novel02089	0.113068
Sc_g10097_V2.1A	Sc_g12136_V2.1A	0.113062
Sc_g10013_V2.1A	Novel04093	0.113062
Sc_g16022_V2.1A	Sc_g10693_V2.1A	0.113016
Novel02738	Sc_g10310_V2.1A	0.113012
Sc_g12700_V2.1A	Sc_g11181_V2.1A	0.112995
Sc_g03110_V2.1A	Sc_g05031_V2.1A	0.112985
Sc_g15787_V2.1A	Novel01065	0.11298
Sc_g02576_V2.1A	Novel02683	0.112968
Sc_g08361_V2.1A	Novel03192	0.112956
Sc_g04022_V2.1A	Novel04707	0.11293
Novel02364	Sc_g14140_V2.1A	0.11288
Sc_g10232_V2.1A	Novel02910	0.112814
Sc_g14032_V2.1A	Sc_g14187_V2.1A	0.112791
Sc_g15040_V2.1A	Sc_g12693_V2.1A	0.112658
Sc_g04917_V2.1A	Novel03996	0.112627
Sc_g06538_V2.1A	Sc_g09126_V2.1A	0.112567
Sc_g00058_V2.1A	Sc_g13317_V2.1A	0.112554
Sc_g01824_V2.1A	Sc_g02497_V2.1A	0.112399
Sc_g15115_V2.1A	Sc_g05843_V2.1A	0.112334
Sc_g04478_V2.1A	Novel03288	0.112303
Sc_g03713_V2.1A	Sc_g02199_V2.1A	0.112299
Sc_g08212_V2.1A	Novel03602	0.112238
Sc_g00388_V2.1A	Sc_g03454_V2.1A	0.112237
Sc_g10833_V2.1A	Sc_g04876_V2.1A	0.11218
Sc_g13736_V2.1A	Novel00109	0.112111
Sc_g15796_V2.1A	Sc_g09928_V2.1A	0.11211
Sc_g00256_V2.1A	Novel04649	0.112032
Sc_g07413_V2.1A	Novel02616	0.11201
Sc_g08748_V2.1A	Novel04407	0.112005
Novel02364	Sc_g09886_V2.1A	0.111953
Sc_g02485_V2.1A	Novel01590	0.111938
Sc_g00606_V2.1A	Sc_g15885_V2.1A	0.111895
Sc_g02955_V2.1A	Sc_g06303_V2.1A	0.111894
Sc_g04707_V2.1A	Sc_g06878_V2.1A	0.111892
Sc_g14206_V2.1A	Novel03988	0.111879
Sc_g01121_V2.1A	Novel01894	0.111845
Sc_g02107_V2.1A	Sc_g10502_V2.1A	0.111757
Sc_g09310_V2.1A	Novel03766	0.111732
Sc_g10590_V2.1A	Sc_g02392_V2.1A	0.11171
Sc_g15293_V2.1A	Sc_g12770_V2.1A	0.111691
Sc_g14657_V2.1A	Sc_g05883_V2.1A	0.11167
Sc_g10270_V2.1A	Sc_g06948_V2.1A	0.111593
Sc_g13649_V2.1A	Sc_g09401_V2.1A	0.11159
Novel04907	Sc_g02556_V2.1A	0.111429
Novel04907	Novel04228	0.111413
Sc_g15796_V2.1A	Sc_g10572_V2.1A	0.111332
Sc_g09617_V2.1A	Sc_g08064_V2.1B	0.111327
Sc_g08212_V2.1A	Sc_g14397_V2.1A	0.111316
Novel01578	Sc_g16081_V2.1A	0.111294
Sc_g07955_V2.1A	Novel03625	0.111271
Sc_g07877_V2.1A	Sc_g06034_V2.1A	0.111267
Sc_g09310_V2.1A	Sc_g06417_V2.1A	0.111173
Sc_g16280_V2.1A	Sc_g00235_V2.1A	0.111164
Sc_g11481_V2.1A	Sc_g14756_V2.1A	0.111154
Sc_g14766_V2.1A	Sc_g09886_V2.1A	0.111092
Sc_g02015_V2.1A	Sc_g00583_V2.1A	0.11108
Sc_g16340_V2.1A	Novel02499	0.111031
Sc_g11532_V2.1A	Sc_g05667_V2.1A	0.111013
Sc_g00459_V2.1A	Sc_g08186_V2.1A	0.110924
Novel04907	Sc_g00073_V2.1A	0.110922
Sc_g00459_V2.1A	Sc_g04077_V2.1A	0.110892
Sc_g03397_V2.1A	Novel02304	0.110885
Sc_g09348_V2.1A	Sc_g00685_V2.1A	0.110876
Sc_g03357_V2.1A	Sc_g07999_V2.1A	0.110857
Sc_g13406_V2.1A	Novel02204	0.110767
Sc_g02485_V2.1A	Novel01132	0.110747
Sc_g15715_V2.1A	Sc_g13662_V2.1A	0.110743
Sc_g00342_V2.1A	Sc_g10171_V2.1A	0.110726
Sc_g15366_V2.1A	Sc_g14809_V2.1A	0.110697
Sc_g15820_V2.1A	Sc_g09900_V2.1A	0.110656
Sc_g08190_V2.1A	Novel02265	0.110635
Sc_g08539_V2.1A	Sc_g11056_V2.1B	0.110626
Novel04907	Novel02644	0.110604
Sc_g13406_V2.1A	Sc_g11932_V2.1B	0.110573
Novel04404	Novel00465	0.110572
Novel02737	Sc_g15322_V2.1A	0.110508
Sc_g03187_V2.1A	Sc_g09834_V2.1A	0.110385
Sc_g06461_V2.1A	Sc_g02610_V2.1A	0.110311
Sc_g08915_V2.1A	Sc_g04624_V2.1A	0.110311
Sc_g15763_V2.1A	Sc_g03601_V2.1A	0.110309
Sc_g03319_V2.1A	Sc_g15592_V2.1A	0.110301
Sc_g02107_V2.1A	Sc_g03920_V2.1A	0.110274
Sc_g04116_V2.1A	Novel01825	0.110261
Sc_g01824_V2.1A	Novel04590	0.110241
Sc_g07188_V2.1A	Sc_g10380_V2.1B	0.11023
Sc_g11597_V2.1A	Sc_g06851_V2.1A	0.11022
Sc_g09840_V2.1A	Sc_g05743_V2.1A	0.110196
Sc_g09766_V2.1A	Sc_g03080_V2.1A	0.110175
Sc_g00342_V2.1A	Novel04632	0.110157
Sc_g13388_V2.1A	Novel03335	0.110104
Sc_g03713_V2.1A	Sc_g12001_V2.1A	0.1101
Sc_g13170_V2.1A	Sc_g05477_V2.1A	0.110041
Sc_g16340_V2.1A	Sc_g13138_V2.1A	0.109866
Sc_g02323_V2.1A	Sc_g04713_V2.1A	0.10986
Novel02364	Novel04830	0.109853
Sc_g10140_V2.1A	Sc_g03615_V2.1A	0.10983
Sc_g03185_V2.1A	Novel02946	0.10979
Sc_g00606_V2.1A	Novel02575	0.109751
Sc_g09841_V2.1A	Novel01077	0.109725
Sc_g14086_V2.1A	Sc_g12895_V2.1A	0.109717
Sc_g13388_V2.1A	Novel01436	0.109713
Sc_g07354_V2.1A	Novel01112	0.109634
Novel02738	Sc_g00943_V2.1A	0.109609
Sc_g05412_V2.1A	Sc_g13842_V2.1A	0.109601
Sc_g05535_V2.1B	Novel04957	0.1096
Sc_g11532_V2.1A	Sc_g16367_V2.1A	0.109577
Sc_g13406_V2.1A	Novel03075	0.109555
Sc_g13406_V2.1A	Sc_g05028_V2.1A	0.109537
Sc_g02107_V2.1A	Sc_g09310_V2.1A	0.109526
Sc_g16285_V2.1A	Novel02863	0.109514
Sc_g04456_V2.1A	Novel00015	0.109493
Sc_g09301_V2.1A	Sc_g05387_V2.1A	0.109446
Sc_g12526_V2.1A	Novel01088	0.109446
Sc_g00022_V2.1A	Novel02957	0.109439
Sc_g02155_V2.1A	Sc_g00364_V2.1A	0.109434
Sc_g04403_V2.1A	Sc_g08805_V2.1A	0.109375
Sc_g14766_V2.1A	Sc_g02506_V2.1A	0.109361
Sc_g04023_V2.1A	Sc_g16111_V2.1A	0.109351
Sc_g15511_V2.1A	Sc_g04162_V2.1A	0.109324
Sc_g15185_V2.1A	Sc_g06348_V2.1A	0.1093
Sc_g03319_V2.1A	Sc_g02710_V2.1A	0.109278
Sc_g15828_V2.1A	Novel02265	0.10927
Sc_g03713_V2.1A	Novel04039	0.109235
Sc_g00974_V2.1A	Sc_g00430_V2.1A	0.109205
Sc_g13388_V2.1A	Sc_g04253_V2.1A	0.109157
Sc_g01367_V2.1A	Sc_g00135_V2.1A	0.109148
Sc_g07413_V2.1A	Sc_g11095_V2.1A	0.109095
Sc_g07652_V2.1A	Novel00890	0.109074
Novel02364	Sc_g08680_V2.1A	0.109069
Sc_g01843_V2.1A	Sc_g06960_V2.1A	0.109039
Sc_g00718_V2.1A	Sc_g06143_V2.1A	0.109037
Sc_g11578_V2.1A	Sc_g10064_V2.1A	0.10899
Sc_g02155_V2.1A	Sc_g06483_V2.1A	0.108969
Sc_g11382_V2.1A	Sc_g11785_V2.1A	0.108964
Sc_g10025_V2.1A	Sc_g10948_V2.1A	0.108888
Sc_g07533_V2.1A	Sc_g12716_V2.1C	0.108886
Sc_g04216_V2.1A	Sc_g08298_V2.1A	0.10875
Sc_g02323_V2.1A	Sc_g10494_V2.1B	0.108695
Sc_g07533_V2.1A	Sc_g15332_V2.1A	0.108651
Sc_g06899_V2.1A	Sc_g15400_V2.1A	0.108631
Sc_g15796_V2.1A	Novel03868	0.108623
Sc_g15035_V2.1A	Sc_g07436_V2.1A	0.108586
Sc_g04625_V2.1A	Sc_g06289_V2.1A	0.108582
Sc_g16017_V2.1A	Sc_g02192_V2.1A	0.108555
Sc_g09310_V2.1A	Novel02212	0.108502
Sc_g10833_V2.1A	Sc_g05146_V2.1A	0.108464
Sc_g07533_V2.1A	Sc_g06967_V2.1A	0.108433
Sc_g12805_V2.1A	Sc_g09449_V2.1A	0.10838
Sc_g04500_V2.1A	Sc_g04706_V2.1A	0.108372
Sc_g09657_V2.1A	Sc_g14708_V2.1A	0.108322
Sc_g09840_V2.1A	Sc_g13976_V2.1A	0.108296
Sc_g15040_V2.1A	Sc_g13826_V2.1A	0.10827
Sc_g07652_V2.1A	Sc_g07011_V2.1A	0.108206
Sc_g15185_V2.1A	Novel05011	0.108179
Sc_g04375_V2.1F	Novel03046	0.108136
Sc_g09709_V2.1A	Novel02409	0.108109
Sc_g03185_V2.1A	Novel00859	0.108098
Sc_g16489_V2.1A	Novel00251	0.108088
Sc_g04088_V2.1A	Novel04646	0.108087
Sc_g12700_V2.1A	Novel03947	0.108074
Sc_g02946_V2.1A	Sc_g14571_V2.1A	0.108065
Sc_g14694_V2.1A	Novel03826	0.10804
Sc_g07877_V2.1A	Novel04209	0.108002
Sc_g11597_V2.1A	Sc_g16481_V2.1A	0.108001
Sc_g14466_V2.1A	Sc_g15947_V2.1A	0.107978
Sc_g15828_V2.1A	Sc_g16177_V2.1A	0.107958
Sc_g02576_V2.1A	Sc_g12626_V2.1A	0.107927
Sc_g05726_V2.1A	Novel02904	0.107885
Sc_g03458_V2.1A	Novel02303	0.107834
Novel05272	Novel03803	0.107742
Sc_g13406_V2.1A	Sc_g09168_V2.1A	0.107739
Sc_g09341_V2.1A	Sc_g08546_V2.1A	0.10772
Sc_g01843_V2.1A	Novel01691	0.107716
Sc_g02485_V2.1A	Novel02495	0.107681
Sc_g00058_V2.1A	Sc_g02629_V2.1A	0.107556
Sc_g09301_V2.1A	Sc_g02343_V2.1A	0.107531
Sc_g00771_V2.1A	Novel04903	0.107506
Sc_g10833_V2.1A	Sc_g05610_V2.1A	0.107474
Sc_g02264_V2.1A	Sc_g15242_V2.1A	0.107458
Sc_g13769_V2.1A	Sc_g12069_V2.1A	0.107422
Sc_g13406_V2.1A	Sc_g00439_V2.1A	0.10742
Sc_g14154_V2.1A	Novel00813	0.107354
Sc_g07533_V2.1A	Sc_g08657_V2.1A	0.10734
Sc_g02232_V2.1A	Novel01909	0.107303
Sc_g06766_V2.1A	Sc_g07702_V2.1A	0.107275
Sc_g13736_V2.1A	Sc_g15930_V2.1A	0.107274
Sc_g00752_V2.1B	Sc_g14280_V2.1A	0.10724
Sc_g02110_V2.1A	Sc_g15713_V2.1A	0.10724
Sc_g02107_V2.1A	Novel01755	0.1072
Sc_g09750_V2.1A	Novel04364	0.107187
Sc_g05726_V2.1A	Novel00613	0.107133
Sc_g11860_V2.1A	Sc_g05560_V2.1A	0.107102
Sc_g02955_V2.1A	Sc_g03352_V2.1A	0.107062
Sc_g09657_V2.1A	Novel04099	0.107062
Sc_g01930_V2.1A	Novel03210	0.106975
Sc_g09175_V2.1A	Sc_g06467_V2.1A	0.106947
Sc_g01930_V2.1A	Sc_g04131_V2.1A	0.106929
Sc_g14032_V2.1A	Sc_g12877_V2.1A	0.106852
Sc_g09841_V2.1A	Sc_g03279_V2.1A	0.10678
Sc_g06538_V2.1A	Sc_g00593_V2.1A	0.106715
Sc_g07188_V2.1A	Novel00385	0.106573
Sc_g12700_V2.1A	Novel03936	0.106548
Sc_g08587_V2.1A	Novel00019	0.106526
Novel00504	Sc_g15127_V2.1A	0.10644
Sc_g12640_V2.1A	Sc_g03692_V2.1A	0.106408
Sc_g00569_V2.1A	Novel02819	0.106372
Sc_g01819_V2.1A	Sc_g01921_V2.1A	0.106326
Sc_g10222_V2.1A	Sc_g08605_V2.1A	0.106308
Sc_g09888_V2.1A	Novel02611	0.106305
Sc_g15796_V2.1A	Sc_g12360_V2.1A	0.106285
Sc_g15051_V2.1A	Novel00421	0.106246
Sc_g01162_V2.1A	Sc_g09090_V2.1A	0.106242
Sc_g07533_V2.1A	Sc_g02201_V2.1B	0.106221
Sc_g00022_V2.1A	Sc_g02672_V2.1A	0.106216
Sc_g14329_V2.1A	Novel01049	0.106215
Sc_g04375_V2.1F	Sc_g07889_V2.1A	0.106191
Sc_g04917_V2.1A	Sc_g07403_V2.1A	0.106186
Sc_g13394_V2.1A	Sc_g12135_V2.1A	0.106185
Sc_g13450_V2.1A	Novel00035	0.106092
Sc_g16101_V2.1A	Sc_g12737_V2.1A	0.10609
Sc_g12700_V2.1A	Novel00768	0.105944
Sc_g10884_V2.1A	Sc_g05703_V2.1A	0.105939
Sc_g15115_V2.1A	Sc_g09991_V2.1A	0.105871
Sc_g12700_V2.1A	Sc_g14062_V2.1A	0.105838
Sc_g15763_V2.1A	Sc_g03615_V2.1A	0.105828
Sc_g03901_V2.1A	Novel02075	0.105793
Sc_g08830_V2.1A	Sc_g09251_V2.1A	0.105751
Sc_g03814_V2.1A	Sc_g10943_V2.1A	0.105663
Novel03341	Sc_g09525_V2.1A	0.105646
Sc_g15828_V2.1A	Sc_g14875_V2.1A	0.105631
Sc_g04478_V2.1A	Sc_g02682_V2.1A	0.105621
Sc_g03713_V2.1A	Novel00620	0.105548
Sc_g11860_V2.1A	Sc_g09176_V2.1A	0.105495
Sc_g12526_V2.1A	Sc_g15592_V2.1A	0.105418
Sc_g08354_V2.1A	Novel04631	0.105414
Sc_g02107_V2.1A	Novel02295	0.105384
Sc_g00342_V2.1A	Novel02244	0.105339
Sc_g07188_V2.1A	Novel01534	0.105317
Sc_g05307_V2.1A	Novel02186	0.105279
Sc_g10833_V2.1A	Novel03458	0.105239
Sc_g10064_V2.1A	Sc_g04173_V2.1A	0.105192
Sc_g09176_V2.1A	Novel03785	0.105086
Sc_g01843_V2.1A	Sc_g04191_V2.1A	0.105071
Sc_g15366_V2.1A	Novel00081	0.105066
Sc_g10064_V2.1A	Novel04784	0.105039
Sc_g10310_V2.1A	Novel02984	0.105035
Sc_g16292_V2.1A	Sc_g10648_V2.1A	0.104995
Sc_g15116_V2.1A	Novel04940	0.104964
Sc_g15828_V2.1A	Sc_g07042_V2.1A	0.104955
Sc_g12805_V2.1A	Sc_g10168_V2.1A	0.104955
Sc_g09841_V2.1A	Sc_g03056_V2.1A	0.104904
Sc_g05140_V2.1A	Sc_g05097_V2.1B	0.104871
Sc_g13844_V2.1A	Novel05107	0.104842
Sc_g02576_V2.1A	Sc_g12647_V2.1A	0.104789
Sc_g05456_V2.1A	Novel03117	0.104783
Novel04430	Sc_g06989_V2.1A	0.104726
Sc_g02274_V2.1A	Novel05222	0.104711
Sc_g15040_V2.1A	Sc_g14321_V2.1A	0.104705
Sc_g05804_V2.1A	Sc_g05603_V2.1A	0.104701
Sc_g08212_V2.1A	Novel03178	0.10467
Sc_g02946_V2.1A	Novel04648	0.104643
Sc_g00696_V2.1A	Sc_g00274_V2.1A	0.104639
Sc_g03397_V2.1A	Sc_g09308_V2.1A	0.104637
Sc_g14402_V2.1A	Sc_g12769_V2.1A	0.10462
Sc_g03713_V2.1A	Novel02755	0.10458
Sc_g07652_V2.1A	Sc_g09273_V2.1A	0.104555
Sc_g08587_V2.1A	Novel04590	0.104553
Sc_g13649_V2.1A	Sc_g06139_V2.1A	0.104512
Sc_g02415_V2.1A	Sc_g03921_V2.1A	0.1045
Sc_g09657_V2.1A	Sc_g00286_V2.1A	0.104472
Sc_g01367_V2.1A	Novel00724	0.10445
Sc_g09175_V2.1A	Novel01554	0.104342
Sc_g14402_V2.1A	Sc_g08111_V2.1A	0.104306
Sc_g02415_V2.1A	Sc_g03122_V2.1A	0.104305
Sc_g09808_V2.1A	Sc_g00621_V2.1A	0.104289
Sc_g10884_V2.1A	Sc_g02839_V2.1A	0.104152
Sc_g14329_V2.1A	Sc_g02706_V2.1A	0.104143
Sc_g09348_V2.1A	Novel04795	0.104126
Sc_g02576_V2.1A	Novel02728	0.104063
Sc_g09840_V2.1A	Sc_g14511_V2.1A	0.104046
Sc_g06024_V2.1A	Novel02780	0.104041
Sc_g00303_V2.1A	Sc_g04920_V2.1A	0.104035
Sc_g07652_V2.1A	Novel00360	0.103978
Sc_g02813_V2.1A	Sc_g15781_V2.1A	0.103978
Sc_g15947_V2.1A	Sc_g05107_V2.1A	0.103958
Sc_g10833_V2.1A	Sc_g15844_V2.1A	0.103953
Sc_g04124_V2.1A	Sc_g03348_V2.1A	0.103932
Sc_g03319_V2.1A	Sc_g05451_V2.1A	0.10392
Sc_g00974_V2.1A	Sc_g00446_V2.1A	0.103909
Sc_g07652_V2.1A	Sc_g01364_V2.1A	0.103866
Sc_g10502_V2.1A	Sc_g06271_V2.1A	0.103854
Sc_g10502_V2.1A	Sc_g12169_V2.1A	0.10385
Sc_g12792_V2.1A	Novel01476	0.103849
Sc_g09176_V2.1A	Sc_g08261_V2.1A	0.103815
Sc_g15690_V2.1A	Sc_g16130_V2.1A	0.103799
Sc_g09310_V2.1A	Novel00766	0.103776
Sc_g04022_V2.1A	Sc_g01618_V2.1A	0.103721
Sc_g13769_V2.1A	Sc_g03814_V2.1A	0.103711
Sc_g15820_V2.1A	Novel01799	0.103709
Sc_g09341_V2.1A	Sc_g13181_V2.1A	0.103702
Sc_g03397_V2.1A	Novel02365	0.103697
Sc_g15403_V2.1A	Sc_g13900_V2.1A	0.103696
Sc_g11134_V2.1A	Sc_g02903_V2.1A	0.103589
Sc_g11427_V2.1A	Novel02918	0.103584
Sc_g07877_V2.1A	Sc_g11358_V2.1A	0.103522
Sc_g09657_V2.1A	Novel03873	0.103508
Sc_g14206_V2.1A	Novel03389	0.103506
Sc_g09270_V2.1A	Sc_g03884_V2.1A	0.103466
Sc_g12367_V2.1A	Sc_g10987_V2.1A	0.103409
Sc_g03713_V2.1A	Sc_g13567_V2.1A	0.103404
Sc_g16192_V2.1A	Sc_g04109_V2.1A	0.10339
Sc_g15115_V2.1A	Sc_g02976_V2.1A	0.103377
Novel02162	Sc_g00042_V2.1A	0.103376
Sc_g12805_V2.1A	Sc_g12738_V2.1A	0.1033
Sc_g02155_V2.1A	Novel01716	0.10325
Sc_g03357_V2.1A	Sc_g04674_V2.1A	0.103233
Sc_g07652_V2.1A	Sc_g13088_V2.1A	0.103215
Novel02162	Sc_g13923_V2.1A	0.103195
Sc_g04543_V2.1A	Sc_g11296_V2.1A	0.103186
Sc_g02773_V2.1A	Novel02986	0.103172
Novel04313	Novel02873	0.103157
Sc_g00591_V2.1A	Sc_g01657_V2.1A	0.10307
Sc_g09617_V2.1A	Sc_g02626_V2.1A	0.10306
Sc_g03793_V2.1A	Sc_g02044_V2.1A	0.103016
Sc_g14032_V2.1A	Sc_g11868_V2.1A	0.103007
Sc_g15796_V2.1A	Sc_g08828_V2.1A	0.102986
Sc_g10310_V2.1A	Sc_g01843_V2.1A	0.102984
Sc_g02189_V2.1A	Sc_g10630_V2.1A	0.102981
Sc_g07652_V2.1A	Sc_g12611_V2.1A	0.102972
Sc_g14694_V2.1A	Novel03325	0.102972
Sc_g10795_V2.1A	Novel02708	0.102923
Sc_g04124_V2.1A	Sc_g13596_V2.1A	0.102919
Sc_g03187_V2.1A	Sc_g03079_V2.1A	0.10291
Sc_g08650_V2.1A	Novel02759	0.10289
Sc_g00388_V2.1A	Sc_g15923_V2.1A	0.102879
Sc_g15820_V2.1A	Sc_g15827_V2.1A	0.102859
Sc_g08563_V2.1A	Novel04606	0.102839
Sc_g16292_V2.1A	Sc_g15734_V2.1A	0.102832
Sc_g07652_V2.1A	Sc_g10299_V2.1A	0.102792
Sc_g01824_V2.1A	Sc_g07206_V2.1B	0.102779
Sc_g06759_V2.1A	Sc_g03024_V2.1A	0.102762
Sc_g02767_V2.1A	Novel00756	0.102747
Sc_g10833_V2.1A	Sc_g12590_V2.1A	0.102709
Sc_g02325_V2.1A	Novel04157	0.102698
Sc_g00303_V2.1A	Novel03147	0.102674
Sc_g10140_V2.1A	Novel03900	0.102671
Sc_g03110_V2.1A	Novel02592	0.102627
Sc_g04707_V2.1A	Sc_g12111_V2.1A	0.102589
Sc_g12367_V2.1A	Sc_g02141_V2.1A	0.102587
Sc_g07652_V2.1A	Sc_g14811_V2.1A	0.102527
Sc_g13816_V2.1A	Sc_g13422_V2.1A	0.102481
Sc_g12700_V2.1A	Sc_g15593_V2.1A	0.102466
Sc_g15820_V2.1A	Sc_g02191_V2.1A	0.10238
Sc_g14154_V2.1A	Novel01967	0.102345
Sc_g13170_V2.1A	Novel04333	0.102276
Sc_g11712_V2.1A	Sc_g12559_V2.1A	0.102248
Sc_g02520_V2.1A	Sc_g03031_V2.1A	0.102241
Sc_g07188_V2.1A	Sc_g11453_V2.1A	0.102202
Sc_g05726_V2.1A	Sc_g00430_V2.1A	0.102172
Sc_g06766_V2.1A	Sc_g05551_V2.1A	0.102171
Sc_g14699_V2.1A	Sc_g03738_V2.1A	0.102163
Sc_g10583_V2.1A	Sc_g16001_V2.1A	0.102142
Sc_g13388_V2.1A	Novel00996	0.102123
Sc_g14086_V2.1A	Novel02925	0.102119
Sc_g09766_V2.1A	Sc_g10038_V2.1A	0.102041
Sc_g03458_V2.1A	Novel00909	0.102008
Sc_g07652_V2.1A	Sc_g01765_V2.1A	0.101982
Sc_g09840_V2.1A	Sc_g00184_V2.1A	0.101935
Sc_g04301_V2.1A	Sc_g08683_V2.1A	0.101925
Sc_g01255_V2.1A	Novel01923	0.101899
Sc_g11123_V2.1A	Sc_g04109_V2.1A	0.101895
Sc_g03793_V2.1A	Novel03395	0.101878
Sc_g07533_V2.1A	Novel02439	0.101853
Sc_g16223_V2.1A	Sc_g03928_V2.1B	0.101819
Sc_g05913_V2.1A	Sc_g03559_V2.1A	0.101798
Sc_g08563_V2.1A	Sc_g00982_V2.1A	0.101721
Sc_g07533_V2.1A	Sc_g09660_V2.1A	0.101718
Sc_g09176_V2.1A	Sc_g02568_V2.1A	0.101693
Novel00504	Sc_g07444_V2.1A	0.101687
Sc_g04543_V2.1A	Sc_g08539_V2.1A	0.101687
Sc_g15115_V2.1A	Sc_g16089_V2.1A	0.101521
Sc_g07188_V2.1A	Novel01890	0.101485
Sc_g10232_V2.1A	Sc_g07862_V2.1A	0.10144
Sc_g15442_V2.1A	Sc_g07416_V2.1A	0.101436
Novel04430	Sc_g11565_V2.1A	0.101429
Sc_g02813_V2.1A	Sc_g14831_V2.1A	0.101402
Sc_g12792_V2.1A	Sc_g02893_V2.1A	0.101395
Sc_g04022_V2.1A	Novel03056	0.101393
Sc_g07533_V2.1A	Novel01712	0.101391
Sc_g04301_V2.1A	Sc_g00102_V2.1A	0.101371
Sc_g00426_V2.1A	Novel02161	0.101357
Sc_g09175_V2.1A	Sc_g13733_V2.1A	0.101345
Sc_g04917_V2.1A	Sc_g02447_V2.1A	0.101304
Sc_g09841_V2.1A	Sc_g01192_V2.1A	0.101301
Sc_g09802_V2.1A	Novel04714	0.101293
Sc_g11532_V2.1A	Novel01950	0.101279
Sc_g03319_V2.1A	Sc_g04828_V2.1A	0.101262
Sc_g11080_V2.1A	Novel02151	0.101225
Sc_g01819_V2.1A	Sc_g05160_V2.1A	0.101193
Sc_g14387_V2.1A	Sc_g03794_V2.1A	0.101186
Sc_g10833_V2.1A	Novel03822	0.101176
Sc_g00388_V2.1A	Novel00955	0.10116
Sc_g14694_V2.1A	Sc_g09388_V2.1A	0.101155
Sc_g10833_V2.1A	Novel00586	0.101152
Sc_g12069_V2.1A	Sc_g14321_V2.1A	0.101142
Sc_g02107_V2.1A	Sc_g03556_V2.1A	0.101138
Sc_g10097_V2.1A	Sc_g11576_V2.1A	0.101105
Novel02047	Sc_g06207_V2.1A	0.101104
Sc_g00073_V2.1A	Sc_g07940_V2.1A	0.101097
Sc_g01819_V2.1A	Novel01309	0.101072
Sc_g16340_V2.1A	Sc_g15028_V2.1A	0.101055
Sc_g01819_V2.1A	Sc_g12656_V2.1A	0.101045
Sc_g09657_V2.1A	Novel01961	0.100994
Sc_g07847_V2.1A	Sc_g06568_V2.1A	0.100957
Sc_g07413_V2.1A	Novel03891	0.100947
Sc_g02264_V2.1A	Novel02721	0.100935
Novel03341	Sc_g15683_V2.1A	0.100918
Sc_g15820_V2.1A	Sc_g16247_V2.1A	0.100916
Sc_g09957_V2.1A	Novel05295	0.100866
Sc_g02264_V2.1A	Sc_g10297_V2.1A	0.100859
Sc_g13736_V2.1A	Sc_g02034_V2.1A	0.100823
Sc_g15442_V2.1A	Novel00264	0.100787
Sc_g13000_V2.1A	Sc_g08369_V2.1A	0.100785
Sc_g02520_V2.1A	Sc_g13397_V2.1A	0.100784
Sc_g00487_V2.1A	Novel01206	0.100749
Sc_g12167_V2.1A	Novel02151	0.100746
Sc_g07586_V2.1A	Sc_g05431_V2.1A	0.100733
Sc_g07413_V2.1A	Sc_g07487_V2.1A	0.100705
Sc_g02663_V2.1A	Novel03501	0.100695
Sc_g15796_V2.1A	Novel04735	0.100693
Sc_g15828_V2.1A	Sc_g15123_V2.1A	0.100676
Sc_g16285_V2.1A	Novel02830	0.100585
Sc_g02767_V2.1A	Sc_g11883_V2.1A	0.100495
Sc_g08335_V2.1A	Sc_g05212_V2.1A	0.100494
Sc_g07533_V2.1A	Novel04909	0.100488
Novel04907	Sc_g05901_V2.1A	0.100474
Sc_g14154_V2.1A	Sc_g14189_V2.1A	0.100474
Sc_g10394_V2.1A	Novel00746	0.100472
Sc_g05804_V2.1A	Novel02784	0.100457
Sc_g12805_V2.1A	Novel00665	0.100408
Sc_g07843_V2.1A	Sc_g10355_V2.1A	0.100401
Sc_g10984_V2.1A	Novel04667	0.100355
Sc_g13816_V2.1A	Sc_g13429_V2.1A	0.100329
Sc_g05913_V2.1A	Sc_g02674_V2.1A	0.100269
Sc_g03444_V2.1A	Sc_g06588_V2.1A	0.100268
Sc_g08563_V2.1A	Sc_g06170_V2.1A	0.100244
Sc_g02576_V2.1A	Sc_g14509_V2.1A	0.100234
Sc_g09848_V2.1A	Sc_g07147_V2.1A	0.100217
Sc_g02415_V2.1A	Sc_g06111_V2.1B	0.100191
Sc_g13736_V2.1A	Sc_g03494_V2.1A	0.100158
Sc_g04088_V2.1A	Sc_g06837_V2.1A	0.100117
Sc_g02767_V2.1A	Sc_g16292_V2.1A	0.100076
Sc_g04996_V2.1B	Novel04903	0.100075
Sc_g07652_V2.1A	Sc_g00815_V2.1A	0.100058
Sc_g03419_V2.1A	Sc_g11292_V2.1A	0.100047
Sc_g11578_V2.1A	Novel04430	0.10002
