# Supplementary material for: Exploring the mechanisms of desert plant adaptation to arid climates: a multi-omics analysis of dehydration and rehydration responses in Syntrichia caninervis
Source: Stress Biol. 2025 Nov 4;5(1):68. doi: 10.1007/s44154-025-00241-w (PMC12583356; doi:10.1007/s44154-025-00241-w)
Supplement: Supplementary file 1 — Supplementary Material 1. [file 44154_2025_241_MOESM1_ESM.zip › Table S2.XLSX]

## Sheet: Table S2
Gene_id	WS_1	WS_2	WS_3	D1_1	D1_2	D1_3	D2_1	D2_2	D2_3	R1_1	R1_2	R1_3	R2_1	R2_2	R2_3
Sc_g16541_V2.1A	28.2656	37.1619	27.183	116.587	103.399	78.8743	38.5594	36.2643	68.0547	34.8931	38.3831	28.8179	91.4411	66.8107	90.4279
Sc_g16540_V2.1A	7.70766	13.3965	7.49663	27.7455	31.6303	21.14	12.9383	7.91606	21.4827	12.9488	14.1843	8.93448	25.4786	13.5132	30.9264
Sc_g16536_V2.1A	17.1155	14.1014	24.7256	24.7749	11.165	16.5558	17.5786	21.5907	32.5838	31.1198	27.9585	46.7961	43.1352	57.6277	67.5846
Sc_g16535_V2.1A	40.1053	36.9305	33.2776	13.216	17.4684	13.5773	9.95445	10.3663	12.6124	38.1922	35.8346	26.7427	57.814	76.644	73.4752
Sc_g16534_V2.1A	9.10631	11.6978	9.31731	16.5288	22.3542	12.8858	24.5233	25.8076	33.7005	13.6219	14.0233	14.3177	10.5375	11.0313	11.3708
Sc_g16532_V2.1A	242.074	270.076	330.084	117.438	191.925	114.13	102.021	144.74	92.3818	291.009	279.299	288.732	157.822	207.686	152.657
Sc_g16531_V2.1A	113.298	137.428	156.933	90.1163	133.045	116.583	49.9916	64.5063	49.6307	186.062	175.352	151.948	161.245	219.29	118.203
Sc_g16530_V2.1A	4.37036	5.1096	3.48211	8.50076	9.57413	6.43238	3.49039	3.19453	4.83608	3.13351	4.90143	3.22881	11.1645	8.67934	9.61132
Sc_g16528_V2.1A	1.5369	1.24311	0.630168	2.72718	2.78692	2.24773	2.67605	2.04932	3.38058	1.6396	2.2775	0.370074	2.6683	1.82866	3.5075
Sc_g16527_V2.1A	4.01391	3.44887	3.31859	5.38907	5.10098	4.22668	3.68721	2.14789	5.63306	2.64751	2.98382	3.13724	6.96511	5.29892	10.9325
Sc_g16525_V2.1A	15.0312	24.6667	18.6801	42.6842	47.1548	50.9649	54.6504	47.0612	56.5448	36.9364	39.5429	29.2724	48.3746	38.4983	63.5627
Sc_g16521_V2.1A	22.0489	65.026	50.0712	192.5	128.597	201.369	50.2716	34.7376	37.9624	44.1368	42.7902	36.8328	67.1809	56.9092	72.2542
Sc_g16520_V2.1A	10.7704	22.3622	10.2531	19.6359	20.2522	22.7812	8.98386	6.29402	6.41403	15.6723	20.2351	9.84379	16.1447	13.1583	16.0733
Sc_g16511_V2.1A	6.29067	7.55192	6.3126	13.5578	20.0094	9.15176	12.6566	9.61536	12.1345	10.3694	9.78814	7.17514	13.3507	10.7783	15.8678
Sc_g16508_V2.1A	6.80204	14.3964	4.76457	21.6254	17.7307	25.3676	15.8814	10.113	14.1026	10.1938	11.2978	8.39417	19.6189	17.4816	27.08
Sc_g16507_V2.1A	10.2885	13.2742	7.66539	35.0745	36.8366	30.0793	19.8805	14.6356	20.296	11.2437	14.2609	9.83404	25.9504	21.8021	27.7563
Sc_g16504_V2.1A	0.319682	0.724005	0.262156	1.91998	1.19562	1.79535	0.404823	0.306913	0.342087	0.487209	0.189493	0	1.71877	1.82578	2.23737
Sc_g16500_V2.1A	12.622	11.0052	7.30984	41.6411	37.7993	22.7776	19.1217	17.6633	17.3475	15.6283	14.4774	14.6814	30.8879	22.2575	23.8042
Sc_g16498_V2.1A	6.87754	10.0131	5.86736	11.992	13.1251	7.1253	1.79101	2.98192	3.67977	2.33301	4.04381	1.92317	9.84069	6.17699	11.2403
Sc_g16494_V2.1A	94.5097	158.636	150.384	142.182	149.992	108.752	153.855	145.742	153.858	227.488	217.194	245.162	132.897	180.789	113.62
Sc_g16491_V2.1A	66.3711	103.28	103.238	301.805	438.077	139.904	28.6168	19.3039	30.5289	109.017	118.5	101.289	259.681	202.539	365.644
Sc_g16490_V2.1A	0.966659	7.88131	4.28064	5.7001	4.73279	9.36468	0.550849	1.48488	0.827524	1.59109	1.54707	1.8854	3.50814	7.45311	10.0598
Sc_g16489_V2.1A	3.97807	5.37534	1.91895	11.6265	14.5598	6.40661	4.74122	3.36985	3.08831	5.20682	6.03373	1.52136	5.89745	4.4103	4.48595
Sc_g16488_V2.1A	4.41901	9.04743	3.22747	6.38999	8.38098	6.83447	2.8854	2.05496	1.92104	8.20798	12.2784	3.66605	6.05572	4.96874	3.27764
Sc_g16484_V2.1A	7.4398	5.81107	5.61158	9.98085	11.449	8.51625	18.7722	23.0892	35.1125	10.577	11.2388	12.4032	11.8657	11.3757	10.7365
Sc_g16483_V2.1A	30.8989	29.5724	52.1506	62.617	48.0818	24.9701	27.5717	41.5305	46.2901	40.2136	43.8292	41.7346	71.4253	53.5569	61.5304
Sc_g16482_V2.1A	0.902215	1.4595	1.1098	4.86443	5.90503	3.9585	3.49891	3.24816	4.42495	2.81877	2.54026	2.36257	4.92656	4.95954	4.87304
Sc_g16481_V2.1A	2.83553	3.50281	2.53668	9.28905	13.6725	10.0433	7.8343	7.42438	7.9994	6.36434	4.12553	1.67591	11.9537	5.74166	8.0008
Sc_g16480_V2.1A	4.15002	5.44675	2.1832	13.1036	18.3964	9.6195	4.43725	2.78146	5.44634	6.84987	8.14563	5.37357	6.23594	5.00867	7.57691
Sc_g16478_V2.1A	70.8841	124.894	89.7958	178.275	219.335	159.867	65.0612	47.8655	95.2394	78.1204	93.7147	56.4596	157.314	109.782	194.367
Sc_g16473_V2.1A	4.69714	5.80621	2.9537	13.3002	14.6956	11.2674	11.3028	8.45281	8.51996	8.10882	8.46509	6.50474	8.51479	8.0299	7.57595
Sc_g16472_V2.1A	1016.42	1107.2	1128.43	562.432	590.089	415.733	241.307	245.527	277.105	597.054	529.513	718.073	561.594	470.311	581.371
Sc_g16469_V2.1A	4.05086	4.32942	2.46345	15.4324	16.7133	14.618	5.27382	4.58821	6.81872	2.78856	3.96596	3.20574	10.0485	6.23878	12.5065
Sc_g16467_V2.1A	2.05243	2.78066	1.89349	7.52909	9.0718	5.35804	2.03051	2.17571	4.16377	1.99409	3.04146	1.94596	3.79325	3.2968	7.96288
Sc_g16466_V2.1A	33.9291	31.2268	30.7951	26.0339	30.0159	23.9341	46.4069	44.9604	56.1055	34.0378	34.5119	35.2774	27.7283	19.3778	25.9613
Sc_g16465_V2.1A	7.71626	6.76136	6.67928	5.82214	5.72078	4.13788	5.36066	5.72752	7.37782	15.2879	18.2636	25.3156	2.88101	3.12159	4.36989
Sc_g16463_V2.1A	21.6532	37.0797	25.6838	59.661	45.7503	79.6405	15.7176	13.8093	17.709	13.0115	13.2017	6.70363	26.506	16.96	27.8145
Sc_g16457_V2.1A	0.168638	0.982095	0.103719	2.27885	0.43003	1.68699	0.160164	0.0809511	0.0902285	0.385517	0.0749707	0.274097	0.680014	0.866821	0.923677
Sc_g16456_V2.1A	2.94326	5.76955	6.38901	6.38071	7.94685	5.10469	1.69914	1.71758	2.47022	3.37743	4.41288	2.93909	2.96708	4.00466	5.21562
Sc_g16447_V2.1A	63.0117	65.1592	93.1238	59.1386	50.1358	54.0807	55.9714	43.0336	50.8157	83.0039	78.1545	118.697	324.951	286.842	335.405
Sc_g16446_V2.1A	0.773327	4.00321	4.1221	5.48898	4.73279	1.90008	2.69304	1.73235	1.37921	4.71433	9.16784	4.18977	3.11835	0.883332	3.52976
Sc_g16445_V2.1A	6.55734	9.61466	8.40928	14.6257	13.9463	8.08023	13.2507	11.2514	14.3324	8.54775	12.529	10.2801	33.896	19.2432	37.4446
Sc_g16444_V2.1A	16.1103	16.5798	6.87122	9.41492	3.55077	12.7872	107.182	55.2609	95.6397	8.14314	16.9155	2.45622	5.5496	3.9532	13.3765
Sc_g16442_V2.1A	3.55565	6.62059	4.28447	10.1624	8.28978	7.56466	9.92414	10.2409	9.70621	11.8774	11.5489	11.7156	11.4848	11.4383	17.0905
Sc_g16441_V2.1A	13.4812	18.4403	9.98816	34.1884	30.2094	17.1007	36.9775	36.1796	27.9051	30.2238	29.3415	29.7232	25.0817	19.2634	21.8574
Sc_g16440_V2.1A	2.89863	6.1019	4.35274	24.9109	33.022	13.9929	13.8363	10.5531	12.2863	12.6677	13.7231	9.70815	16.5838	15.7378	15.3955
Sc_g16436_V2.1A	14.0471	9.77682	11.8004	9.87696	16.7045	14.6474	26.0968	27.4326	40.1087	9.96274	10.8447	10.5434	7.87482	6.16376	9.13271
Sc_g16435_V2.1A	132.839	75.6033	23.2494	8.31264	8.30314	21.0545	16.4288	15.8745	14.5633	4.67556	4.65931	4.52054	34.7737	18.7853	14.5371
Sc_g16428_V2.1A	11.033	7.41378	7.56166	6.33076	15.7927	9.17835	9.62896	9.24901	7.9281	6.96362	9.13676	4.0513	16.5101	9.11778	10.1556
Sc_g16426_V2.1A	17.0902	21.6294	19.5796	26.2437	29.5662	19.6502	19.2151	20.7909	16.0692	17.3896	16.0148	14.4789	9.60659	13.8874	10.8788
Sc_g16425_V2.1A	15.3167	18.7359	17.8083	25.7756	25.2538	11.047	4.98184	5.64022	5.61305	20.913	20.8941	31.1472	10.5758	14.0203	14.5569
Sc_g16423_V2.1A	9.03232	9.68504	5.14234	9.84647	7.84352	7.77597	3.44876	4.74591	4.53879	10.2126	9.22469	11.2089	5.32176	5.0453	6.90831
Sc_g16419_V2.1A	93.9163	49.6231	121.549	44.6859	25.2415	68.8553	225.318	283.859	194.1	160.444	138.74	231.927	40.2787	39.9708	38.1215
Sc_g16418_V2.1A	12.6544	56.1245	31.1319	107.093	85.3336	119.557	68.7727	55.8516	72.4084	46.7683	69.3839	20.568	58.6462	82.6618	105.733
Sc_g16416_V2.1A	2.28961	3.49222	3.62109	9.04094	12.0107	7.83567	7.84391	8.5571	11.9878	5.60805	5.59834	6.20238	4.53385	6.2347	5.89716
Sc_g16415_V2.1A	27.6574	34.1868	54.5205	35.3317	31.948	44.432	18.1852	20.6521	15.8097	32.9643	31.1066	51.7409	20.0173	26.2251	23.1978
Sc_g16411_V2.1A	116.958	119.597	298.371	58.2392	80.1595	58.5199	57.9568	92.397	53.9268	141.871	129.137	181.046	72.3226	106.639	80.4974
Sc_g16410_V2.1A	55.1696	62.2238	117.114	50.5987	48.5568	65.2931	78.2365	66.8194	37.5984	109.275	94.0202	117.678	42.9903	45.8228	52.9976
Sc_g16408_V2.1A	78.631	50.8163	60.0262	55.0131	56.425	62.8274	43.9071	49.5049	41.2252	87.4387	76.5883	134.868	81.8566	74.3014	71.4198
Sc_g16404_V2.1A	42.6454	96.2253	66.5877	104.134	94.3271	138.805	76.0727	60.431	43.6134	116.22	112.493	112.71	64.7238	75.1346	85.6173
Sc_g16403_V2.1A	13.8718	27.1536	12.5655	64.3621	74.0619	35.0815	15.4348	11.5903	21.4896	35.4535	40.7171	26.666	29.665	24.6626	41.8576
Sc_g16402_V2.1A	6.50508	10.3016	11.0902	20.7027	18.858	20.3094	14.3616	14.0244	15.1432	17.5843	17.1994	16.0142	39.2889	30.8949	32.2962
Sc_g16401_V2.1A	9.1053	9.80624	7.82483	17.1616	16.921	22.7221	15.7555	10.6576	17.7517	8.78233	12.7536	5.40616	9.30475	6.8387	13.5497
Sc_g16400_V2.1A	75.9607	68.6437	96.9281	44.3341	53.6574	111.706	32.7548	32.6912	32.2334	52.2948	55.5061	59.8394	38.9479	54.0418	51.6086
Sc_g16399_V2.1A	3.21691	7.85978	4.22996	5.36006	8.3729	6.19083	3.05526	3.6209	4.03588	2.84019	3.05751	1.92317	6.15043	3.23104	6.9872
Sc_g16398_V2.1A	4.27847	4.53026	2.72993	7.6451	7.98133	4.04751	9.56109	8.47873	9.71974	6.08818	5.00434	4.3881	6.82715	6.19378	5.30509
Sc_g16397_V2.1A	6.83784	9.264	8.58631	21.7004	24.1206	12.0005	29.3593	31.7294	47.256	19.9304	24.4456	14.2011	15.5097	16.1092	18.3362
Sc_g16395_V2.1A	2.16724	3.92663	1.77725	10.6891	12.3794	6.49137	6.72389	6.05708	5.25669	5.59302	8.17887	5.63606	5.72899	3.507	7.1663
Sc_g16391_V2.1A	0.780763	0.947273	1.4406	1.01244	0.597287	0.411075	0.30897	0.437253	0.487364	0.713948	0.694199	1.19852	3.21392	2.11809	3.08854
Sc_g16390_V2.1A	19.2816	31.0374	19.9337	28.4244	30.9374	33.9003	36.3784	36.5237	38.9939	39.4234	35.559	31.3629	16.0306	14.885	24.9193
Sc_g16387_V2.1A	2.01988	1.1273	1.42865	2.31596	1.80276	0.903956	0.91123	2.27856	1.78319	1.06204	1.16736	0.76604	1.01812	0.605643	0.968051
Sc_g16386_V2.1A	56.878	82.5966	66.5202	187.768	144.144	149.501	179.318	161.183	170.196	147.648	155.865	117.492	127.794	120.688	131.561
Sc_g16384_V2.1A	8.0352	9.38724	6.14601	22.9488	38.4763	20.1529	12.238	9.20099	17.1654	16.7258	19.5885	6.90204	21.1785	21.9275	28.8071
Sc_g16381_V2.1A	2.3536	3.17283	1.6084	4.81892	7.33544	3.1668	12.5427	7.53198	17.0702	3.94569	6.39424	3.25871	11.2042	5.3768	10.3847
Sc_g16380_V2.1A	1.34482	3.55582	1.14085	15.7992	7.23703	2.58806	0.220214	0.133562	0.396985	0.763285	0.453549	0.301491	3.59963	3.01927	2.28598
Sc_g16379_V2.1A	21.9685	39.8571	42.4646	15.9284	21.6866	34.1176	17.0023	14.8952	13.3386	23.4837	23.0306	30.4619	13.2789	16.9646	14.7685
Sc_g16377_V2.1A	130.398	133.891	210.296	129.318	130.49	103.842	263.472	239.58	204.063	201.253	200.719	205.299	111.483	101.142	87.3073
Sc_g16376_V2.1A	4.34588	7.25229	7.69041	5.12027	3.65513	2.72969	2.09995	2.19594	2.85554	3.20707	4.13521	3.13938	3.38187	6.79295	4.80247
Sc_g16375_V2.1A	18.5948	27.6033	33.6368	1.89702	0.459403	1.76156	25.7267	25.8824	35.114	29.2413	28.4325	14.8501	7.26461	3.36237	8.39927
Sc_g16371_V2.1A	135.597	114.583	130.03	107.586	62.0504	206.564	326.897	310.3	348.598	165.834	161.718	170.143	101.499	112.463	102.938
Sc_g16370_V2.1A	0	0.417001	0	0	1.31466	0.4524	0.816073	2.88726	2.75841	0.785721	0.763987	1.39659	0	0	0.392196
Sc_g16367_V2.1A	18.7445	21.1737	10.5348	17.9983	23.8994	43.0496	22.8671	20.478	21.2686	14.7762	17.6002	11.031	8.47074	7.12928	9.80959
Sc_g16365_V2.1A	27.354	25.3291	18.8798	119.726	109.002	74.5649	98.2506	78.4046	60.7346	77.3074	70.2472	96.1255	55.5132	30.2084	69.6625
Sc_g16364_V2.1A	4.4812	12.8746	16.5367	19.4512	9.6902	26.4249	18.1306	19.1878	26.278	11.1458	11.3953	11.945	16.7147	8.21543	20.7812
Sc_g16363_V2.1A	5.20092	6.65716	5.15802	15.201	15.2186	8.35183	13.8308	10.7665	16.6615	9.80893	9.33529	7.36145	7.79899	6.12639	19.2286
Sc_g16360_V2.1A	10.4691	8.92224	7.22414	15.266	19.013	12.6373	7.27536	4.4126	13.662	7.70526	10.4436	6.08703	23.9392	13.125	17.7154
Sc_g16358_V2.1A	0.202998	0.0246291	0.062426	0.228598	2.5106	1.62991	6.14541	3.33749	5.2134	1.11376	1.71467	0.604898	4.29747	2.43468	2.66387
Sc_g16357_V2.1A	89.2579	62.2758	113.854	54.3072	66.6974	31.1142	26.5324	48.704	49.7688	46.1084	44.9694	48.1507	38.2978	33.006	34.19
Sc_g16354_V2.1A	5.27723	3.93358	2.43876	12.9898	17.2488	4.39031	2.29834	1.98739	1.87196	2.74607	2.35903	1.2637	3.20372	2.92237	2.15588
Sc_g16351_V2.1A	16.6776	16.4849	8.88435	27.891	27.4591	26.4577	26.316	18.3648	33.0697	14.9302	16.3464	6.78269	11.429	7.08749	7.912
Sc_g16349_V2.1A	13.6621	23.1852	17.2283	13.441	21.4728	19.4532	8.56876	7.1769	10.0222	9.97866	12.2238	10.9865	10.4811	7.28749	10.354
Sc_g16347_V2.1A	20.252	16.9443	12.5735	28.9394	30.7319	12.9001	43.1953	49.5816	42.6462	37.843	38.6343	35.2605	26.012	25.0569	21.4582
Sc_g16346_V2.1B	2.20891	0.686077	1.30422	0.506537	0.540743	1.02344	2.0979	1.69654	1.13458	0.80795	0.707041	0.765921	0.534429	0.454161	0.403292
Sc_g16346_V2.1A	12.3924	13.4854	6.72972	10.9203	15.5214	8.78883	15.9265	13.6808	14.2411	11.4715	12.2854	10.7534	7.05439	7.45545	7.22435
Sc_g16344_V2.1A	12.5442	17.4672	13.9466	32.7171	33.9071	28.6028	35.054	27.1433	31.8545	24.7061	28.6985	17.9316	40.2717	28.85	41.3127
Sc_g16342_V2.1A	22.6268	20.4194	23.5508	18.0972	18.6025	9.88112	3.37799	3.63262	4.85872	12.9402	17.1577	10.1679	14.1132	7.77958	13.8164
Sc_g16341_V2.1A	0.212453	0.577386	0.731733	0	0.216703	0	0	0.0407933	0.81843	0.194272	0.188898	0.230207	0.214172	0.036401	0
Sc_g16340_V2.1A	32.7136	39.2992	29.6262	31.1926	35.6249	26.3933	10.8969	9.68001	11.5335	21.9659	21.6112	17.7751	30.8436	37.7733	23.458
Sc_g16336_V2.1A	1030.65	1451.86	1655.55	752.376	372.978	1997.32	1820.11	1844.45	1541.02	1902.37	1635.75	2039.47	628.905	1270.31	593.969
Sc_g16334_V2.1A	10.9756	10.6531	5.93789	17.9362	22.0276	12.4135	17.6148	15.0253	25.9365	12.5919	12.0629	9.08483	9.2204	7.48732	10.1122
Sc_g16332_V2.1A	10.0296	8.37195	7.2049	8.44407	9.6164	5.66081	7.96336	5.77737	7.08343	5.57614	5.70725	5.91205	20.8281	13.6444	21.0583
Sc_g16327_V2.1A	36.0707	53.4538	20.6003	12.4298	18.1498	17.3381	1.29997	1.39138	0.344631	2.0615	2.21924	2.09385	6.24984	4.69037	2.42551
Sc_g16326_V2.1A	0.756892	0.617105	0.335173	1.6117	1.91464	0.159403	0.20128	0.261597	0.291577	0.332218	0.403785	0.426476	0.42729	0.466862	0.359294
Sc_g16325_V2.1A	7.84707	7.60002	5.75398	11.1182	11.4442	6.03219	19.2033	16.971	19.4419	11.0345	13.0048	11.9921	11.2423	12.0221	12.2691
Sc_g16324_V2.1A	19.537	25.1032	18.9052	24.3208	28.5063	14.7339	10.4616	10.4322	11.8269	15.9935	17.9996	16.3309	32.9002	23.5594	27.7884
Sc_g16323_V2.1A	0.154665	0.562951	0.142688	0.285005	0.473279	0.081432	0	0	0	0.14143	0.171897	0	0.311835	0.165625	0.141191
Sc_g16322_V2.1A	16.436	17.6752	9.24723	18.7381	14.2405	11.1612	22.9272	22.1899	27.8308	20.2812	27.2762	14.0655	22.0763	16.0406	25.7882
Sc_g16320_V2.1A	2.06486	4.00837	1.37294	10.1009	8.70931	7.87456	3.71019	3.05394	3.52338	2.19435	2.53061	1.4513	5.62589	2.53389	6.06246
Sc_g16319_V2.1A	39.7599	30.0156	23.3087	86.4455	33.5168	64.4352	78.8873	81.2509	85.7179	52.316	51.0636	60.1733	100.444	87.4847	99.2556
Sc_g16318_V2.1A	74.0568	92.9521	44.1606	53.6473	44.5753	92.4309	13.1209	5.95497	6.63743	36.8675	74.5364	25.3568	75.9827	47.0995	100.549
Sc_g16316_V2.1A	18.8985	21.881	24.1886	31.0305	31.055	27.5443	18.7343	16.8792	14.7821	31.8737	32.0542	33.0235	24.2698	23.8522	27.6816
Sc_g16315_V2.1A	7.43119	10.3794	5.12785	7.422	1.38656	8.58853	13.1687	10.9626	12.8977	7.2096	8.21883	5.10628	2.64938	4.6582	8.19016
Sc_g16312_V2.1B	12.143	12.0993	8.24788	20.7014	24.4429	21.1333	12.4738	16.1487	15.1145	20.6907	20.9174	16.6782	22.8102	25.1877	19.0151
Sc_g16310_V2.1A	3.29801	1.21421	0.27978	3.81869	1.392	7.66419	4.10436	8.73456	8.76202	1.3519	1.01116	1.10906	13.0695	3.7022	10.9007
Sc_g16306_V2.1A	3.08257	5.25421	6.75126	20.2582	12.1168	11.9547	7.56907	5.12488	5.06858	3.09378	4.21148	2.2811	22.5864	20.3534	30.1991
Sc_g16302_V2.1A	3.38331	2.58019	5.64807	10.2918	5.42299	2.54475	8.72177	6.26432	5.43063	3.53574	3.0082	7.59396	10.7193	13.457	10.1481
Sc_g16301_V2.1A	0.663968	0.568637	0.432388	3.80646	1.27483	1.48058	1.48377	0.862428	1.4628	1.14287	1.28489	1.26963	1.6143	2.87752	3.45846
Sc_g16300_V2.1A	47.3362	46.3459	36.7016	144.417	132.265	81.4812	168.406	183.169	159.473	125.797	115.708	108.569	56.5139	44.0016	45.6154
Sc_g16299_V2.1A	0.314726	1.22191	1.03237	5.67064	3.42424	2.09892	2.49092	0.503591	0.898088	1.2471	2.23866	0.909408	3.49001	3.32533	4.97998
Sc_g16295_V2.1A	19.1594	18.4488	15.1506	56.1648	50.2526	54.2804	24.8398	17.5182	29.2888	12.9313	25.2824	11.6984	48.1329	22.6664	46.9181
Sc_g16294_V2.1A	6.76661	9.9404	4.27421	12.4315	15.6694	14.058	11.6373	8.9544	14.286	2.34124	4.39034	2.97247	10.3243	7.52026	12.5211
Sc_g16292_V2.1A	3.48308	3.66245	1.24964	3.00117	1.22126	2.98002	2.79116	2.26414	1.66947	2.42194	2.58076	1.76914	0.987547	1.02572	1.02675
Sc_g16287_V2.1A	41.5834	19.3561	31.7905	18.4563	18.3343	12.43	22.8469	27.9886	40.7656	26.0041	25.4438	27.3258	34.4375	21.2211	28.5724
Sc_g16285_V2.1A	19.9184	11.6273	11.6772	8.37627	10.951	9.01447	15.2681	10.5514	12.6979	17.6972	18.2627	16.9297	22.3867	13.7963	13.6953
Sc_g16282_V2.1A	95.6049	149.981	130.031	176.714	166.493	136.358	120.624	111.138	89.108	151.25	147.48	180.406	159.064	177.879	144.04
Sc_g16280_V2.1A	13.3947	28.154	38.4073	35.785	25.3465	34.5322	16.2309	16.2297	20.6599	39.3638	31.1292	32.9319	26.5405	30.3099	33.0569
Sc_g16275_V2.1A	1.72133	1.49791	0.0730129	3.6459	6.72035	7.43781	3.10054	2.90625	2.73119	2.27962	2.11102	0.900433	2.51314	1.32209	0.921145
Sc_g16274_V2.1A	0.339604	0.296662	0.083548	0.166879	0.0692796	0.107282	0.129015	0.0326039	0.0363405	0.0931627	0.0301952	0	0	0.0581869	0
Sc_g16271_V2.1A	14.4602	19.7933	14.5946	16.3975	12.4803	12.1032	19.7199	17.4422	21.0282	9.83228	12.1976	14.4633	15.3248	6.67037	18.2774
Sc_g16266_V2.1A	26.7194	12.1251	13.8724	11.3677	9.99903	19.9143	23.9761	25.2357	23.2078	17.3727	18.6663	13.1602	7.1712	11.2221	6.73144
Sc_g16265_V2.1A	23.439	51.1338	11.4641	1.00552	1.25232	5.70024	0.742037	0.428624	0.537464	1.88816	3.42376	1.69319	55.4712	74.8692	54.9697
Sc_g16264_V2.1A	16.1937	16.5896	10.0387	7.90279	13.2717	7.94502	11.2607	11.1612	12.7699	13.0713	13.7594	13.0421	15.3158	15.3899	13.7286
Sc_g16262_V2.1A	8.92301	10.9992	6.36608	12.5694	14.0163	13.4363	11.1865	6.93894	14.0361	7.42506	7.14034	5.51116	9.17514	6.3447	10.4264
Sc_g16259_V2.1A	62.3736	57.7089	61.3871	36.8473	54.0359	42.6224	40.1928	45.0517	48.9331	45.3816	52.0723	47.3536	43.8695	43.0161	33.6703
Sc_g16258_V2.1A	3.88295	9.31126	3.23105	22.167	31.3356	11.7853	11.9312	9.31963	13.4429	10.4431	14.8252	5.07369	10.5919	9.6859	10.0084
Sc_g16257_V2.1A	239.041	369.202	411.162	390.807	304.955	379.749	278.572	298.566	196.685	442.031	362.825	626.221	312.044	391.939	311.313
Sc_g16256_V2.1A	10.7354	7.7373	8.76782	18.728	23.1467	11.8253	22.1326	25.1939	23.9407	19.9527	18.7799	15.0372	18.0372	21.8831	14.0495
Sc_g16255_V2.1A	36.4829	25.8347	25.145	18.2529	6.80545	26.533	94.9829	77.7515	148.26	68.5391	71.4394	49.7609	12.0925	6.14143	21.3174
Sc_g16253_V2.1A	11.3147	12.8556	10.725	23.657	17.3794	20.3947	20.4807	18.2749	17.1643	19.2321	20.5346	17.6692	8.65533	7.69748	9.96435
Sc_g16249_V2.1A	38.6527	61.8051	45.3079	66.9717	65.3084	40.9032	19.0978	19.7954	22.7813	76.3521	77.0496	55.0253	64.5458	62.9179	68.8512
Sc_g16247_V2.1A	20.5135	22.1625	34.0949	36.8006	38.9832	26.2297	17.2793	17.3496	20.6445	24.5641	21.7133	34.0033	33.7274	25.9421	31.7679
Sc_g16246_V2.1A	9.9042	14.0895	4.92898	21.1144	28.6105	28.1031	6.39067	5.00834	6.14864	2.62712	3.83167	2.37576	8.46004	6.41218	14.7698
Sc_g16244_V2.1A	0.378077	0.564564	0.572387	4.09677	2.66982	0.88811	0.303835	0.139606	0.311211	0.239347	0.206867	0.315133	0.498411	0.473383	1.19471
Sc_g16240_V2.1A	1.11779	0.387479	0.589272	0.915453	3.17613	0.420372	1.51659	2.29959	5.46801	1.60621	1.91673	1.2112	2.25367	0.820795	1.96792
Sc_g16237_V2.1A	0.351512	0.243702	0	2.3442	2.86836	2.22087	0.19077	0.192841	0.376147	0.0918375	0.0892971	0.0544126	0.303735	1.07549	0.458411
Sc_g16234_V2.1A	113.219	120.379	99.8816	32.9291	33.2706	36.0989	26.807	29.736	31.1436	26.1518	26.9907	22.9685	52.649	49.3374	46.004
Sc_g16233_V2.1A	96.4074	64.7247	59.7679	29.1672	31.2995	30.0013	51.7417	58.0696	51.4583	47.8457	44.9133	56.696	27.402	29.9161	26.2548
Sc_g16230_V2.1A	11.3086	11.3361	18.4713	16.3975	13.2367	11.908	22.3609	21.7138	29.1617	17.6303	14.1756	11.651	14.3903	13.1819	16.4158
Sc_g16229_V2.1A	58.9465	37.6067	14.2688	4.26538	4.18546	16.8681	38.5969	30.2278	40.7851	10.968	13.2606	4.95932	2.78424	1.35204	5.33067
Sc_g16228_V2.1A	265.717	126.176	83.6523	316.615	154.169	292.367	324.047	244.951	471.926	139.275	147.844	88.0903	285.276	266.448	399.053
Sc_g16226_V2.1A	21.5049	15.6547	18.2432	38.2609	17.0186	33.3815	27.6431	27.2312	38.2872	27.1235	22.9118	19.4853	11.2132	6.19391	12.8619
Sc_g16225_V2.1A	1439.83	1237.54	868.078	136.633	76.1445	257.359	37.794	62.3841	69.5336	22.7542	24.0059	24.2341	1062.41	746.285	618.015
Sc_g16224_V2.1A	24.0445	29.5868	28.4452	41.6439	24.9275	32.5135	51.7869	51.9706	77.4699	31.2381	33.7619	35.1656	21.9874	8.10436	20.1505
Sc_g16223_V2.1A	39.7165	29.9016	28.1816	59.5447	51.6125	85.7497	87.7517	79.951	82.4983	68.7163	65.9378	67.5229	57.1897	67.1146	51.456
Sc_g16222_V2.1A	0.213964	0.259595	0.131596	0	0	0	0	0	0	0	0	0	0	0	0
Sc_g16221_V2.1A	21.6219	18.3745	15.0881	10.2763	6.76634	9.09402	3.29873	3.63494	3.98455	2.97575	3.00472	3.89915	11.0088	8.14912	13.4825
Sc_g16219_V2.1A	14.3293	27.9073	18.1446	8.78244	11.0814	10.9468	12.1415	12.1385	9.32038	13.5313	15.8633	13.0405	9.34695	14.8833	13.5511
Sc_g16218_V2.1A	72.1994	104.437	51.5809	79.3318	86.2918	88.3116	103.648	96.9009	119.634	63.6434	65.3801	45.4374	57.5281	43.2909	57.9977
Sc_g16217_V2.1A	149.235	349.85	359.137	445.279	388.774	765.171	276.167	155.06	200.528	280.908	286.946	250.974	592.678	300.423	523.601
Sc_g16215_V2.1A	86.93	60.9602	67.8194	19.7952	23.0983	22.8723	33.9727	27.9967	30.3645	63.5166	72.6487	63.9983	21.9434	25.6157	28.7303
Sc_g16213_V2.1A	3.80272	8.25041	10.9145	7.32795	5.09568	7.61602	4.60305	3.57924	5.98416	3.00003	4.04408	4.03972	5.71268	4.47141	8.91679
Sc_g16211_V2.1A	2.78866	1.27375	1.21069	0.134346	1.50589	0.172734	0.155796	0	0	0	0	0.355496	0.330734	0.14053	0.149748
Sc_g16210_V2.1A	10.2959	13.2385	7.57272	12.5179	14.7242	8.27093	4.13317	2.90424	6.92849	1.55295	2.07625	0.920107	18.7789	13.3669	12.4511
Sc_g16207_V2.1A	0.380707	0.105577	0	0.356336	0.221899	0.171809	0.154961	0.104429	0.232793	0.149198	0.0483568	0	1.31585	0.279554	1.29086
Sc_g16206_V2.1A	684.661	641.525	742.571	650.946	845.389	600.946	196.619	260.635	348.329	202.185	225.791	174.647	574.445	375.637	401.522
Sc_g16205_V2.1A	25.3549	29.4698	21.1454	9.76882	16.2004	10.646	13.358	18.5245	16.791	20.1229	19.1126	21.0805	14.0179	19.0982	17.9344
Sc_g16203_V2.1A	1.69938	2.96899	3.80067	5.2381	1.9855	5.07555	1.46725	1.75015	5.19092	2.00601	2.03294	4.15151	3.61315	4.07633	7.98226
Sc_g16199_V2.1A	1.25308	0.935579	0.782548	1.21571	4.46368	0.3654	3.25906	2.70218	4.41464	3.26125	2.05689	0.710232	2.23493	0.495459	1.42548
Sc_g16198_V2.1A	0.691794	1.17506	1.0637	1.27478	5.29226	0.364232	2.05322	2.0755	3.79392	1.66056	1.23019	0.655907	2.35371	0.814895	1.18411
Sc_g16195_V2.1A	69.887	30.7995	14.5046	5.02488	4.30253	7.6721	116.816	99.6769	230.715	39.5361	50.2905	23.4766	9.47102	4.1064	8.48894
Sc_g16194_V2.1A	41.6308	84.9431	36.3062	87.0848	140.8	105.997	5.38608	7.42438	6.34435	26.8717	28.3057	11.5917	46.9051	29.4812	26.0026
Sc_g16193_V2.1A	4.91522	5.24785	4.99811	12.7742	11.6314	8.52275	4.60597	3.46051	5.75059	3.92528	3.11745	2.37894	12.0902	8.56196	10.6491
Sc_g16192_V2.1A	111.729	195.228	144.694	141.827	174.676	179.787	82.3576	57.1431	68.908	175.48	176.899	171.939	215.569	252.315	237.247
Sc_g16188_V2.1A	51.6225	76.9525	54.5727	78.8369	81.0081	132.365	73.4775	55.6077	83.2269	59.1	53.8127	59.3492	53.5588	39.2975	52.5
Sc_g16187_V2.1A	33.6879	261.808	171.471	228.901	386.748	600.971	437.669	390.226	702.951	183.555	158.647	362.514	285.386	365.725	223.542
Sc_g16183_V2.1A	5.09074	6.43164	3.28626	33.1644	28.2373	24.0562	12.8665	11.3501	10.4223	15.3695	14.589	15.7735	15.6079	15.0658	14.2873
Sc_g16179_V2.1A	22.3998	12.7581	8.99317	2.54794	3.41132	3.9312	3.91504	6.72034	3.66203	5.26298	3.59601	3.96102	2.90105	4.39762	3.05304
Sc_g16177_V2.1A	59.5734	65.4796	41.9938	51.4632	57.8518	57.432	76.473	72.7328	80.7772	81.3399	86.3458	67.3522	46.7556	40.8985	43.4569
Sc_g16175_V2.1A	9.43531	10.9749	11.3573	14.6675	16.0487	10.7612	13.5258	14.0126	12.5598	15.5441	15.204	20.1736	24.1235	25.3979	18.0117
Sc_g16174_V2.1A	8.91007	12.7276	7.51352	6.74649	11.0317	8.55626	3.99166	3.17419	3.6579	9.01871	9.01836	8.01522	5.25374	4.80072	5.42254
Sc_g16173_V2.1A	105.785	109.677	112.345	40.4351	67.672	67.4505	38.9264	48.719	32.2507	87.1536	81.6126	104.639	49.743	67.4537	53.8498
Sc_g16172_V2.1A	2.76816	5.98263	2.81485	4.32257	3.53883	4.04199	6.41489	4.46475	8.61001	2.90253	4.69279	2.23962	6.28808	4.67965	9.87211
Sc_g16167_V2.1B	18.8698	18.9585	13.043	27.8802	38.1032	18.0703	29.2177	35.3949	40.1232	40.857	41.2464	35.2999	17.8973	12.9384	18.9452
Sc_g16165_V2.1A	32.662	33.3068	28.0534	35.7242	42.1794	27.6531	59.2231	65.4822	46.2461	72.6226	68.5596	75.6981	30.0846	33.2287	28.5781
Sc_g16163_V2.1A	65.2574	77.4746	25.8525	24.2603	21.4937	27.1846	15.56	15.517	22.9031	23.506	25.4552	17.5134	33.6991	30.1973	32.5808
Sc_g16162_V2.1A	2.0693	6.26649	5.7017	17.8963	13.2552	19.1751	13.2069	9.13857	11.7802	6.58492	8.09545	6.36794	12.7666	10.3528	15.2633
Sc_g16159_V2.1A	3.89355	7.00968	4.01689	8.02334	12.1065	10.1837	4.65218	2.77337	4.43522	4.65143	5.0253	3.19822	10.1925	7.1553	10.4337
Sc_g16157_V2.1A	2.78888	6.45497	2.77082	8.96052	5.90817	12.8764	3.36185	2.78046	3.78781	2.55022	2.28893	1.74343	2.91959	3.30812	4.70014
Sc_g16155_V2.1A	19.4145	8.40919	3.34494	0.72509	0.903063	3.32958	0.660676	0.667847	1.08274	0.346966	0.955876	0.342622	2.67755	4.06322	4.15655
Sc_g16154_V2.1A	14.388	12.4442	3.15416	7.93347	7.70116	17.2507	10.4178	6.01765	5.64023	3.6474	6.83969	1.08052	11.345	8.17663	10.0134
Sc_g16153_V2.1A	8.72069	7.37345	3.86177	3.26951	2.92552	3.02017	5.4112	5.02341	8.37794	3.11888	2.06769	1.8899	2.73507	1.6934	3.25513
Sc_g16152_V2.1A	77.1022	53.902	27.549	37.0494	39.0409	31.8096	43.3075	40.3333	42.3887	43.5021	41.2229	39.1505	33.0423	37.3182	33.7972
Sc_g16150_V2.1A	1.89765	8.43388	4.17709	8.34331	13.8549	11.0429	1.328	0.958868	1.06876	3.56184	5.41698	1.29867	6.64519	3.4225	4.01169
Sc_g16149_V2.1A	195.214	149.256	115.128	55.3412	82.8619	83.3807	79.5299	80.1423	53.8918	80.771	79.9973	75.3639	69.3617	66.0443	60.7996
Sc_g16147_V2.1B	170.068	150.043	240.585	108.035	109.372	97.0286	122.052	144.729	100.072	191.003	172.011	239.198	102.055	150.445	101.692
Sc_g16145_V2.1A	1.86698	0.696968	0.211988	0.917419	2.08012	0.604907	0.218235	0.24818	0.368829	0.288913	0.408613	0.311232	1.18717	0.836619	0.68173
Sc_g16144_V2.1A	8.0819	1.38431	2.92393	1.5574	1.1638	0.700849	4.24425	2.55593	5.29073	3.21695	3.55066	3.91503	2.49212	0.977457	1.64915
Sc_g16142_V2.1A	4.09409	7.33256	3.59718	22.3134	15.9582	14.1137	8.14701	5.84904	7.04091	6.37325	6.67365	5.5981	6.48564	6.5554	8.63161
Sc_g16140_V2.1A	6.10521	5.70006	3.93375	12.9288	18.6524	11.327	9.41551	5.38686	8.61745	4.33328	5.58342	3.43372	14.3315	12.4779	16.1361
Sc_g16137_V2.1A	34.0353	18.408	26.0813	22.8625	29.7528	16.6919	34.3348	44.0379	43.9066	30.038	27.5771	34.2798	21.0485	24.1921	20.0202
Sc_g16135_V2.1A	19.502	6.88324	9.741	6.77595	1.80838	7.84094	8.41909	5.33323	11.13	5.07974	5.88503	5.63515	17.396	9.82176	10.466
Sc_g16132_V2.1A	8.464	10.219	7.19486	5.01576	5.26422	4.99979	1.50316	1.18916	0.957263	13.4658	11.7473	9.39503	9.57306	8.54792	10.8675
Sc_g16131_V2.1A	25.0442	19.7788	12.6287	3.31232	9.20264	17.8542	0.738686	1.49341	0.998736	1.13794	1.38308	2.86542	21.3266	22.7877	47.0027
Sc_g16130_V2.1A	12.1799	19.345	11.8042	23.0067	30.6615	19.994	38.3647	35.7101	47.1313	35.4753	36.1348	39.9933	29.6007	22.2389	30.8854
Sc_g16129_V2.1A	38.3051	51.5422	40.4365	18.2552	19.9656	34.1225	27.93	19.3316	16.5362	35.284	34.0582	37.447	13.1235	17.4909	24.4519
Sc_g16128_V2.1A	4.31799	7.87109	8.67972	7.24526	10.0978	7.98477	4.00098	5.56106	4.28252	5.68196	5.99298	4.79297	5.2023	5.68409	3.84566
Sc_g16127_V2.1A	46.8856	67.7592	32.93	29.5561	34.3968	40.6492	46.3556	46.0068	49.8549	48.2832	44.8435	33.6555	27.4346	26.4819	36.725
Sc_g16125_V2.1A	14.1532	12.2109	11.8668	21.8203	21.9321	10.6999	16.7737	19.8882	17.5074	28.7047	26.3511	26.0187	16.7067	14.3011	14.6594
Sc_g16124_V2.1A	20.2678	26.8936	16.2525	15.1282	15.3087	25.6646	16.8126	15.5173	15.5112	23.8118	22.2407	18.4866	14.354	16.8137	19.0875
Sc_g16119_V2.1A	0.312907	3.34083	0	7.94426	3.35125	3.95392	1.93169	0.600817	2.51127	0.429194	1.25197	0.339057	6.93968	2.5466	13.1397
Sc_g16118_V2.1A	8.58782	14.429	3.64266	41.0842	31.8367	27.0668	15.3563	7.73305	19.7103	7.69044	12.3224	3.85056	30.0917	8.06741	43.145
Sc_g16116_V2.1A	108.223	104.918	179.85	41.2475	65.5252	45.0517	42.9523	70.3906	45.9197	92.9699	79.9647	103.16	34.1069	47.2922	36.437
Sc_g16115_V2.1A	35.7253	84.1789	43.7987	402.22	496.336	296.821	59.8998	65.0584	80.5927	59.9006	56.2352	66.1499	84.9128	50.9242	72.1173
Sc_g16113_V2.1A	13.3992	19.8117	13.0758	10.2056	15.3985	12.5575	10.0959	10.2483	10.5625	12.8244	12.7079	11.0828	7.65436	8.18831	7.86916
Sc_g16112_V2.1A	10.0524	8.83178	6.28924	29.2879	30.4365	17.2163	25.9532	24.8483	30.6634	19.8372	17.2594	19.281	17.0644	14.6004	16.481
Sc_g16111_V2.1A	3.51864	4.20337	4.66114	1.33002	2.76079	3.42014	2.31357	1.29927	1.44817	1.73251	1.92525	1.46642	1.36428	1.62312	1.23542
Sc_g16110_V2.1A	0.205535	0.293009	0.150115	0.236715	0.170338	0.0541076	0.0488017	0.0801635	0.0824775	0.0411133	0.0571086	0.0208793	0.194249	0.220099	0.234536
Sc_g16109_V2.1A	12.5553	11.9474	11.8102	27.9916	25.1108	20.393	24.1605	17.0566	27.2656	9.3423	10.6526	7.82486	25.8103	18.9108	34.1597
Sc_g16108_V2.1A	137.675	142.596	153.984	164.761	156.622	188.272	79.5906	86.3262	68.7879	120.895	133.633	131.132	149.677	157.296	123.779
Sc_g16106_V2.1A	88.1186	102.319	89.4929	55.9176	56.9803	61.3954	45.0343	58.3204	50.1959	79.6473	72.83	85.7801	50.2628	62.6759	54.4327
Sc_g16102_V2.1C	4.73806	4.36555	2.23836	5.03328	8.72014	3.00076	6.52168	5.96618	11.4996	5.24307	5.12856	5.13402	4.7418	3.50018	5.17152
Sc_g16102_V2.1A	1.89887	2.89625	4.78275	1.77731	3.32033	7.14117	3.52102	3.38561	2.90278	4.38228	3.77867	8.62216	1.18501	1.39435	1.56835
Sc_g16101_V2.1A	60.4795	56.2223	75.2126	41.9932	51.872	62.9852	51.4236	57.0221	42.9956	59.5605	56.9483	66.1027	33.3072	36.7601	33.9953
Sc_g16098_V2.1A	2.2775	0.951775	1.28403	3.93774	2.12948	3.69727	2.22314	1.51843	1.3878	0.665276	0.506249	0.616959	7.7488	6.09721	7.45005
Sc_g16097_V2.1A	23.7895	25.8429	25.3095	52.1274	58.3655	38.1232	88.9994	70.1815	82.9788	86.7266	85.4762	99.8668	36.0843	30.9076	54.3066
Sc_g16095_V2.1A	0.171307	0.066509	0.0421441	0.448953	0.454308	0	0.455554	0.361821	0.2933	0.438611	0.213239	0.0371246	0.241771	0.0587024	0.0938292
Sc_g16094_V2.1A	27.4841	22.2169	19.0104	23.7406	6.04989	21.7278	72.4378	73.7855	73.1235	46.9032	46.8685	32.5871	21.5589	25.9785	20.209
Sc_g16093_V2.1A	11.3219	22.4935	22.6311	69.5437	60.2683	37.8153	40.8276	48.0643	62.6593	37.368	41.2103	32.9705	72.4048	81.535	76.5474
Sc_g16091_V2.1A	9.17378	20.6783	19.3048	34.5856	29.6959	54.6872	12.0251	7.64274	8.11298	11.7858	12.0665	12.6515	45.7816	33.5796	56.8223
Sc_g16090_V2.1A	81.0771	122.629	106.948	33.2672	29.8797	43.4168	80.1371	78.8165	62.083	98.7276	89.621	94.1658	101.284	107.537	148.994
Sc_g16089_V2.1A	47.5398	84.4547	95.7199	27.4246	60.7905	19.4575	42.5142	41.893	24.2289	94.3999	82.5326	96.8213	21.1638	57.4484	15.4427
Sc_g16088_V2.1A	0.402775	0.312751	0.594533	1.71531	1.2325	0.3393	0.22952	0.0773373	0.0862004	3.53574	0.429742	1.04744	1.54293	0.207031	1.47074
Sc_g16087_V2.1A	2.75252	4.23008	3.24474	3.75713	3.62647	3.13996	0.544625	0.330322	1.96362	1.78285	1.52959	0.621364	1.3874	1.27728	8.06162
Sc_g16081_V2.1A	46.5974	70.3049	34.9964	22.0411	43.608	48.2577	29.6499	23.3277	22.0516	43.8051	47.8577	26.3289	31.0063	35.0447	39.5895
Sc_g16079_V2.1A	17.6214	18.3692	10.4477	16.9716	11.5752	13.1744	42.6764	31.2636	36.2796	60.7154	63.7675	39.4864	32.4726	28.8938	40.7302
Sc_g16077_V2.1A	37.9682	24.6656	51.513	33.62	20.0158	32.143	77.2617	73.6972	59.053	24.1315	28.2771	25.8253	25.2391	26.9876	24.8456
Sc_g16076_V2.1A	10.0545	9.67193	12.3679	4.30107	7.23392	3.025	5.88303	6.16236	6.82055	7.5523	8.1815	7.3929	4.61547	4.84514	5.44977
Sc_g16075_V2.1A	5.25466	4.59503	3.10987	14.2705	14.0568	10.8054	10.9464	9.56602	12.7046	7.88743	8.08797	7.35896	9.02022	8.42987	9.59372
Sc_g16074_V2.1A	0.121275	0.235423	0.040685	0.604966	0.607262	0.162532	0.0628259	0.0529233	0.106179	0.0504078	0.029408	0.0716784	0.4668	0.406135	0.473032
Sc_g16073_V2.1A	6.10113	7.90612	5.30449	16.3506	17.6595	11.5709	15.9274	13.7389	17.8771	13.0859	13.4907	11.0068	15.8754	12.889	19.7414
Sc_g16072_V2.1A	18.3289	13.3703	9.73259	32.866	43.1682	17.5023	32.0585	36.2046	33.0444	20.0396	22.4207	15.8824	16.6123	15.1901	13.7961
Sc_g16071_V2.1A	7.16465	9.95896	8.05146	7.31657	11.1875	10.1524	5.6285	4.50072	6.15234	4.04415	4.95468	4.69638	8.73851	7.35027	8.07463
Sc_g16069_V2.1A	9.72878	12.8967	8.84732	10.0449	14.0163	5.02259	5.78841	5.56049	4.49641	7.33852	6.63066	4.01984	3.32006	3.79431	2.83369
Sc_g16066_V2.1A	8.73111	11.5819	6.80197	23.8355	25.8268	22.6784	20.1781	12.5735	23.9804	5.58876	11.6446	3.46895	27.2855	14.7103	29.4906
Sc_g16065_V2.1A	15.4201	16.2467	10.0834	7.81676	10.2031	7.84713	32.8293	44.6878	22.5736	21.177	19.9796	16.6777	4.50746	6.21224	2.51183
Sc_g16064_V2.1A	0.363308	1.76316	0.670346	1.78527	0.926441	3.25181	1.72525	0.348796	0.583155	0.830544	0.969084	0.590505	2.92999	2.80117	5.9698
Sc_g16061_V2.1A	18.4192	23.3003	14.6284	25.323	23.5833	14.1535	6.30399	2.86759	6.62921	7.58692	10.082	6.83264	12.4346	13.884	20.2481
Sc_g16060_V2.1A	1.57849	0.856175	0.685294	3.38399	2.88865	1.02663	1.23461	0.668576	0.695518	0.466985	0.412789	0.201224	1.31045	6.08522	0.762865
Sc_g16057_V2.1A	7.21033	8.29045	3.82061	13.5364	12.2199	12.2649	12.5371	7.7743	13.7695	2.23158	6.41091	1.08179	13.3073	9.40803	16.2022
Sc_g16055_V2.1A	84.3845	117.959	161.347	230.196	321.675	191.479	148.188	150.551	128.985	169.381	163.298	263.418	102.29	145.645	94.8937
Sc_g16054_V2.1A	5.63908	5.49005	3.574	7.4203	10.171	3.74746	12.6545	12.5443	13.4852	8.11208	9.11058	7.00454	6.91526	7.8208	6.68585
Sc_g16053_V2.1A	121.135	275.443	331.815	204.399	163.784	127.818	52.6742	69.1879	36.6928	176.972	168.607	188.655	146.639	213.453	151.433
Sc_g16050_V2.1A	17.6147	25.437	36.9932	15.8336	10.9555	14.2506	2.44822	6.18698	2.06881	23.9645	14.8977	35.6131	32.9159	105.632	40.7884
Sc_g16047_V2.1A	98.1159	158.82	104.233	219.025	197.491	105.26	173.225	176.287	213.111	187.736	221.376	224.462	383.238	348.734	446.295
Sc_g16045_V2.1A	0.768933	2.38828	4.63466	0.818669	1.56863	1.53842	0.94938	0.812041	1.15195	1.6172	1.57247	2.83286	0.930189	1.2516	0.912524
Sc_g16041_V2.1A	4.69551	6.1541	3.64209	7.83807	9.45686	5.38531	3.12452	2.95744	4.09647	3.41854	3.69626	3.85644	6.51235	8.04515	5.70613
Sc_g16040_V2.1B	39.0939	30.8566	25.6303	17.9125	25.7072	18.7101	36.1461	36.9722	26.3248	51.1183	49.4198	42.6465	21.1757	27.2348	21.186
Sc_g16039_V2.1A	3.93925	5.7969	2.42279	2.18548	6.80477	19.1346	5.31022	4.75787	3.80739	3.07925	5.81867	1.17038	7.81417	10.6684	11.7742
Sc_g16037_V2.1A	0.773033	5.37226	0.228214	0.658427	4.57329	0.195362	1.439	0.742155	0	2.03581	2.33691	0.268043	1.21569	0.105959	0.0282274
Sc_g16034_V2.1A	21.5737	25.693	32.1542	123.518	90.6539	100.277	46.9501	44.2195	60.0511	18.6383	29.4789	13.3376	120.683	78.4065	106.989
Sc_g16032_V2.1A	69.427	60.3876	80.5324	49.1136	64.9317	48.7734	34.5617	45.2731	32.4088	68.0861	56.5109	81.3709	35.9412	48.1851	31.8422
Sc_g16029_V2.1A	0.484411	0.705263	0.0744829	0.0991814	0.185288	0.510088	0.230034	0.116265	0.0647949	0.0553696	0.107676	0	0.0610415	0.0518735	0.055276
Sc_g16023_V2.1A	13.5733	17.0801	17.6566	56.9096	40.8606	25.5499	25.1549	29.0028	33.9977	30.5899	26.7	21.9312	37.5378	27.6809	31.0316
Sc_g16022_V2.1A	5.33274	10.1499	6.40595	4.36744	3.05968	4.12383	0.712232	0.719963	0.891637	1.71436	2.18553	1.03831	4.28393	2.39132	5.97108
Sc_g16020_V2.1A	0	0	0.720646	0.191922	0.23903	1.23382	0.333848	0.787434	0.250765	0	0	0	0.118119	0.70265	0
Sc_g16017_V2.1A	34.2716	57.0894	37.896	220.288	164.798	136.778	135.195	122.753	100.54	138.969	142.498	155.291	85.1134	93.0732	93.1884
Sc_g16015_V2.1A	7.57688	7.45462	5.98017	25.0544	27.4321	16.5016	15.8904	13.4809	21.5841	12.9584	12.462	10.1155	17.2316	18.2324	18.5785
Sc_g16012_V2.1A	17.3705	22.347	5.68946	63.3444	48.3314	70.7299	64.2332	39.274	67.9722	23.873	30.021	11.4715	37.509	22.7178	21.44
Sc_g16011_V2.1A	10.9046	9.32841	4.35751	21.3934	36.1647	20.8893	6.55335	4.16987	4.44998	5.43641	5.53253	2.93729	8.94337	4.98759	5.73654
Sc_g16009_V2.1A	26.1104	55.87	28.4681	81.0002	89.1793	96.3347	53.5417	30.7646	74.0841	26.0465	32.0093	19.076	129.116	59.1407	124.776
Sc_g16007_V2.1A	18.0443	40.6176	31.8771	37.8097	49.5376	22.0328	8.75108	8.66177	12.7357	43.1812	46.4244	44.6166	29.0272	27.2987	31.5426
Sc_g16006_V2.1A	1.55598	2.46116	2.33931	1.98229	12.3442	1.57778	0.602063	0.442617	0.801682	3.53073	4.09918	2.6227	2.49811	1.87606	1.84129
Sc_g16005_V2.1A	8.46891	10.2854	7.11944	12.2337	15.931	11.3377	14.5911	15.6484	17.3962	14.9435	13.8869	13.6958	8.58036	8.3854	7.88647
Sc_g16004_V2.1A	20.0335	22.0797	22.783	22.7393	26.498	22.7599	34.6921	36.8501	41.8455	46.6934	49.007	41.6282	20.7153	20.1651	18.4764
Sc_g16001_V2.1A	82.3671	71.8235	45.1047	58.9138	75.399	55.5404	77.0079	86.7755	77.6012	66.9181	69.8779	63.0153	44.6562	43.2514	44.5959
Sc_g16000_V2.1A	5.8297	2.42502	2.39033	1.13677	0.566317	1.60776	11.9963	13.7256	7.87209	7.3616	8.63893	4.21126	1.25933	1.1891	2.53419
Sc_g15999_V2.1B	1.46358	0.909164	0.432076	0.143838	0.179143	0	2.55765	1.96717	1.69144	0.374733	0.364367	0.190307	0.472136	0.100306	0.374099
Sc_g15999_V2.1A	0.638862	0.372053	0.47151	0	0	0.0672727	1.39554	1.34936	2.18763	0.175257	0.0568031	0.0692252	0.0644033	0	0
Sc_g15998_V2.1A	34.861	20.8919	15.5694	14.9635	9.08108	27.7482	344.777	315.291	317.334	82.359	84.913	68.7687	5.22643	6.61624	6.56061
Sc_g15997_V2.1A	9.04679	8.30745	11.7829	3.19612	3.84491	3.03535	89.628	99.3289	113.228	27.2915	25.5508	35.8957	4.4706	4.06509	6.39637
Sc_g15992_V2.1A	16.2672	11.079	17.9081	1.34346	4.74076	2.95088	46.9334	36.222	47.0289	45.9379	46.7334	59.2493	3.78966	4.68434	4.05566
Sc_g15991_V2.1A	3.0379	1.89911	3.42017	16.193	7.61538	7.48224	26.2605	20.2181	17.5764	13.3717	13.6885	12.7208	8.97983	7.23414	10.5759
Sc_g15990_V2.1A	0.890344	1.90119	4.05221	3.06255	1.1806	1.59382	1.01472	3.16269	3.62042	0.895567	0.870794	0.675325	2.42339	6.63589	12.2729
Sc_g15989_V2.1A	54.0523	74.2001	48.3058	25.0699	37.6733	49.5802	33.3952	31.0509	22.4983	41.8028	38.1396	35.744	37.274	48.0312	48.1298
Sc_g15988_V2.1A	14.2993	9.01237	20.7873	11.4828	14.0171	10.4618	3.65973	4.99203	4.52086	8.83027	10.4023	10.514	6.59908	6.28408	9.32391
Sc_g15986_V2.1A	59.6488	80.3072	57.7514	91.2946	98.6558	70.5101	122.927	102.833	121.756	80.3502	81.5492	63.9387	58.1919	38.9022	65.928
Sc_g15985_V2.1A	1.78611	3.06718	1.85905	4.83849	11.2113	9.11459	0.652444	0	0.588088	1.38199	1.2216	0.744376	4.57067	3.88419	4.38981
Sc_g15981_V2.1A	70.3354	101.533	71.9148	172.811	162.563	114.398	118.71	112.794	227.352	73.3289	83.0511	50.2426	157.391	85.4898	155.1
Sc_g15979_V2.1A	0.238261	0.0925037	0.058616	0.312212	1.60398	0.351247	0.452575	0.457488	0.56091	0.435743	0.296583	0.103269	0.144114	0.163292	0.304504
Sc_g15978_V2.1A	37.1197	61.6494	32.8499	25.8404	36.1795	41.7475	33.3937	27.3712	24.4947	53.6019	52.9901	44.4674	28.4809	33.1249	31.9561
Sc_g15974_V2.1A	3.23786	4.95958	4.60513	9.48832	7.89535	5.75351	6.53468	7.6256	9.09503	5.27388	5.57782	6.03014	8.16016	10.3152	9.88334
Sc_g15972_V2.1A	0.170766	0	0.210056	1.04891	0.522548	0.539455	2.1084	1.63945	0.822303	0.234229	0.4555	0	1.29111	0.804612	1.63683
Sc_g15971_V2.1A	1.20832	2.81476	3.5672	27.313	16.762	7.37977	8.9513	18.5609	9.05104	5.30362	4.94204	3.66605	12.181	21.9453	21.8404
Sc_g15968_V2.1A	0.214473	1.12412	0.633164	2.74014	1.44384	2.16808	1.14069	0.864805	1.37702	0.470686	1.02975	0.650709	1.51346	1.98435	3.9549
Sc_g15967_V2.1A	0.0881643	0.427867	0.325347	0.722054	0.449641	0.185676	0.837338	0.846427	0.566059	0.564337	0.548727	0.191065	0.177756	0.377646	0.724349
Sc_g15963_V2.1A	32.9077	49.0056	28.0295	30.8823	29.3777	48.7809	15.215	16.1575	14.6054	16.9232	17.0207	21.683	12.9431	18.332	19.2176
Sc_g15961_V2.1A	8.10506	8.73296	6.12827	12.7887	14.8658	12.1365	8.96895	8.35242	8.75266	7.07149	6.54531	6.68752	19.5646	13.9507	15.8839
Sc_g15960_V2.1A	3.67834	3.39173	5.42958	4.1422	3.84573	3.87332	3.84284	3.26656	5.01856	3.61583	3.84286	6.37718	10.6608	8.42942	11.5007
Sc_g15959_V2.1A	11.363	19.2181	26.3351	16.0961	13.6796	13.5573	12.1352	10.4409	11.6375	18.1056	18.0383	22.5644	13.0282	14.7898	14.6915
Sc_g15957_V2.1A	389.536	682.618	560.424	631.444	632.278	771.975	432.39	415.447	373.332	1024.66	906.045	1194.32	411.511	634.295	546.206
Sc_g15956_V2.1A	255.79	311.466	249.854	249.629	453.168	271.403	454.144	326.572	515.861	174.589	272.31	153.776	374.623	246.706	435.624
Sc_g15955_V2.1A	89.857	78.9299	198.897	94.6519	97.9097	82.6275	125.133	158.88	93.7648	243.392	202.86	273.318	106.533	183.273	117.891
Sc_g15954_V2.1A	12.9492	26.0246	15.6475	36.6817	50.0361	32.8058	18.9542	10.8963	19.5625	14.5576	19.7762	8.0887	62.122	31.5184	51.1087
Sc_g15953_V2.1A	38.8911	83.1302	43.7691	243.527	174.002	236.92	152.126	102.275	164.841	127.967	132.385	62.8886	116.141	124.023	132.9
Sc_g15949_V2.1A	0.573341	0.834738	0.26447	3.16952	2.48544	1.43386	1.70165	0.688049	0.306761	0.262138	0.318609	0.465941	1.22821	0.613966	3.40203
Sc_g15948_V2.1A	94.7326	238.779	262.702	220.608	220.296	599.696	213.221	149.327	111.687	140.703	163.514	109.078	195.858	209.164	189.036
Sc_g15947_V2.1A	15.5194	17.6121	26.5026	23.9316	26.9212	25.3108	35.3621	30.4455	41.2115	14.7455	14.0383	27.2856	8.58612	8.1906	13.9522
Sc_g15944_V2.1A	6.11132	6.42949	4.31068	2.80005	2.39753	2.2951	1.98885	2.01044	2.01219	5.82281	6.45971	4.86234	2.32645	10.1781	3.58921
Sc_g15941_V2.1A	2.77329	5.38358	1.50735	31.0585	12.565	19.4234	13.6597	6.37765	4.20992	2.41801	3.26864	3.84367	17.1645	20.8853	31.7342
Sc_g15939_V2.1A	119.547	265.183	160.986	304.005	228.148	370.036	232.653	191.68	110.109	171.962	184.193	78.0776	197.969	236.044	250.53
Sc_g15935_V2.1A	82.6418	74.4484	93.202	54.1321	63.7838	35.9169	50.7276	66.063	52.7968	84.6861	74.2714	94.4209	38.7472	54.1525	41.0128
Sc_g15934_V2.1A	40.0618	33.8308	35.8875	35.7351	31.1193	24.1966	22.3142	27.3486	32.0945	12.6702	12.6258	10.5843	27.6326	31.5925	33.6254
Sc_g15933_V2.1A	3.07305	1.83553	1.2358	4.69477	6.38961	1.74243	0.841909	0.510629	0.822104	0.324239	0.472904	0.704394	1.07236	0.354394	1.94214
Sc_g15932_V2.1A	69.2239	55.9441	60.0008	53.1052	77.5604	33.6273	22.1	20.0031	20.2118	45.5831	48.3043	40.6167	56.6322	42.705	36.9737
Sc_g15931_V2.1A	6.86612	8.8858	5.87539	7.66067	13.2965	3.56265	6.23755	5.92312	11.2872	3.00278	3.89296	3.8817	6.52044	11.5085	9.26563
Sc_g15930_V2.1A	3.58892	8.70863	9.56509	0	1.22024	1.57465	0.426071	1.14852	0.640074	0.546966	0.398877	0.810177	3.46722	25.7496	2.45718
Sc_g15929_V2.1A	45.1555	31.0713	6.19921	9.31148	11.5559	1.99537	14.0146	11.1863	5.69488	20.0927	18.9274	17.999	8.00683	19.8256	4.93186
Sc_g15928_V2.1A	0.989187	0.500931	0.423227	0.352231	0.614159	0	0.0816937	0.412902	0.0920445	0.235966	0.229439	0.233012	0.173425	0.221067	0.196306
Sc_g15927_V2.1A	0.360485	1.09341	0.720566	4.24397	2.34407	0.521942	2.91015	3.67717	3.23065	4.12046	3.44557	4.05259	1.40819	1.69853	1.8922
Sc_g15926_V2.1A	2.06653	0.635984	0.991996	0.0825588	1.13105	0.371524	0.574442	0.435508	0.59329	0.553077	1.38926	0.600768	0.254055	0.388617	0.368095
Sc_g15925_V2.1A	25.8799	24.022	11.9508	19.4805	24.1338	10.1863	15.9885	20.7454	18.6865	17.5	17.8723	11.2534	4.43267	3.19291	4.16691
Sc_g15924_V2.1A	5.82681	7.61678	2.94789	20.2813	12.7495	17.1205	21.2434	12.5415	21.7728	10.9571	13.1191	8.45228	17.1008	15.0557	20.8906
Sc_g15923_V2.1A	13.4448	14.9384	13.7092	59.8365	30.6755	25.5207	19.6577	24.9663	31.0457	29.9267	32.0874	33.3539	32.9923	29.2495	52.4851
Sc_g15921_V2.1A	15.707	45.3278	34.6164	165.545	67.6609	70.1946	60.2921	46.4504	45.2709	36.8475	35.2463	42.8022	59.3779	42.6105	68.7481
Sc_g15920_V2.1A	26.9801	18.7985	30.4486	26.9313	36.7636	32.6091	41.6088	61.8477	64.558	31.3008	28.7774	35.9684	23.3354	16.5477	16.1676
Sc_g15918_V2.1A	39.7229	41.3676	37.0453	16.797	21.6975	20.4727	19.9133	22.6914	16.8069	31.7918	26.9128	34.1201	28.2847	36.5121	26.2396
Sc_g15917_V2.1A	279.251	223.032	776.092	112.975	94.6286	74.1031	57.7948	113.798	64.3186	273.447	217.42	350.323	157.88	262.738	165.972
Sc_g15914_V2.1A	173.835	187.227	125.204	127.382	146.594	147.122	29.1459	28.9132	20.1928	95.8635	127.615	89.431	41.8891	38.3736	56.7248
Sc_g15911_V2.1A	25.4928	13.0592	9.3881	82.3531	29.8551	45.7345	23.3897	14.2013	13.2187	25.3977	25.8845	14.7495	73.8455	38.7581	159.671
Sc_g15910_V2.1A	3.35861	15.916	14.3382	13.2679	10.6804	12.0662	1.68873	2.08641	3.17117	3.07119	3.33756	4.28152	7.96658	6.77006	13.5265
Sc_g15908_V2.1A	4.05794	4.41133	3.29445	7.17853	9.8925	4.3585	2.38949	1.36355	2.25801	4.48992	5.73677	4.17721	13.0087	10.7073	13.3729
Sc_g15904_V2.1A	29.4068	29.8265	38.1753	20.167	16.8139	8.67893	4.73537	6.3498	7.40416	39.4515	50.8453	49.1747	44.8263	39.1397	66.0438
Sc_g15903_V2.1A	0.459727	1.17132	0.318094	0.800084	1.02577	0.726145	0.436625	0.551705	0.707173	0.367838	0.102189	0.124537	0.695173	0.393842	1.23279
Sc_g15902_V2.1A	2.95684	2.86995	2.6779	7.21161	7.95427	4.65326	4.3821	4.14892	6.0152	3.09006	3.06237	2.49978	6.48564	6.23528	7.32649
Sc_g15899_V2.1A	20.9964	6.08484	7.46664	8.31264	8.93198	4.82005	2.17369	4.20351	4.04635	7.27947	4.60077	7.65558	7.12233	6.13786	4.63282
Sc_g15897_V2.1A	8.15753	11.0192	5.6877	5.26467	6.32682	4.35435	7.10493	5.23315	4.66632	10.1751	11.9659	9.8576	2.38749	2.38316	5.93687
Sc_g15894_V2.1A	57.0878	42.2172	28.3507	39.3489	26.764	32.2972	66.7353	80.9062	74.6217	41.2864	44.3479	33.1065	25.5579	22.428	24.1689
Sc_g15889_V2.1A	4.52558	12.5865	8.24318	42.3383	30.5374	35.3745	11.2413	7.18565	18.7191	5.25246	9.20837	4.43227	26.6714	12.5257	30.9053
Sc_g15887_V2.1A	0.676661	0.525421	0.832347	0.443341	1.28837	0.427518	2.22788	2.72846	4.53759	0.990009	1.00273	0.977613	0.363807	0.154583	0.782431
Sc_g15885_V2.1A	4.23816	7.01185	2.72512	3.78654	7.56516	8.31707	11.4352	11.4668	15.0486	9.33638	7.79348	9.81092	12.429	4.95106	5.01201
Sc_g15884_V2.1A	17.9904	10.0212	9.90699	14.1458	16.4697	10.9536	63.4977	62.1188	52.4164	41.278	41.5338	35.3076	26.9203	28.3304	25.2812
Sc_g15883_V2.1A	2.33226	3.81258	2.49138	3.21699	3.94399	3.29606	1.9236	1.64986	2.03597	1.73981	1.80083	1.66261	1.91803	2.10317	2.96948
Sc_g15880_V2.1A	198.4	68.1995	125.128	24.0653	28.1418	23.0293	32.7542	46.246	40.7447	65.7385	74.9889	58.8796	24.9866	19.9367	30.6124
Sc_g15879_V2.1A	58.2339	94.5758	100.689	133.002	150.087	126.269	60.7603	50.8682	55.4692	101.701	106.326	99.3611	200.259	164.982	204.405
Sc_g15878_V2.1A	18.9425	33.844	27.1595	54.1495	54.2724	64.0324	19.4802	15.985	24.9179	34.4223	30.2518	24.0554	34.786	43.4119	46.1492
Sc_g15877_V2.1A	10.6894	16.9024	15.4329	89.8464	51.9056	59.7151	24.0222	23.753	35.7119	28.9109	26.1033	24.6881	40.5742	43.2078	49.9817
Sc_g15871_V2.1A	7.96576	13.094	6.32162	11.1011	13.6292	13.9349	5.24701	4.07048	7.69912	6.05049	7.13971	3.89808	13.5348	9.1906	15.5991
Sc_g15870_V2.1A	20.0218	16.9142	16.875	43.0182	53.3249	21.9941	27.8191	28.4771	45.3627	13.5618	12.0877	14.0616	21.9281	14.823	21.098
Sc_g15869_V2.1A	5.87172	1.82861	2.08569	2.62301	2.17789	5.19105	2.83306	1.95945	0.436802	0.545538	0.474611	1.22485	9.84432	4.16944	8.11191
Sc_g15866_V2.1A	1.96847	1.32682	2.35411	1.92562	3.73683	0.921251	2.64853	3.98966	3.10113	1.60001	1.06958	1.77748	2.64587	2.38901	0.898486
Sc_g15864_V2.1A	71.5018	21.758	90.5893	50.3003	17.9911	17.0563	46.4849	79.2041	35.8689	90.1225	77.4764	142.733	21.3585	28.3547	40.4464
Sc_g15863_V2.1A	4.08866	4.45587	3.97056	4.11226	4.17046	4.22986	5.31384	5.44039	9.82502	3.80436	3.7629	3.03129	6.00186	2.39658	6.41719
Sc_g15861_V2.1A	4.51832	7.253	7.05424	3.45137	2.21572	3.9801	5.1165	4.96349	7.25246	4.56866	4.28777	4.23685	6.78854	4.39185	4.12467
Sc_g15857_V2.1A	2.78024	1.74611	1.55908	6.14449	6.42239	4.43448	2.2328	2.98321	4.81264	2.26192	2.38111	2.08223	6.18253	4.71105	5.07604
Sc_g15856_V2.1A	1.19571	0.527531	0.935972	0.356097	0.388063	0.400619	4.59409	3.60038	3.54772	2.43526	2.3679	1.41342	0.712273	0.0931223	0.396921
Sc_g15854_V2.1A	145.61	224.17	205.934	130.099	141.223	311.518	178.949	149.426	114.159	168.746	149.746	164.374	116.11	121.648	106.852
Sc_g15853_V2.1A	192.204	168.083	154.798	124.831	158.037	62.6379	44.7902	51.4743	60.2892	154.596	165.229	107.972	96.2671	102.027	120.276
Sc_g15852_V2.1A	67.9299	70.1639	42.1039	43.3337	71.8089	45.5434	33.4577	35.6599	32.7657	50.4143	51.8336	41.6614	44.2166	47.3024	35.2759
Sc_g15851_V2.1A	38.0962	31.5886	67.882	27.9019	46.519	24.2413	20.9337	24.1392	21.0237	43.1968	37.4049	45.0541	21.6163	23.8247	16.3453
Sc_g15850_V2.1A	3.59744	4.48936	1.68577	6.0328	5.67885	6.31355	2.03373	1.48018	1.19153	2.42803	2.66549	1.94904	2.24501	1.83445	2.11116
Sc_g15849_V2.1A	21.2567	23.7856	14.2253	15.6274	17.5534	8.55326	14.9844	16.5217	15.7928	18.4305	17.0638	16.2604	14.1563	15.8986	15.0311
Sc_g15847_V2.1A	1.28125	0.906792	0.886523	2.20796	2.28705	1.68646	1.41968	1.58885	1.97088	1.24483	1.3528	0.954475	0.941809	0.754622	0.804118
Sc_g15846_V2.1A	1.07727	2.00409	0.883419	0.735225	1.23618	2.36328	2.13153	2.5856	2.35357	1.43658	1.51657	0.680925	0.995492	1.38433	2.08976
Sc_g15845_V2.1A	9.7051	17.9606	9.23208	23.1562	35.3074	15.2612	7.98841	6.83279	10.9391	10.5312	14.0367	7.01077	29.938	25.497	48.137
Sc_g15844_V2.1A	54.4712	128.4	273.01	120.81	172.895	318.145	65.2297	75.0326	67.3398	227.083	189.216	210.798	83.562	123.473	112.423
Sc_g15842_V2.1A	6.21028	7.68541	5.60203	6.61197	6.75682	5.12258	4.6694	3.22953	7.53158	3.45462	3.35906	3.7011	4.95627	5.45327	6.70858
Sc_g15840_V2.1A	47.7506	40.1527	25.8825	88.4774	105.157	50.7887	66.7655	77.9112	94.351	34.1931	33.4543	37.3714	34.5492	29.3202	35.8222
Sc_g15839_V2.1A	31.5414	34.6778	24.0604	26.0684	32.1724	22.1169	16.0407	18.5708	24.3292	19.5362	21.9478	13.9212	23.1381	20.776	27.4757
Sc_g15838_V2.1A	0.861989	2.17531	0.636189	2.49438	3.22386	3.5097	2.34686	1.93097	2.45973	1.47135	1.83941	1.55671	1.15862	1.47691	1.4164
Sc_g15834_V2.1A	10.446	12.1432	6.12587	32.4547	35.8366	27.851	23.649	15.976	22.0312	14.0227	16.9557	11.319	30.0304	20.1611	32.5995
Sc_g15833_V2.1B	0.44458	0.554805	0.468744	4.05717	6.05712	1.87259	1.83975	1.09754	1.56314	2.06171	1.46822	0.929058	2.97719	1.1426	1.5944
Sc_g15831_V2.1A	3.13859	7.99291	4.20474	23.4904	20.1909	8.57326	2.8333	2.74472	4.35614	2.55743	3.03928	4.41105	12.8439	20.126	19.9993
Sc_g15828_V2.1A	28.7994	25.6303	39.5872	38.3192	30.9748	37.9726	1.64583	1.74292	1.14794	6.79122	6.08977	11.5346	115.964	141.953	175.369
Sc_g15827_V2.1A	30.5894	16.0962	34.3508	7.38901	16.0389	1.17624	0.244822	0.247479	0.459736	0.942865	0.840385	6.145	19.0566	13.0291	12.0796
Sc_g15825_V2.1A	22.0784	63.991	54.6935	30.4378	31.7158	21.3113	13.1638	15.5441	13.191	15.5343	17.6675	18.4078	32.891	45.6043	39.6939
Sc_g15823_V2.1A	28.5679	41.9953	33.464	107.664	65.1708	65.3447	42.3309	39.0918	32.4093	32.7895	33.7269	33.139	87.2938	94.5947	80.6719
Sc_g15821_V2.1A	91.5744	82.1837	103.468	132.3	120.344	72.5471	39.6181	32.2278	56.1528	40.8888	44.98	30.4743	85.6599	54.8713	63.3233
Sc_g15820_V2.1A	39.705	35.7678	46.6394	39.3913	67.0064	34.004	13.7972	11.8611	14.3601	28.3991	33.2196	47.7779	56.3462	36.387	59.619
Sc_g15819_V2.1A	8.08434	17.3715	9.13132	18.3638	16.5959	21.0948	29.0705	19.0863	20.1311	21.7126	24.2313	14.7101	17.376	16.1601	22.7899
Sc_g15818_V2.1A	12.6452	19.2379	13.2826	31.1269	28.6949	39.9466	15.7206	16.0959	16.3441	24.6853	26.4658	27.404	25.2803	32.3164	27.1079
Sc_g15817_V2.1A	4332.66	4986.18	3931.52	484.352	288.913	1875.97	34.4055	121.955	94.9279	41.4725	48.9484	86.3368	1620.55	1041.07	874.224
Sc_g15816_V2.1A	61.5568	52.2419	52.3189	21.1537	16.407	25.4068	16.3051	19.0064	28.9633	11.0315	15.677	16.0887	39.2912	24.2475	34.5917
Sc_g15815_V2.1A	201.225	223.074	173.957	10.5511	13.6231	35.1598	9.03649	11.2906	9.16962	22.6967	21.7011	16.3932	137.023	127.936	80.491
Sc_g15807_V2.1A	10.9525	11.2416	10.0656	40.5193	39.4216	18.1612	15.1846	15.9538	17.1086	11.742	11.1933	9.54878	13.1986	12.834	14.7101
Sc_g15806_V2.1A	16.4763	6.81441	5.0595	4.66573	5.78682	5.30197	13.6501	14.2068	17.4286	11.4997	11.7911	9.09309	5.67158	5.52854	4.0785
Sc_g15805_V2.1A	1.09999	2.10298	1.14806	1.09197	2.14199	0.7722	0.47487	0.672034	0.927398	2.07268	2.22281	1.48087	2.3522	1.4278	1.79531
Sc_g15804_V2.1A	9.31009	13.3218	14.1676	27.3551	23.3982	19.6072	12.3974	9.95182	10.9896	9.12774	11.0087	7.90411	34.6391	20.8029	36.0987
Sc_g15803_V2.1A	2.80622	4.21743	4.67673	2.66894	3.04703	2.76433	4.9865	3.82393	6.29638	1.73831	3.21948	1.86368	5.56662	6.204	9.9164
Sc_g15801_V2.1A	4.28215	7.05789	4.67108	24.6153	21.3446	18.2918	7.82699	4.03354	9.33744	5.17169	7.90213	2.97661	22.5615	8.85969	23.3807
Sc_g15800_V2.1A	1.71641	1.66597	0.487227	2.7033	1.21206	2.08545	0.626983	0.760546	0.988992	0.241466	0.117393	0.143065	0.399301	1.35731	0.8437
Sc_g15798_V2.1A	2.61259	2.46819	0.771286	6.7899	4.51249	6.67595	0.860185	0.63542	1.49103	0.286682	0.402642	0.377457	4.38957	2.3277	3.78416
Sc_g15797_V2.1A	3.76448	9.19356	5.32768	22.8411	7.72086	20.4169	2.84486	1.82649	1.81923	1.36953	1.97947	0.964942	7.34506	4.50803	10.2356
Sc_g15796_V2.1A	7.24028	10.7055	4.41144	12.746	25.6754	14.2506	17.4803	17.5401	12.8163	8.78633	7.64082	2.93284	9.8228	3.94187	1.79136
Sc_g15789_V2.1A	148.681	189.871	216.957	149.454	134.282	118.5	80.7618	88.1295	75.7592	145.529	131.85	170.053	111.807	125.981	104.333
Sc_g15787_V2.1A	18.1718	16.8952	15.9999	23.342	17.8525	34.6446	1.27169	1.19367	0.614064	8.57075	7.7384	4.66353	9.54512	5.32574	11.2628
Sc_g15786_V2.1A	4.46457	3.46669	1.51024	8.82111	13.1209	7.02246	4.61123	5.86679	5.67323	4.08251	4.36654	2.93284	6.32912	7.31481	6.90306
Sc_g15785_V2.1A	2.39324	2.71007	0.420554	8.07347	3.31295	3.24014	0.920014	1.03941	1.40244	1.40685	1.97591	0.92616	3.27427	1.90381	4.88965
Sc_g15784_V2.1A	23.9506	23.021	18.4203	19.7675	20.5399	20.8617	11.8373	12.5015	12.6404	14.1187	15.4235	15.4201	13.5021	14.3029	15.7505
Sc_g15783_V2.1A	34.1111	50.3828	89.6198	28.5439	24.0151	27.3299	12.6771	11.7468	8.72868	32.3787	19.6151	59.6612	20.7445	19.5346	11.6772
Sc_g15782_V2.1A	108.451	162.125	259.51	104.458	93.7913	247.531	56.1665	62.1156	47.0158	160.537	101.372	241.859	71.9516	71.1506	47.3859
Sc_g15781_V2.1A	6.63146	5.4571	5.76325	8.73694	6.10242	3.64329	9.61846	8.44263	10.5672	8.04135	6.0885	9.37259	5.12285	4.75482	5.03379
Sc_g15780_V2.1A	7.83173	9.24352	11.8686	3.15572	7.0298	1.81431	6.30756	7.42867	8.01185	10.9142	10.083	7.12843	5.27394	3.67672	2.65958
Sc_g15776_V2.1A	3.05734	5.23675	2.10161	11.4149	12.5657	8.71133	6.74683	4.23017	7.89035	4.52246	4.23746	3.70259	5.43898	4.00581	7.2237
Sc_g15775_V2.1A	17.1041	79.6869	23.697	249.441	213.456	177.516	171.679	94.2616	126.578	88.7386	102.666	75.8897	120.214	87.7113	91.1086
Sc_g15773_V2.1A	191.675	236.976	198.404	628.368	829.928	326.891	152.139	114.548	168.46	308.115	307.45	292.685	393.691	388.982	412.982
Sc_g15771_V2.1A	8.90648	13.9214	6.82951	34.6715	28.1978	31.7898	30.6498	29.872	34.1619	20.0963	21.5973	15.1655	27.0523	22.692	33.8948
Sc_g15769_V2.1A	3.28078	4.24583	4.70822	4.03037	8.64491	6.62149	2.59659	2.62478	2.34047	3.75003	3.88939	2.07373	7.1659	6.32385	6.48906
Sc_g15764_V2.1A	127.901	149.277	93.3644	41.2463	62.8161	55.0382	42.291	31.0338	35.96	64.7244	79.3158	45.2182	136.348	99.8302	103.063
Sc_g15763_V2.1A	18.192	20.5846	13.283	26.1596	39.725	24.5174	53.7738	47.0102	62.4609	40.3278	44.3445	25.0884	31.9712	33.4477	34.3983
Sc_g15762_V2.1A	5.68212	3.91397	1.20249	0.800616	1.37105	3.21684	0.928444	1.64241	2.2883	0.446956	0.977834	0.926857	1.97096	1.46557	1.1155
Sc_g15761_V2.1A	43.0147	51.1268	34.1907	32.1683	38.7627	60.2651	26.2256	31.3224	29.841	22.0835	22.1209	17.1823	24.4376	47.8583	27.3705
Sc_g15760_V2.1B	1.55892	1.0197	1.04217	0.888162	1.1753	0.392546	0.772476	1.2689	1.59564	0.495831	0.421851	0.734434	0.922424	0.493556	0.587803
Sc_g15758_V2.1A	4.90369	7.606	3.25251	9.56766	11.7689	9.31478	9.54283	9.50795	13.0155	7.69323	9.4467	6.40745	7.75433	5.68361	11.7178
Sc_g15757_V2.1A	1.45398	1.95404	0.825468	1.00759	0.912659	1.41328	0.318673	0.859019	0.598416	0.204547	0.696112	0.121192	1.69125	0.862344	1.93991
Sc_g15756_V2.1A	15.0523	18.6757	12.8532	23.0718	27.3732	18.9523	51.6749	44.5905	61.8673	33.7159	35.6072	24.6398	42.2276	46.3749	43.0715
Sc_g15754_V2.1A	32.5622	34.8947	32.1108	121.225	87.7288	76.0514	61.6342	66.0405	81.9403	53.2695	57.4153	46.1513	114.036	104.716	160.374
Sc_g15753_V2.1A	28.4021	11.3257	9.22712	16.1461	14.8775	22.5827	66.3106	67.6152	77.834	32.3326	33.3479	23.5855	12.0216	12.9623	12.6712
Sc_g15751_V2.1A	9.61015	8.00794	11.2788	24.0331	18.0304	11.2999	24.9908	25.9853	24.6965	21.3561	19.7687	22.5389	18.5423	24.8403	19.4748
Sc_g15749_V2.1A	12.1874	17.4898	13.06	11.1448	11.0584	14.4868	24.215	21.6066	32.8038	10.8026	9.77249	9.6411	17.11	22.3548	22.2512
Sc_g15748_V2.1A	20.5341	20.9645	14.3062	18.8408	19.3371	15.2076	30.9932	31.8613	42.5788	20.53	23.3333	23.1273	23.1483	22.6279	21.7397
Sc_g15747_V2.1A	20.5313	29.284	13.8334	16.7033	21.6642	12.2721	18.3875	15.0317	26.8363	11.6032	12.5654	8.99916	53.9397	53.1865	48.7953
Sc_g15745_V2.1A	19.3332	16.4555	44.2699	51.3983	31.2485	25.056	28.5312	27.1275	30.2365	31.8217	25.3879	51.5664	53.6716	42.0432	46.43
Sc_g15743_V2.1A	5.04513	2.58078	0.754773	6.36535	3.12936	1.50762	14.31	11.6508	15.0288	7.97992	8.30475	2.21625	3.43647	2.04423	3.42307
Sc_g15738_V2.1A	0.252486	0.147039	0	0.206782	2.36934	1.06348	1.82246	1.74528	0.432289	0.32323	0.448985	0.0547172	0.763588	0.0432602	0.414879
Sc_g15734_V2.1A	71.462	51.4208	24.2599	50.7544	30.4697	67.2559	72.9651	45.8704	57.7501	42.4828	49.1583	23.874	33.6078	25.1669	34.426
Sc_g15731_V2.1A	72.1447	137.687	109.942	97.2001	111.326	100.882	45.0322	35.7064	47.5082	52.6165	60.3371	47.685	113.461	95.1687	112.699
Sc_g15730_V2.1A	27.196	42.4233	21.2189	59.7556	55.3612	59.0752	12.8039	10.8542	15.9645	16.1646	23.248	15.6605	204.289	153.104	259.048
Sc_g15726_V2.1A	6.70975	10.0448	14.0939	8.40578	7.30798	3.35308	2.34921	3.93055	2.9511	4.99164	4.19631	5.05237	35.712	44.7674	40.1511
Sc_g15724_V2.1A	14.1216	21.7022	14.1861	20.4322	31.449	23.2966	12.9649	18.5287	19.6447	14.2045	13.393	11.4763	16.8459	10.6864	12.2467
Sc_g15723_V2.1A	1.30895	0.818279	0.463931	3.68845	2.80605	1.91565	0.379273	0.234294	0.403588	0.223158	0.138081	0.288476	1.29718	0.570184	1.23542
Sc_g15720_V2.1A	3.36297	3.21149	2.80229	12.9715	6.63918	5.08338	6.95461	4.89503	8.35816	5.60476	7.71642	3.87911	14.7637	14.6374	20.6976
Sc_g15719_V2.1A	6.00906	5.63307	3.22199	21.3258	16.0828	10.0592	2.0487	0.788928	1.97852	2.86483	3.05957	1.44694	10.7175	4.66389	10.174
Sc_g15717_V2.1A	80.6498	101.15	182.483	48.1036	69.6855	61.198	17.7791	27.0076	16.1357	76.2922	75.0675	79.276	27.424	49.4941	24.6143
Sc_g15716_V2.1A	77.1121	111.502	114.026	86.139	114.897	104.957	54.8113	46.6166	50.9677	63.2376	67.3513	68.7938	66.3643	49.0205	75.2693
Sc_g15715_V2.1A	13.2462	10.3284	15.099	28.6038	35.0841	14.8783	5.28384	6.69768	3.92163	5.6122	5.4177	3.20555	31.4696	21.2205	34.0596
Sc_g15713_V2.1A	21.6853	15.6691	16.5975	24.3706	43.1323	26.8309	73.4002	95.5365	59.6241	69.4585	67.5907	61.5505	23.0753	21.7253	15.7818
Sc_g15712_V2.1A	8.76801	7.89365	9.53486	10.9274	11.1469	9.09897	4.94816	5.73385	5.98304	7.90148	5.19726	7.02229	17.678	16.1115	12.9922
Sc_g15711_V2.1A	5.30168	9.29869	12.4709	10.1313	12.1437	12.7325	1.85509	3.83975	4.47887	10.3764	9.51045	13.4044	8.15753	7.01202	8.0663
Sc_g15710_V2.1A	9.63695	9.62227	7.54358	11.7821	16.4613	9.41947	19.8162	21.8463	24.0045	12.0167	11.0488	9.6429	9.8544	8.61136	8.48166
Sc_g15709_V2.1A	73.8271	154.175	107.021	171.884	224.472	184.551	87.547	70.7778	63.3352	115.464	127.286	77.3341	284.522	229.74	338.264
Sc_g15707_V2.1A	6.99217	8.75702	7.21367	7.38901	8.28238	8.55036	4.07016	5.41361	4.82722	13.8189	12.4339	15.153	4.54759	7.72915	7.0007
Sc_g15706_V2.1A	66.2121	252.723	156.289	178.252	162.681	348.845	150.839	100.076	125.907	61.5687	122.715	34.6608	159.88	110.38	190.52
Sc_g15705_V2.1A	219.245	203.063	156.416	62.1013	112.202	66.6883	73.7698	81.1823	65.7437	119.307	109.821	105.808	91.4475	102.833	71.8134
Sc_g15702_V2.1A	13.0699	14.4372	9.35828	33.5102	28.6526	23.4685	53.4505	45.6031	63.9281	40.0017	44.0552	23.2513	18.3379	15.4165	21.3694
Sc_g15700_V2.1A	3.14354	4.34403	3.86681	7.4181	1.19562	4.54448	9.66516	8.84933	12.5432	5.89523	6.91649	5.02278	4.67292	6.61847	16.8776
Sc_g15699_V2.1A	1.87744	7.13722	1.5396	24.8578	7.97917	13.5092	24.0718	19.9772	14.2305	10.4437	12.937	9.66312	7.41284	10.9906	18.1385
Sc_g15697_V2.1A	8.91862	28.166	13.4267	27.9087	22.9463	56.0679	27.8134	16.6136	23.0757	16.4325	20.4755	6.63495	17.7132	16.8774	17.7414
Sc_g15696_V2.1A	16.8577	20.4743	11.5081	25.6608	10.6231	17.3795	7.29276	4.40621	10.2001	3.06687	3.68831	1.62581	14.147	12.249	19.1758
Sc_g15695_V2.1A	31.3013	36.9344	24.8383	44.4849	38.2504	35.3518	50.0719	51.9117	48.6006	36.8166	35.198	33.1191	22.707	26.0267	25.5488
Sc_g15690_V2.1A	17.7943	22.7638	14.4245	18.2027	42.907	32.7369	60.3483	38.2907	65.66	34.6004	40.7357	41.2962	36.9077	27.6848	39.3342
Sc_g15688_V2.1A	2.95629	5.29247	2.66674	11.6216	13.6029	6.84859	4.80433	4.03655	6.25664	6.78829	6.07481	4.62705	8.74197	6.19083	7.43649
Sc_g15687_V2.1A	4.79881	7.5831	3.92328	8.09996	10.685	14.1119	18.6753	11.9673	14.1216	13.5123	14.3873	8.37048	8.73137	7.92134	7.87996
Sc_g15683_V2.1A	26.6895	25.2246	22.7307	14.9674	25.1471	11.599	17.5504	21.9319	20.0404	25.026	24.1527	26.3711	13.6808	15.2107	12.6157
Sc_g15682_V2.1A	3.80622	2.29872	2.08087	3.04797	6.03924	2.58292	2.73129	2.67974	2.35327	5.95552	6.39242	7.42375	4.09283	3.98535	5.17331
Sc_g15679_V2.1B	13.2282	11.985	15.0179	28.4409	29.5614	16.564	13.4215	16.3474	15.7666	29.1918	25.6242	30.4497	25.9699	27.1899	24.1937
Sc_g15678_V2.1A	66.747	66.7543	65.0283	90.4332	94.3971	83.8349	36.7835	36.8176	38.7987	53.1521	56.6978	53.0247	64.4757	62.8831	56.5341
Sc_g15676_V2.1A	38.7389	51.4748	33.2939	24.1759	15.1844	29.3028	0.883654	0.649633	0.724084	9.0493	10.1527	10.7232	19.6115	12.898	20.9249
Sc_g15675_V2.1A	30.9081	16.0169	3.43679	48.3385	40.5213	32.1788	39.4716	27.9133	73.1558	9.58073	12.4209	4.35196	22.9727	12.7905	17.8538
Sc_g15673_V2.1A	2.96389	5.80786	2.13246	7.74015	8.21393	9.18633	6.95769	3.91927	5.68495	3.98867	4.87278	2.24205	4.11538	3.78473	5.51343
Sc_g15671_V2.1A	15.7749	29.1721	44.2216	29.9187	25.5754	23.955	23.4984	23.3549	20.0789	33.7848	31.3738	47.2313	24.8583	24.3966	30.7718
Sc_g15670_V2.1A	0.129093	0.0417664	0	0.21145	0.131675	0	0.0408685	0	0.13814	0.0393485	0.0765201	0	0.390413	0.036864	0.471384
Sc_g15669_V2.1A	93.09	90.5237	203.196	28.7624	37.1565	48.7673	29.9032	44.7416	22.2125	95.2259	79.0468	114.825	33.9384	58.7283	41.5345
Sc_g15668_V2.1A	0.165039	0.0800947	0.203011	1.28407	0.841705	0.955833	0.470237	0.237671	0.794726	0.528206	0.880448	0.0894159	0.915064	0.282774	0.753303
Sc_g15666_V2.1A	76.5674	100.033	47.6445	73.1398	169.354	92.1261	16.2884	14.0501	20.4246	42.0821	52.4389	22.9752	107.539	112.767	93.5175
Sc_g15664_V2.1A	7.5409	6.27368	3.2655	11.0756	15.4424	7.31267	12.0767	10.4163	14.4096	8.46116	8.84286	7.48322	9.3085	7.64675	8.921
Sc_g15662_V2.1A	3.82396	5.04543	4.92426	9.44424	5.11935	3.77499	14.0732	12.0462	13.4267	10.818	9.88123	7.76911	9.93844	23.2898	19.5267
Sc_g15657_V2.1A	31.4855	51.7379	59.7931	130.288	89.8666	66.5997	55.6095	51.1752	63.2465	54.5515	68.7588	49.6787	146.173	115.937	168.924
Sc_g15655_V2.1A	10.566	18.4038	7.83385	29.0424	23.7694	24.386	15.2588	10.144	20.1349	10.3236	11.7111	9.09651	37.3535	19.2196	41.621
Sc_g15654_V2.1A	13.6358	19.5043	13.6202	16.7092	15.7909	16.6257	20.2534	15.7487	20.1866	11.7189	16.0437	9.44286	16.0199	14.053	21.0583
Sc_g15642_V2.1A	2.10517	3.21091	2.3429	4.26921	3.88556	9.60596	7.14063	4.23464	5.57813	3.3917	2.85222	1.30348	4.54759	2.23287	4.30108
Sc_g15640_V2.1A	0.104302	0.253093	0.32075	0.170844	0.212778	0	0.0990608	0.050068	0	0.0476883	0	0.113019	0.262867	0.0893544	0.666507
Sc_g15639_V2.1A	466.44	325.189	246.858	75.1153	57.2185	260.498	379.467	382.779	355.364	324.446	327.192	416.372	91.8943	80.2551	63.3712
Sc_g15638_V2.1A	8.74131	5.72443	5.44102	5.43394	3.75984	5.98858	8.30203	10.8188	12.5095	5.58565	4.12018	3.08119	4.24678	1.26313	2.88424
Sc_g15637_V2.1A	2.02245	2.75658	1.69381	8.81043	9.83176	5.75461	4.69988	3.67678	6.63072	3.8955	4.09383	2.98413	5.55254	4.31309	4.83168
Sc_g15636_V2.1A	83.9203	124.683	51.9666	91.0139	110.724	184.428	53.3167	47.4335	58.9994	70.453	84.1659	42.2081	53.8492	50.3008	84.9758
Sc_g15634_V2.1A	26.8169	37.1274	14.6515	42.1415	36.6563	48.4496	27.5378	18.7539	38.9658	14.7505	20.4547	11.0627	24.8383	17.4926	36.1616
Sc_g15632_V2.1A	27.7431	18.9152	18.3116	36.0214	11.3193	48.0245	184.186	203.985	229.679	66.2068	57.1558	68.1885	37.5176	25.0425	20.6315
Sc_g15631_V2.1A	1.90218	3.00021	1.80362	17.6882	16.1686	10.7662	5.00576	3.80459	3.98617	2.6091	3.98157	2.36173	10.0673	7.91022	17.3646
Sc_g15630_V2.1A	25.7595	45.5247	43.225	13.6579	19.1872	18.9718	10.8419	8.33881	18.7483	11.5279	12.7095	11.6166	58.2903	35.504	55.3673
Sc_g15625_V2.1A	47.3618	40.3291	8.21768	99.9074	66.536	116.388	63.5005	36.2404	77.5326	19.8664	30.7138	6.41497	43.5839	23.4511	24.196
Sc_g15624_V2.1A	3.46451	3.15253	0.799053	7.27079	6.40504	15.5046	4.72996	1.87094	3.70731	1.78202	4.23554	2.11164	2.40113	1.855	4.34867
Sc_g15623_V2.1A	2.65831	4.4567	0	10.0939	7.14848	9.28833	6.65609	3.36417	5.30133	1.65738	2.04128	0.654652	3.5325	1.96679	3.19885
Sc_g15621_V2.1A	0.436556	0.847453	0	0.357533	2.67174	4.59697	1.65847	2.51471	2.33575	0.399197	0	0	0	0.747983	1.19557
Sc_g15618_V2.1A	18.3981	17.3996	19.8748	78.6713	47.156	42.7207	24.1941	30.571	26.6286	30.3581	31.4583	26.0697	55.225	52.2349	44.4104
Sc_g15616_V2.1A	87.7458	68.7804	49.1638	71.0161	36.0817	122.511	145.73	150.509	140.966	108.908	113.35	85.994	33.3447	38.8644	50.3254
Sc_g15615_V2.1A	26.0288	26.6907	16.9129	37.6061	15.4357	31.0508	15.5223	16.9361	16.2861	18.7406	14.5316	21.926	9.32765	14.0755	9.78861
Sc_g15614_V2.1A	5.59474	2.15256	9.48596	1.07326	0.668348	0.849197	22.9298	20.0334	22.2214	1.01398	0.627408	0.819229	0.4573	0.259078	0.552142
Sc_g15612_V2.1A	1.05751	1.83093	0.87893	4.26019	4.54787	2.25722	4.72322	3.86899	5.59693	4.80891	4.498	3.22086	4.61002	3.10962	2.92221
Sc_g15611_V2.1A	124.056	111.377	218.791	139.918	128.452	153.036	55.2019	55.655	28.1402	157.707	141.169	165.309	143.62	156.352	122.276
Sc_g15610_V2.1A	3.15232	6.64689	4.94728	5.02987	5.87639	5.09359	1.9099	2.03499	2.38453	2.83286	2.70617	4.18136	3.397	3.63177	3.22499
Sc_g15608_V2.1A	1.08266	0.494514	0	0.260789	0	0.0670616	0.0604854	0.122284	0.272596	0.174707	0.11325	0.069008	0.192604	0.163676	0.174412
Sc_g15607_V2.1A	16.9095	9.61269	9.27521	12.5352	17.8791	13.9247	20.7628	21.9336	27.6386	8.54165	9.33104	7.71319	7.4312	5.90533	7.32004
Sc_g15605_V2.1A	0.302418	0.0733828	0.278999	1.48606	0.462703	0.557286	0	0.0725847	0	0.276539	0.0672223	0	0.4573	0.194308	0.345089
Sc_g15602_V2.1A	0.852487	0.992921	1.57294	1.43126	1.60865	0.583489	0.485788	0.286452	0.638562	0.35079	0.26529	0.277119	1.89065	1.13199	3.34633
Sc_g15601_V2.1A	17.5932	12.4948	11.9371	47.0914	47.2702	28.675	54.5788	56.8508	77.2827	36.4915	38.8865	42.4904	35.4712	28.7581	30.1623
Sc_g15600_V2.1A	119.469	269.1	265.496	152.424	116.52	228.311	149.267	134.441	104.084	318.911	325.612	303.739	417.98	434.607	366.893
Sc_g15598_V2.1A	5.00789	12.2675	9.38682	7.61687	10.8243	15.1923	13.929	9.95913	7.91069	7.52319	6.46696	11.628	8.29384	5.92455	10.1228
Sc_g15597_V2.1A	0	0.371322	0.470585	2.27153	1.65843	1.30924	0.36334	0.642746	0.409376	0.962022	1.19052	0.414536	0.578492	0.819345	0.523852
Sc_g15593_V2.1A	6.63894	11.5659	10.8886	10.0379	10.7654	4.83982	3.23349	4.24917	8.37933	12.4529	9.53542	12.1741	5.83464	5.24999	7.14833
Sc_g15592_V2.1A	4.61222	7.53967	5.52409	5.76542	7.05674	2.30054	4.03462	3.61231	6.36414	3.44061	4.20878	1.84124	6.24019	4.88704	7.42359
Sc_g15591_V2.1A	5.64364	9.3905	7.0838	18.3939	17.6221	16.6156	9.62618	8.18261	8.13439	5.05536	6.65644	4.24326	25.1956	19.2407	22.1849
Sc_g15586_V2.1A	70.1486	38.2407	34.1522	21.9516	7.77129	39.8607	381.096	354.591	362.764	141.283	139.908	92.1874	31.3795	29.1656	39.6002
Sc_g15580_V2.1B	0.658373	1.06504	0.809851	0	0	0	0.416859	0.210692	0.234838	0	0	0.237798	0.663702	0.376013	0.801352
Sc_g15579_V2.1B	7.55573	5.2841	5.11381	13.8353	11.4425	13.272	29.7069	26.4816	29.1634	13.4562	12.6733	11.1188	11.2091	10.4019	12.801
Sc_g15578_V2.1A	8.09903	12.9834	7.84141	58.1564	51.7515	44.4024	19.8504	8.32734	13.643	6.88037	9.43111	3.22726	42.8773	25.3809	50.7523
Sc_g15577_V2.1A	0.839993	1.35885	0.459226	7.10874	4.09359	5.4054	6.73682	5.01785	3.29583	2.98709	3.73431	1.11246	0.658617	1.67909	2.98204
Sc_g15576_V2.1A	1.67204	1.48443	0.793213	3.46784	4.45289	2.93845	5.22472	6.46483	9.31248	2.01425	2.25282	1.29854	2.30687	1.98484	2.01084
Sc_g15575_V2.1A	36.7768	66.2256	87.3815	49.539	73.5444	87.0322	36.6751	31.777	54.8888	35.7536	43.5418	39.1162	43.026	30.5942	43.2028
Sc_g15572_V2.1A	0.552377	3.75301	2.0384	4.0715	4.50742	6.39823	3.14771	10.6063	5.3198	3.53574	5.40248	2.39416	6.12533	25.0803	3.02551
Sc_g15566_V2.1A	1.08266	2.80225	7.54661	2.66005	6.2578	4.18017	5.82676	5.19706	2.31707	0.660006	0.641749	1.56418	1.09142	10.8208	4.61223
Sc_g15564_V2.1A	1.97729	1.19496	0.894873	1.40549	2.53057	0.491061	3.15349	2.84746	1.57692	2.38803	1.89075	1.71807	0.959037	0.591272	0.834397
Sc_g15563_V2.1A	0.846628	0.946256	0.757396	3.25677	3.63744	1.78301	2.14422	1.97045	3.07478	1.71257	1.73363	1.22318	2.8708	2.46161	2.99779
Sc_g15562_V2.1A	94.0069	99.9075	381.094	116.362	99.9215	107.013	86.9052	98.995	70.04	87.0571	96.972	127.535	145.608	129.862	118.739
Sc_g15561_V2.1A	26.4194	61.8573	24.274	12.5407	15.8388	31.5671	9.9343	5.38341	5.19263	21.6934	33.4617	11.3341	10.6533	9.97708	18.1129
Sc_g15558_V2.1A	5.52102	7.8421	3.97539	55.6933	32.4153	42.9645	3.32519	6.07617	3.31421	1.84703	2.15513	1.02139	4.20822	3.57618	6.14636
Sc_g15557_V2.1A	1.27272	1.97651	0.208739	5.48964	4.93308	3.57382	1.04759	1.05896	1.36191	1.55174	1.50881	1.1952	2.4805	2.10795	4.41497
Sc_g15556_V2.1A	1.1768	4.94962	3.37764	32.4474	24.407	21.0661	9.68643	3.01279	11.3335	8.96747	4.53409	2.97535	20.9585	9.40941	41.5387
Sc_g15555_V2.1A	1.08026	0.932011	0	1.22877	1.46916	0.631955	1.02597	0.633788	1.41285	0.38415	0.640326	0.325149	2.541	1.79947	2.62971
Sc_g15554_V2.1A	11.1851	15.4495	19.7117	34.3516	43.6608	32.6159	30.3368	16.0042	17.6082	28.9135	30.2174	28.5515	67.6537	57.3084	66.8598
Sc_g15553_V2.1A	1.54037	2.27825	1.71432	5.76704	5.98546	2.54889	8.22044	6.90125	6.04384	6.43908	6.3914	5.64313	10.2783	7.72915	9.97709
Sc_g15552_V2.1A	4.89891	11.293	5.42344	8.32518	8.61967	16.3785	13.8418	9.40645	11.5329	3.02378	7.2959	1.45978	10.124	4.82635	10.174
Sc_g15551_V2.1A	65.0016	43.9666	40.2804	24.5216	7.58145	37.8047	118.276	142.448	124.632	66.428	72.0097	54.098	17.4599	20.8447	15.8748
Sc_g15550_V2.1A	19.7183	11.2193	12.1055	11.6941	9.16209	11.9456	35.0077	43.8051	48.3658	19.6344	19.5367	18.7293	13.6728	13.1522	11.7607
Sc_g15549_V2.1A	0	0	0	0.666678	2.28336	0	0	0	2.831	0	0	0	3.07732	0	3.15821
Sc_g15548_V2.1B	462.671	800.65	596.085	437.461	338.748	445.247	369.905	403.016	358.03	320.242	349.064	262.303	538.473	553.832	572.99
Sc_g15547_V2.1A	57.4939	102.603	83.9164	76.9551	57.6047	59.0731	47.9828	42.7368	46.372	45.2174	47.1615	45.0387	246.435	284.452	322.498
Sc_g15546_V2.1A	1.88887	2.32368	1.29681	2.28446	1.56821	0.786346	2.00255	1.51821	2.04475	3.37412	3.06597	2.78449	2.39127	2.67186	2.96741
Sc_g15543_V2.1A	168.318	87.4318	59.7105	26.1803	12.8815	36.5702	214.021	208.672	241.666	113.316	118.427	99.3174	21.3842	24.6807	26.1194
Sc_g15540_V2.1A	3.258	2.83792	2.98001	5.50755	5.3256	3.1668	10.4333	11.7495	13.3643	6.45492	5.71929	5.20489	3.4528	5.0812	4.53749
Sc_g15539_V2.1A	5.1503	6.86025	6.09938	20.776	20.8177	14.0775	21.6734	19.4101	16.0354	13.8281	16.1006	14.1892	12.4	12.7202	12.3292
Sc_g15537_V2.1A	9.12585	9.10931	7.65376	13.2493	7.88042	11.6844	35.6539	35.9912	25.6342	27.4054	24.711	27.8676	9.93152	12.7042	12.4015
Sc_g15536_V2.1A	5.59373	9.28244	2.77449	7.83236	6.2578	10.8305	14.5669	10.1343	13.2266	8.49757	10.1075	5.96344	8.27662	6.33791	12.6836
Sc_g15534_V2.1A	2.01321	2.60539	1.10062	0.732795	1.36899	0.235547	0.424897	1.07377	0.478733	0.204547	0.198889	0	0.2255	0.191632	0
Sc_g15533_V2.1A	4.46457	2.70836	1.54456	2.45666	2.63272	4.33394	2.12011	2.54495	2.76197	0.765471	0.558222	2.26766	3.79747	2.80879	3.82088
Sc_g15526_V2.1A	19.411	6.06127	8.29525	15.794	11.4351	12.113	123.249	150.291	208.696	58.0843	57.5585	54.7546	19.9439	16.6537	19.3584
Sc_g15525_V2.1A	8.07027	10.0625	10.3852	14.8967	15.577	11.4397	12.5583	10.9663	14.681	6.81199	10.1561	5.71769	19.3377	16.0079	19.098
Sc_g15522_V2.1A	110.132	218.503	135.012	277.317	246.377	376.412	126.049	84.0491	123.244	89.9542	151.198	51.173	250.274	195.254	277.074
Sc_g15520_V2.1A	30.9569	46.2306	38.6264	58.7631	46.3156	78.071	64.4505	46.955	46.6863	76.5884	76.8913	61.3066	80.9042	104.605	112.938
Sc_g15519_V2.1A	219.768	157.293	153.019	134.287	133.538	78.3783	110.183	133.598	88.4641	204.279	194.922	216.191	72.8109	85.2307	72.2003
Sc_g15515_V2.1A	1539.23	1277.6	679.02	295.755	332.644	454.948	179.654	181.8	187.282	146.64	158.417	145.98	680.6	513.437	517.575
Sc_g15514_V2.1A	3930.33	3803.4	4541.98	864.592	683.611	1559.27	365.841	493.995	299.491	762.22	672.907	956.826	1414.73	1866.14	1011.83
Sc_g15513_V2.1A	3741.96	2986.71	2709.21	619.088	573.335	769.021	268.949	371.991	261.189	523.835	457.332	625.147	1264.62	1299.83	854.077
Sc_g15511_V2.1A	22.9546	21.7435	18.2872	31.0704	32.9248	21.3989	48.0784	49.941	33.8874	51.0523	46.1221	58.8407	20.4275	25.36	20.7954
Sc_g15508_V2.1A	54.1329	30.1799	34.4459	27.7663	18.4371	28.5012	45.8977	50.6219	51.8133	59.9486	53.6271	75.1984	19.3548	25.1933	22.571
Sc_g15505_V2.1A	3.82513	5.02863	3.33534	8.04993	8.2972	7.18903	7.08187	6.13607	9.27449	7.12842	5.8119	5.87617	10.4456	9.83082	10.4314
Sc_g15503_V2.1A	68.9482	56.8284	13.8432	26.3671	32.9842	39.7517	15.6944	15.8647	17.5304	48.0675	66.6237	22.6909	74.5326	65.0469	200.268
Sc_g15501_V2.1A	2.47014	4.08094	1.81015	4.69167	4.55665	2.98847	1.89677	2.11919	1.96838	3.50828	3.17759	4.38502	2.75505	2.52136	3.31044
Sc_g15497_V2.1A	0.8145	0.790564	0.385346	4.19053	3.77053	1.25352	2.51906	2.48625	2.503	2.34898	1.7455	2.37614	1.97904	1.34187	1.50614
Sc_g15496_V2.1A	2.68226	4.18128	1.19978	6.1908	6.54963	9.67158	4.47737	4.1358	5.74048	3.19597	3.9748	2.28991	3.27754	2.50675	5.49075
Sc_g15491_V2.1A	90.5157	73.7207	75.9969	82.7248	87.2751	48.1216	89.1803	121.641	82.2202	80.0795	80.7418	93.564	36.9739	37.1756	36.3463
Sc_g15490_V2.1B	4.7263	0	0.476534	0.190366	0.118546	0.122381	0.0735867	1.5249	0	0.0354249	0.06889	0	0.507699	0.564199	0
Sc_g15482_V2.1A	2.61774	3.54755	1.64039	6.26988	6.14629	5.56501	4.12802	2.18125	3.22402	2.3034	2.50317	2.08724	7.12013	4.73904	12.76
Sc_g15478_V2.1A	309.438	150.92	87.1054	18.6347	25.4083	52.6924	16.9285	19.4362	18.6496	85.3581	86.6361	56.7016	50.7112	64.8872	50.5818
Sc_g15476_V2.1A	36.3893	35.1254	54.2567	26.8468	30.471	23.0121	12.0915	13.3776	15.2326	35.017	31.0179	55.3981	18.7967	23.7027	17.5704
Sc_g15474_V2.1A	13.2823	4.80186	3.43963	3.9196	2.30371	2.15175	16.9049	14.5587	12.8321	7.42506	9.46686	3.84571	2.54786	2.5798	3.68171
Sc_g15473_V2.1A	67.2638	61.0802	65.193	18.0182	10.8007	25.2467	27.4085	20.1211	22.1922	95.0709	100.246	80.4946	11.2276	11.2334	18.8318
Sc_g15468_V2.1A	2.7144	1.95716	2.05105	7.81245	5.65607	6.61489	3.68285	4.39293	3.27809	3.61679	3.34436	4.11774	3.9091	5.48128	4.42485
Sc_g15467_V2.1A	133.962	125.268	91.0057	45.9798	91.9229	50.8148	50.8632	53.0521	42.4513	117.042	114.345	106.724	60.1264	86.1509	68.1495
Sc_g15465_V2.1A	1.8311	1.97145	1.26816	3.95705	2.52693	2.07399	2.63055	2.46705	2.98031	2.56085	2.54474	1.18381	4.38989	2.33325	4.24214
Sc_g15464_V2.1A	13.499	17.7354	15.4684	21.2703	18.795	13.9443	10.6757	7.68719	10.875	10.4664	11.044	10.9564	68.7658	56.415	80.2631
Sc_g15460_V2.1A	0.672585	0.296736	0.300848	0.100152	0	0.0643852	0.580714	0.117404	0.130858	0.0559116	0.054365	0.265016	1.17114	0.680957	3.29321
Sc_g15459_V2.1A	1.52794	0.353105	0.805497	1.0726	1.55851	0.996009	1.65847	1.11765	0.545009	0.598796	0.646924	0.0788398	0.366741	0.124664	0.265681
Sc_g15458_V2.1A	0.977128	0.663889	0.120194	0.800254	0.996676	1.74917	1.39204	1.31334	1.04561	0.178702	0.521276	0	0.295511	0.334837	0.1784
Sc_g15454_V2.1A	508.457	379.977	862.805	152.162	55.6513	172.176	1478.64	1446.98	1649.08	847.831	887.693	1805.96	285.594	214.393	480.839
Sc_g15452_V2.1A	414.618	192.46	133.669	144.66	23.3134	95.2151	476.233	596.892	659.077	446.604	458.316	288.722	83.0693	94.811	77.0535
Sc_g15448_V2.1A	35.3183	20.8755	27.0939	9.52251	9.04798	16.4109	67.8127	74.0254	84.4075	43.2276	39.6779	37.3826	6.52102	6.45352	6.17916
Sc_g15447_V2.1A	10.7796	7.69227	2.31322	14.6589	9.89912	20.0852	8.86644	4.48134	8.04937	4.05338	4.628	2.51074	5.01025	3.42346	4.1385
Sc_g15446_V2.1A	25.6303	42.4626	23.7813	24.7909	33.8056	35.8301	20.2503	16.0154	21.0428	30.5084	25.539	30.7649	13.4757	18.3607	16.1361
Sc_g15444_V2.1A	3.64356	15.6616	3.52147	25.1511	19.3786	24.1164	10.6286	9.74449	14.7602	6.9015	9.48739	3.66605	11.2815	8.02643	19.244
Sc_g15442_V2.1A	63.8905	66.8415	118.644	61.6188	61.688	74.4639	70.7151	81.2321	56.8415	68.461	67.0424	79.4763	43.6431	53.7127	46.4267
Sc_g15441_V2.1A	3.68635	5.85055	4.90216	14.769	13.5668	13.9009	10.456	6.93473	9.91506	6.05849	8.8585	4.0484	12.2534	8.1085	12.5512
Sc_g15440_V2.1A	20.0102	42.9332	61.6001	54.5982	38.78	49.2394	31.1576	30.8386	27.2729	62.646	55.6692	62.3086	38.3803	48.2696	43.7924
Sc_g15438_V2.1A	4.47733	5.83073	3.32108	29.4455	26.4605	31.131	8.37644	6.69613	9.58222	7.63286	8.642	4.97339	13.4953	10.2541	15.4042
Sc_g15435_V2.1A	7.38787	12.8422	9.99642	12.5962	15.2768	15.6297	6.82524	6.57693	8.48058	5.89583	7.0465	4.14819	9.27573	8.68811	10.4842
Sc_g15434_V2.1A	15.8156	17.9716	22.0641	31.2761	36.3953	33.9171	10.0749	7.96225	12.3834	19.224	16.9774	13.7934	21.971	18.8364	23.4172
Sc_g15433_V2.1A	13.0717	15.6251	18.2971	28.7943	46.8306	19.6638	5.44296	7.91305	11.0938	11.7765	10.3056	7.04719	18.9549	15.1151	24.1597
Sc_g15432_V2.1A	6.37804	11.3408	13.4494	34.8966	27.2799	25.3971	2.59608	1.95533	2.17942	6.02827	6.05214	8.94371	16.4254	18.5959	21.1367
Sc_g15431_V2.1A	63.2057	101.915	53.5597	143.324	135.6	102.292	61.6518	48.071	57.8048	92.6137	98.9288	62.7291	98.5035	105.368	118.482
Sc_g15430_V2.1A	66.3525	88.4202	39.9075	232.979	67.9604	156.531	168.077	65.1099	23.9291	74.7535	75.7821	105.662	168.979	158.989	195.352
Sc_g15429_V2.1A	36.6387	33.0991	33.8014	75.4727	34.3416	114.244	48.7283	43.256	44.1073	41.5962	40.6107	57.1367	103.631	80.2725	109.719
Sc_g15428_V2.1A	5.8765	3.8249	2.67882	4.3598	2.22133	6.3336	6.96007	7.26792	6.17737	5.18395	5.47085	4.98171	3.58929	2.81329	2.80848
Sc_g15426_V2.1A	317.968	472.313	819.746	41.6058	47.9104	206.086	24.0453	45.7342	25.666	105.398	106.481	143.213	1328.09	2229.71	1745.85
Sc_g15425_V2.1A	10.7118	9.60796	10.2352	5.28719	6.38982	5.38803	4.72342	6.97839	8.18752	4.59147	6.54788	5.23351	7.13474	6.92347	6.37353
Sc_g15424_V2.1A	61.142	15.4032	18.3279	4.1157	1.34892	4.78114	40.9877	53.071	74.7198	12.2542	11.5625	11.9415	3.33292	2.49246	2.13281
Sc_g15423_V2.1A	3.85632	6.8972	5.75625	20.3336	12.6401	6.93519	4.56787	4.53426	6.39852	4.55647	4.31485	3.23958	8.21187	6.71867	11.5499
Sc_g15420_V2.1A	1.12603	2.67163	2.05201	6.6262	3.40313	2.76668	1.78241	1.04101	0.847925	0.724583	0.889944	0.632662	1.84987	2.0365	4.5305
Sc_g15419_V2.1A	0.668307	0.324334	3.28828	3.01034	1.36335	1.40747	0.317362	0	0	0.305558	0.297106	1.08624	0.673717	1.14506	1.22017
Sc_g15416_V2.1A	0.223895	0.869263	0.367212	0.305612	0.875435	0.589409	0	0.0358253	0.119793	0.341225	0.398144	0	0.0752359	0	0.0340648
Sc_g15413_V2.1A	55.8069	49.4806	75.0413	24.2019	34.42	40.5622	32.5345	40.6697	39.1269	37.9471	35.0956	46.3412	36.1498	47.643	24.2419
Sc_g15412_V2.1A	8.02269	19.1134	9.27045	2.85384	11.8202	12.6293	0.230895	0.544602	0.26015	6.1505	8.214	4.47829	4.41144	5.48446	7.24976
Sc_g15410_V2.1A	22.2247	20.2385	20.2221	30.234	31.0324	18.1438	58.1455	62.2129	72.3267	33.1102	34.5627	35.3564	22.5725	21.1433	25.7975
Sc_g15409_V2.1A	7.48151	7.06801	9.1415	13.3574	16.9921	9.29615	6.67921	6.84748	10.034	4.78889	4.70077	6.21517	30.2689	21.3644	35.1047
Sc_g15407_V2.1A	4.99208	5.8296	1.91895	1.59705	4.29634	1.47845	2.22245	1.72237	0.918146	1.14122	0.762886	0.0845199	2.20172	1.13599	1.56652
Sc_g15405_V2.1A	3.9211	0.581452	0.468928	0.312212	0.111098	0.630811	17.2237	19.2929	20.5133	6.92209	5.95587	5.48801	0.274502	0.466549	0.149145
Sc_g15404_V2.1A	4.18194	7.10333	4.14387	18.9799	19.7284	11.9876	13.9013	11.8216	16.1598	12.9593	12.5492	9.18873	9.7783	9.05605	10.8696
Sc_g15403_V2.1A	3.09987	2.9252	6.24922	4.93646	1.22962	0.725375	1.30849	1.15735	0.737137	0.62991	0.535925	0.933035	3.55898	2.58185	4.95215
Sc_g15402_V2.1A	3.59113	6.06751	8.34392	8.65985	4.1378	5.67223	3.85278	5.61845	6.12002	5.71627	6.62247	5.18832	4.89397	5.24139	10.199
Sc_g15401_V2.1A	1.18022	1.68013	0.87106	2.12649	1.12358	1.24278	2.09237	1.43524	3.62042	1.07922	0.909455	0.511542	1.66569	0.337027	4.3096
Sc_g15400_V2.1A	0.877831	2.27209	3.7793	8.02806	3.58157	5.70024	1.38953	1.26415	4.22708	0.80271	1.82118	0.634128	4.1297	4.63749	9.61622
Sc_g15399_V2.1A	0.344596	1.39869	0.809226	5.15692	2.84387	2.3751	1.6959	1.2331	1.47498	1.28907	1.05844	0.984402	3.06331	4.72337	6.29148
Sc_g15396_V2.1A	8.45561	6.10379	2.8224	5.08067	4.07401	3.22148	2.94593	2.4068	4.04668	2.56439	2.56901	3.36103	3.21258	2.69368	1.93943
Sc_g15393_V2.1A	0.255827	1.0429	0.629374	6.07603	1.98318	2.04734	0.291565	0.884188	1.04027	0.14036	0.363941	0.0554412	0.876851	1.13965	3.22283
Sc_g15392_V2.1A	2.86586	0.803585	1.60594	7.38032	13.5441	6.50498	7.07679	8.71272	12.7098	3.14473	2.77462	2.38078	6.09912	3.4372	4.06961
Sc_g15390_V2.1A	4.66464	6.7075	4.14402	9.83368	12.2033	10.0967	3.07655	2.11476	3.65123	2.44869	2.76498	1.63802	6.40049	5.03217	8.27993
Sc_g15389_V2.1A	10.7849	7.39543	7.33491	11.1237	11.1883	5.54262	15.6615	12.7217	21.7816	7.57316	9.45823	5.70348	15.2136	5.64446	11.7269
Sc_g15388_V2.1A	1.87045	1.70869	0.812046	1.53187	1.01005	1.50616	6.47882	4.33089	6.12233	4.32626	1.85872	1.31143	0.332751	0.47129	1.0044
Sc_g15385_V2.1A	35.1405	44.171	38.2597	30.7333	29.2925	25.6994	14.6395	14.7103	20.2252	27.6867	24.2287	25.0534	30.1528	27.1175	37.2719
Sc_g15384_V2.1A	14.2503	17.5042	8.29532	20.2427	23.3749	20.8537	12.6358	10.9273	13.1919	24.4712	25.8291	22.5171	16.8881	15.4757	16.2958
Sc_g15382_V2.1A	17.2072	39.2712	17.7338	65.4347	56.5441	75.1217	16.0775	7.50092	13.0385	20.0723	31.2604	15.0169	53.0709	31.8728	60.2001
Sc_g15381_V2.1A	8.02423	22.4364	25.5364	83.2018	45.1288	65.8912	9.29901	6.07816	12.2103	7.5395	6.93822	3.82891	129.353	75.6798	100.536
Sc_g15377_V2.1A	20.3503	32.4467	31.1819	13.9578	19.7531	18.7704	11.6542	13.6956	19.7772	26.8281	23.437	28.2614	12.6501	17.6934	17.0561
Sc_g15371_V2.1A	39.5287	62.3701	73.5339	48.002	47.2711	28.7062	28.1105	34.3978	40.0069	48.254	42.5909	52.3269	42.9895	58.5525	46.3948
Sc_g15370_V2.1A	7.09017	5.73484	6.88719	19.4711	14.6649	12.9766	5.98566	6.26673	5.99138	4.73393	4.4779	3.93281	12.7351	14.7513	16.1811
Sc_g15367_V2.1A	1.02636	1.36621	1.04607	3.17015	1.46564	0.988124	0.974778	0.619368	1.09828	0.429039	0.65183	0.381301	2.36494	3.19047	2.51634
Sc_g15366_V2.1A	89.67	108.489	177.866	49.3745	57.9834	63.1347	46.6359	42.6312	32.5041	61.4822	64.0768	72.7115	97.0004	95.131	104.935
Sc_g15365_V2.1A	0.619842	1.20325	0.762455	7.10699	3.37196	4.13376	2.94347	2.5787	2.65313	2.07826	2.93931	0.223881	7.49832	4.07108	6.9787
Sc_g15360_V2.1A	22.3998	20.6092	15.7859	69.9408	68.1868	40.6633	27.2575	24.7533	23.3455	27.7373	40.0401	25.9152	51.278	38.6791	45.9022
Sc_g15359_V2.1A	5.78343	3.8733	1.70738	2.88929	3.77544	3.4713	2.69147	1.94335	2.10417	1.48078	1.13129	1.88003	3.09003	2.67548	4.11806
Sc_g15358_V2.1A	3.81391	5.1348	4.69141	5.23948	4.51766	2.20236	2.68748	1.18115	2.23808	3.03753	3.71923	3.19946	2.72855	2.10795	3.59394
Sc_g15357_V2.1A	151.05	140.182	167.286	64.9458	68.0355	38.24	44.5644	59.7232	45.7499	128.933	128.167	135.014	131.774	135.95	102.456
Sc_g15356_V2.1A	73.4513	73.8282	75.592	21.8286	31.7025	22.9377	60.0467	68.3071	81.8207	71.3762	71.2126	92.159	64.5391	61.2938	49.8344
Sc_g15354_V2.1A	9.54507	3.98891	3.34298	5.83581	4.59757	4.64162	18.7289	23.2913	20.7472	6.33403	7.95638	5.96145	11.7606	10.2498	8.8345
Sc_g15351_V2.1A	8.94136	7.34544	9.7397	15.3736	15.9604	8.02571	7.59678	8.63592	6.68606	7.58514	7.99791	7.90845	12.2446	15.4122	11.4814
Sc_g15349_V2.1A	14.0345	40.3188	44.0065	45.2064	24.4126	69.9995	19.8748	12.0302	11.2635	42.3389	48.1869	25.9339	38.9703	52.9769	40.3227
Sc_g15339_V2.1A	1.93803	3.37825	2.72449	3.04486	1.49268	2.87372	0.56346	0.22783	0.804145	0.397836	0.632996	0.299998	7.09717	11.2493	7.32946
Sc_g15336_V2.1A	9.85992	18.6578	11.7208	9.63588	7.43724	12.3893	46.9009	21.9549	44.9523	7.95543	12.0082	3.23211	44.1859	18.5973	63.6114
Sc_g15335_V2.1A	8.04604	12.073	6.66551	10.3887	12.5199	9.76937	5.41937	4.4535	5.40317	5.93104	7.59197	4.44819	9.02161	7.49079	7.53243
Sc_g15334_V2.1A	247.038	301.132	259.445	214.06	147.957	116.898	79.5692	87.3134	90.9546	73.5953	72.7702	62.1255	193.768	172.34	180.046
Sc_g15333_V2.1A	24.0245	41.6931	45.6855	38.0652	27.4059	26.4601	20.9225	21.4756	25.3448	16.8452	19.7003	17.7074	35.8577	33.5267	51.9999
Sc_g15332_V2.1A	5.46335	5.80543	4.17235	7.422	10.4586	4.88047	4.10678	2.93329	4.37775	6.25069	5.9857	7.26664	4.88112	4.19238	4.79827
Sc_g15331_V2.1A	0.907716	1.28151	0.304517	1.89231	2.18843	1.99856	0.626983	1.10913	1.41285	1.13187	1.2473	1.07299	2.82838	1.97942	3.16387
Sc_g15326_V2.1A	1.15119	1.14335	0.658632	2.14873	4.20536	2.96006	2.08498	2.33894	3.06536	1.27301	1.59485	1.18938	2.96875	2.5458	2.15068
Sc_g15325_V2.1A	0.494816	0.336193	0.243465	2.18834	0.353301	0.521046	1.9268	2.04272	2.43567	0.31673	0.131987	0	0.69835	1.01737	2.89092
Sc_g15322_V2.1A	15.2386	34.3873	15.4965	28.2044	26.5418	62.9691	20.3247	16.2672	13.0688	16.0977	19.0764	10.3126	40.041	32.9432	23.3524
Sc_g15316_V2.1A	3.83217	5.04206	6.1804	21.551	16.6777	12.3301	2.14331	2.77976	2.1415	4.43869	5.48953	6.22863	8.92825	16.1595	16.4031
Sc_g15313_V2.1A	4.26633	5.40124	3.70777	8.12749	11.7306	6.59222	4.5364	2.89385	7.14572	5.00376	7.21555	4.92436	30.7605	18.9499	29.2521
Sc_g15312_V2.1A	19.3814	17.4164	31.4381	54.8144	53.496	45.4711	19.4188	21.4187	28.4316	24.2958	26.843	27.8091	37.6272	32.0671	39.9546
Sc_g15311_V2.1A	147.847	132.485	65.8717	83.4244	40.076	142.199	179.391	110.088	114.608	64.936	72.973	40.9967	45.4759	38.1471	50.2138
Sc_g15310_V2.1A	1.9111	2.80397	0.929385	7.7894	5.30399	4.8204	3.5879	3.75486	3.85227	2.35716	3.08229	1.34843	3.71872	3.38864	4.0572
Sc_g15309_V2.1A	0.697166	0.756288	0.151336	3.25788	1.42223	1.59779	0.778978	0.70869	1.14098	0.375003	0.474019	0.222185	0.826835	1.37017	1.27285
Sc_g15307_V2.1A	26.7254	14.7811	7.77433	2.66202	3.06982	6.14814	9.88996	7.16571	8.95309	6.88016	6.36873	3.00024	8.85921	6.54887	10.4951
Sc_g15305_V2.1A	133.211	144.002	134.561	109.847	118.476	122.351	101.894	107.199	92.8898	119.303	112.927	116.466	64.1785	72.2195	63.4165
Sc_g15304_V2.1A	2.47211	3.50691	1.40349	8.8772	5.91599	8.31007	1.98667	2.00823	3.8663	2.78223	4.31151	1.44238	4.69669	3.50256	7.89857
Sc_g15303_V2.1A	1.21921	1.06504	0.149972	0.798812	1.8654	0.128384	0.231588	0.936408	0	0.111487	0.216807	0	0.122908	0.104448	0.111299
Sc_g15301_V2.1A	2.9261	6.95828	6.11887	11.9822	10.1478	15.252	6.25288	5.47799	8.14105	3.07705	3.38219	2.21945	8.11192	6.01621	8.54775
Sc_g15300_V2.1A	0.382115	0.602689	0.117508	1.56473	1.02312	0.855036	0.045364	0	0.102224	0.393092	0.594561	0.155268	0.48151	0.409191	1.78772
Sc_g15299_V2.1A	5.5815	2.30057	0.721054	3.67363	3.11954	5.20643	36.042	18.8406	53.6995	14.0531	13.1885	7.40114	4.98436	3.25323	5.11849
Sc_g15298_V2.1A	13.1484	7.40819	10.1775	38.5034	28.5893	8.50983	7.37076	12.3769	2.67671	14.6624	14.3709	6.18537	9.50468	5.00014	4.8597
Sc_g15295_V2.1A	3.13575	3.84454	2.43614	3.10879	4.54521	3.12818	7.68054	9.34838	11.3028	2.56557	5.57617	3.57663	1.9965	1.83803	1.95859
Sc_g15294_V2.1A	5.67005	8.41089	5.39545	14.0625	14.8952	12.7298	14.2756	14.9955	21.6939	16.8751	18.9766	21.6196	6.9562	6.0489	8.59421
Sc_g15293_V2.1A	16.4674	17.3494	18.3411	36.5119	41.3508	25.3799	32.5025	30.8719	29.3158	31.6496	31.6792	34.0975	38.4231	39.2699	30.2568
Sc_g15291_V2.1A	0.921768	0.935347	0.206154	5.0442	3.58989	1.5883	1.67131	1.24697	4.39382	1.64746	1.71365	0.8172	3.2523	1.14861	5.24001
Sc_g15290_V2.1A	9.10778	19.3463	5.55855	5.13533	7.93222	4.27887	0.7652	0.571722	0.599759	2.46648	2.77201	0.948934	16.1383	14.7047	23.4399
Sc_g15289_V2.1A	2.37876	2.40246	3.55873	0.3949	0.918078	0.846235	0.0915901	0.123446	0.137593	0.205762	0.314396	0.348318	1.26382	0.688464	0.704276
Sc_g15288_V2.1A	0.487196	0.315253	0.0665877	0.354673	0.441727	0.22801	0.102825	0.155912	0.0579267	0.0990009	0	0	0.654853	0.27825	0.197667
Sc_g15287_V2.1A	1.89541	1.98689	3.17084	3.97392	5.02665	1.83621	1.51213	2.47479	1.29808	0.762612	0.741516	0.821524	2.67505	0.71446	1.79949
Sc_g15286_V2.1A	807.873	626.035	367.425	54.6566	48.2933	149.908	4.91105	11.0147	15.9947	8.86575	10.7756	9.19248	149.134	76.3456	71.9861
Sc_g15285_V2.1A	5.13329	17.0611	1.91344	4.45889	4.44266	3.1122	4.28438	7.61639	9.15508	6.25867	6.77709	2.35976	2.97946	3.99784	4.26006
Sc_g15284_V2.1A	262.19	340.173	178.293	60.5968	24.1247	105.747	6.24639	11.4141	15.1584	8.67414	6.40999	5.0708	195.079	107.377	138.09
Sc_g15283_V2.1A	620.771	764.59	382.339	194.465	95.7314	262.988	206.318	175.148	244.12	173.091	175.179	175.97	340.538	205.149	262.326
Sc_g15279_V2.1A	10.9882	10.1163	14.7089	4.76426	7.16982	3.14789	3.14614	4.57652	6.39787	7.0926	5.24414	7.35399	5.21276	5.60652	4.79416
Sc_g15278_V2.1A	108.709	130.045	72.1408	48.0809	63.2125	53.7342	20.8445	25.0179	34.9372	46.0542	48.6508	37.8671	41.934	52.4696	44.4861
Sc_g15275_V2.1A	22.5554	26.271	11.4244	12.7135	22.1946	9.77982	11.089	8.66177	8.94456	39.5518	46.0077	37.6669	19.3941	11.7074	20.7114
Sc_g15273_V2.1A	16.522	25.2932	8.7572	5.99555	17.469	14.0738	1.65847	0.386878	0.359347	2.4566	3.88155	1.96493	53.1493	19.0448	10.9747
Sc_g15272_V2.1A	79.1344	131.571	93.4905	175.281	158.106	205.026	51.3071	36.4519	57.5228	61.7639	71.3676	44.4618	223.679	189.228	228.456
Sc_g15270_V2.1A	2.9261	3.90516	1.79967	1.49777	1.49232	3.08121	5.21073	8.07652	8.21933	5.01694	11.3824	1.18899	8.48064	1.25338	4.34066
Sc_g15268_V2.1A	7.31526	10.2954	4.94909	5.69154	1.11924	4.62181	18.7586	16.153	16.0473	7.35817	8.45547	0.79266	3.31851	1.88006	6.67793
Sc_g15265_V2.1A	4.67511	3.58242	3.32939	2.82126	0.250981	1.03641	31.0812	19.489	27.3835	4.16254	2.51595	1.59973	3.72076	2.84573	4.38012
Sc_g15263_V2.1A	0.22216	0.754709	0.273274	2.36529	1.86948	1.28665	0.94948	0.7465	1.36694	0.761805	0.740733	0.300907	2.57552	2.09353	4.5124
Sc_g15262_V2.1A	8.08882	8.75702	6.5057	1.01917	0.951998	2.2932	38.1162	37.0365	28.2975	6.25867	5.53232	3.70819	3.76352	1.59914	2.55604
Sc_g15260_V2.1A	0.748381	1.21065	0.153428	1.02152	0.381676	1.05074	7.10773	4.19118	6.00622	2.05301	2.10712	1.35154	1.13166	0.106855	0.68318
Sc_g15258_V2.1A	17.932	40.0263	27.8176	166.601	147.357	135.483	47.4539	37.9052	40.2564	25.6423	24.2706	24.2161	36.5834	34.9635	64.0215
Sc_g15257_V2.1A	3.33084	7.09673	6.44559	10.8784	14.17	25.3645	28.5097	30.457	15.7784	12.4061	11.0877	15.2731	1.92459	7.5513	1.9653
Sc_g15256_V2.1A	3.35337	3.09983	2.65172	10.8547	8.46969	11.4341	4.62561	8.20186	5.12626	6.71687	5.67919	2.33589	6.11711	9.84954	6.92417
Sc_g15255_V2.1A	4.26964	13.0985	13.7865	3.74654	2.64414	36.1283	20.3478	46.0416	16.8069	9.13318	7.45694	11.8966	2.38268	30.4376	2.50564
Sc_g15254_V2.1A	134.43	19.2227	14.418	567.428	269.868	180.413	2064.55	953.942	424.2	1216.95	1179.26	973.837	671.762	422.187	495.594
Sc_g15253_V2.1A	42.7808	33.4127	32.9706	142.386	174.546	105.925	174.304	150.21	135.875	81.9881	88.9726	62.2446	38.6766	37.9104	52.3433
Sc_g15252_V2.1A	5.08807	7.50965	2.96806	9.75178	10.9415	10.2184	4.01038	2.79493	3.19944	9.28133	11.1933	4.6323	7.98472	6.2013	4.26171
Sc_g15248_V2.1A	5.59119	5.22132	3.95983	6.69521	4.70933	3.96965	3.09763	3.74124	3.80739	2.71129	2.335	2.79974	5.67915	6.64054	5.68408
Sc_g15247_V2.1A	4.63569	3.91889	5.33438	5.14373	3.96578	4.88142	1.13619	2.15348	0.960111	2.87157	2.9251	3.07867	4.67321	8.07077	5.59692
Sc_g15246_V2.1A	1.20678	2.00798	2.54475	3.95336	2.46185	3.26765	2.29228	1.4896	4.05856	1.10351	0.613136	3.7361	5.04	3.69227	9.60006
Sc_g15244_V2.1A	16.7507	31.6111	17.2814	18.0233	23.3991	17.8456	16.2822	19.0528	18.8183	16.8894	15.9418	19.3748	11.5382	13.8031	14.4394
Sc_g15242_V2.1A	17.5287	62.5501	51.6848	60.1677	36.2847	16.015	6.12054	9.89917	3.03425	7.07149	7.33427	6.98295	73.0213	44.6083	57.6528
Sc_g15238_V2.1A	12.2776	24.3752	17.505	15.9968	7.9693	2.93827	1.32507	1.33945	1.79155	4.08251	1.73669	3.02355	10.1266	14.3428	23.6895
Sc_g15236_V2.1A	16.7612	15.7242	13.6368	18.2128	21.8418	12.0212	10.6857	11.2135	12.1102	15.9604	15.7243	17.1966	9.61258	10.0909	8.79501
Sc_g15232_V2.1A	49.0234	21.7808	46.7983	26.3799	7.78234	31.6276	169.222	191.509	147.698	89.3091	86.7773	73.508	39.6058	50.8409	27.0405
Sc_g15231_V2.1A	53.2958	67.4381	41.8748	73.5854	61.4775	42.6049	81.6241	68.044	85.3971	119.158	151.836	115.499	90.5768	80.7976	110.041
Sc_g15225_V2.1A	3.9236	2.55434	1.00058	4.93762	6.34478	3.07349	2.7721	1.8375	2.3553	2.49398	1.74429	0.725865	2.2671	1.22974	2.05296
Sc_g15224_V2.1A	1.61722	1.93474	0.462629	0.33882	1.03578	0.47524	0.0357197	0.0361074	0.120736	0.206347	0.334399	0.122258	0.189571	0.193318	0.308997
Sc_g15220_V2.1A	1.96637	2.80674	1.5651	11.9361	7.60988	8.1606	3.40553	2.60964	3.4657	2.59137	4.11377	2.19336	4.02287	4.50867	5.49075
Sc_g15217_V2.1A	22.5185	13.7131	16.2182	11.1949	10.405	13.9373	79.1776	83.6851	83.9973	57.1338	53.3539	47.1152	9.28086	12.4312	9.56828
Sc_g15214_V2.1A	4.89321	3.96237	1.54775	4.74027	3.08022	1.17774	5.81578	8.08015	9.69434	4.21879	4.72362	3.33277	1.88857	2.37145	3.36932
Sc_g15213_V2.1A	18.28	20.1934	15.4046	21.3399	14.4221	21.9076	8.24903	6.01153	5.18746	5.35639	5.11843	9.41135	32.8852	23.9661	27.0132
Sc_g15209_V2.1A	0.791962	0.497386	0.51574	1.92674	2.3759	0.85847	1.46008	1.49829	2.21836	1.02238	0.704156	0.706708	1.38541	2.13516	1.95626
Sc_g15208_V2.1A	1.30967	0.282484	0	1.78766	3.41388	0.919393	4.00797	2.2353	2.49147	1.19759	1.03508	0.630718	2.20045	2.36861	0.929884
Sc_g15207_V2.1A	0.403977	0.294079	0.372693	1.9024	1.75125	0.531739	0.767352	0.484801	0.97265	1.01587	0.987766	0.76604	2.13805	1.29781	3.04245
Sc_g15205_V2.1A	3.23718	3.21686	3.88718	6.15459	7.50799	4.26098	4.39215	4.21784	4.65998	3.10112	4.07756	5.42861	8.00307	7.19725	7.42306
Sc_g15204_V2.1A	2.20011	3.57564	2.32868	14.7082	13.2038	12.6612	5.15098	3.29115	7.1724	4.16402	6.1415	2.43941	8.40746	6.39956	9.80861
Sc_g15201_V2.1A	2.01949	2.09599	1.50031	5.38756	6.4244	2.6108	7.34917	6.20039	8.28033	3.91274	4.03562	4.09485	5.52295	4.11105	6.05997
Sc_g15200_V2.1A	8.37307	15.2618	10.4792	19.4958	22.9404	9.63709	9.89415	7.66473	11.0957	18.8743	20.1701	15.3499	32.0949	28.0251	45.1061
Sc_g15196_V2.1A	0.355469	1.23223	2.62353	10.6052	3.93659	10.7481	0.482294	0.536282	0.10868	0.650099	0.677268	0.11005	3.68585	2.52321	8.15886
Sc_g15195_V2.1A	17.1155	22.1501	12.8932	13.0394	11.9093	23.6113	6.04854	4.71302	3.26547	6.9155	9.31951	8.626	6.42013	9.20679	9.20507
Sc_g15194_V2.1A	2.46059	1.47846	2.01781	0.671729	0.358545	0.123382	6.23183	4.61211	11.159	2.35716	3.75048	3.30103	1.65367	1.20454	1.92533
Sc_g15193_V2.1A	12.3802	17.7889	9.40589	17.7933	25.9985	18.9156	26.859	30.6464	21.0406	16.8701	15.0005	12.8887	10.278	13.5174	11.9664
Sc_g15191_V2.1A	10.7305	22.3848	7.88021	13.2478	17.3162	36.7648	17.0361	9.84059	14.396	15.5238	12.5312	9.89183	8.71846	9.74148	11.1114
Sc_g15190_V2.1A	18.6359	33.3054	20.9224	14.5358	14.4828	33.1735	13.4853	9.51375	9.81272	19.6108	21.9615	16.347	9.54249	12.7975	11.2065
Sc_g15188_V2.1A	21.8885	33.1244	15.3441	47.8037	43.4525	41.8844	21.0121	15.5912	22.9188	15.2806	28.4602	8.67101	30.1327	17.3402	45.979
Sc_g15187_V2.1A	37.2689	39.4357	41.2667	41.8765	45.5439	23.9511	92.2234	94.7225	86.0552	60.8054	66.8073	70.2971	46.9481	42.159	38.0761
Sc_g15185_V2.1A	425.082	423.031	144.273	14.4938	67.958	216.682	2.63654	12.3264	9.28312	111.376	111.072	57.1528	157.067	178.068	170.424
Sc_g15184_V2.1A	125.377	192.956	205.504	175.298	155.493	139.885	66.4818	85.1243	85.2255	98.4319	83.8146	104.166	154.304	129.53	108.774
Sc_g15180_V2.1A	1.69165	1.79121	1.70253	4.66012	5.49021	2.59102	1.31453	1.03351	2.96216	1.96877	4.10209	0.833193	8.52673	9.22229	12.7753
Sc_g15179_V2.1A	0.363308	0.440789	0.893795	0.520702	0.926441	0.382566	0.345051	0.174398	0	0.498326	0	0	1.00718	0.155621	0.165828
Sc_g15170_V2.1A	45.1562	71.5149	88.2698	68.208	50.8947	40.4496	78.128	76.0728	86.7588	107.247	97.4129	114.465	249.03	288.017	337.498
Sc_g15169_V2.1A	24.035	72.6657	29.2653	129.877	66.259	111.924	81.6689	79.1253	76.1157	71.8004	81.3657	25.9556	82.0203	117.56	106.814
Sc_g15168_V2.1A	19.8126	6.90053	6.5256	4.75853	4.78537	4.21818	74.3083	69.8139	83.5689	18.8102	18.8674	8.32927	5.38435	4.51383	4.08511
Sc_g15167_V2.1A	105.577	74.2171	39.9095	31.8382	41.0243	28.9321	31.536	35.9192	37.9714	55.1668	64.9199	33.1291	55.5729	62.0503	82.2367
Sc_g15163_V2.1A	10.7569	16.407	17.088	21.2441	29.468	10.3562	26.9128	23.074	31.5725	31.7013	30.1685	36.4995	47.7755	45.1287	43.263
Sc_g15162_V2.1A	12.4747	12.6333	14.0136	129.107	121.316	60.7312	39.7631	41.3432	56.0473	38.701	37.7064	36.1076	76.6311	67.2201	68.2491
Sc_g15161_V2.1A	25.7507	45.0621	42.5422	19.3962	28.3748	31.2721	8.03321	6.67678	18.9066	25.2658	24.2327	28.7174	34.8649	10.1445	35.6898
Sc_g15160_V2.1A	29.974	59.5717	37.6507	54.0322	71.0149	47.4278	30.4258	19.9458	45.1421	29.1492	37.3675	21.6526	91.4492	47.2807	65.8729
Sc_g15158_V2.1B	4.20537	2.9962	3.96225	18.1733	77.0284	16.7238	12.577	11.6397	14.6971	12.191	11.4958	6.35045	34.4565	9.08335	48.1098
Sc_g15157_V2.1A	0.644439	0	0	2.90283	14.4613	1.0179	4.59041	2.78414	0.344802	2.06252	2.00546	1.39659	3.89793	1.10416	2.94147
Sc_g15156_V2.1A	0.411136	0.133018	0.50573	1.51522	5.52159	0.938014	0.911109	1.05257	0.879899	0.751905	1.27944	0.296996	2.21047	0.587024	3.69061
Sc_g15153_V2.1A	2398.89	1650.7	2349.07	401.059	460.132	467.631	330.849	496.127	416.214	3120.36	3314.37	2620	848.884	998.349	1389.16
Sc_g15148_V2.1A	0.49167	1.14533	0.725752	2.13416	1.12839	0.906032	2.35816	2.10054	2.34127	0.741832	0.830601	0.719225	1.4126	1.57953	1.61581
Sc_g15147_V2.1A	11.4318	10.6471	8.01328	35.5568	30.1801	16.7732	35.9249	41.1569	41.5561	14.3736	16.5544	13.6623	19.3202	19.3709	23.6341
Sc_g15145_V2.1A	7.37612	8.0618	5.0322	20.8641	20.2318	15.8606	9.47797	7.20051	15.9851	6.74491	6.44811	3.15672	22.8699	14.5497	29.9329
Sc_g15144_V2.1A	77.3791	72.4815	62.1101	41.0872	68.5235	46.1484	59.08	74.219	50.9076	61.1999	56.4307	56.587	41.9275	46.9924	34.8746
Sc_g15143_V2.1A	97.5368	131.829	81.8849	74.0898	73.3724	117.6	311.949	191.027	340.776	115.278	130.301	75.5669	62.683	40.108	81.0256
Sc_g15142_V2.1A	445.658	374.297	331.785	324.385	297.264	501.734	143.675	109.859	90.4746	454.816	486.315	441.523	199.239	180.105	242.802
Sc_g15141_V2.1A	0.441083	0.856242	0.295945	0.262721	0.449907	0.337792	0.11425	0	0.214543	0.036667	0.142611	0.0434495	0.161692	0.0687036	0.036605
Sc_g15137_V2.1A	7.43811	6.58782	1.29617	30.4839	8.97785	11.3896	7.15263	5.74256	21.424	4.70443	6.83389	1.20896	11.2787	7.83241	16.6923
Sc_g15135_V2.1A	2.18278	0.423727	0.214799	0.0715066	0.356231	0.183879	0.24877	0.0838236	0.0934301	0.0798394	0.155262	0	0.264054	0.149597	0.557931
Sc_g15131_V2.1A	23.1998	18.765	12.3663	13.3002	12.6208	13.0291	2.2034	5.19706	7.44772	5.65719	5.5007	4.18977	21.0488	15.9	17.6488
Sc_g15130_V2.1A	157.747	199.906	257.507	170.409	175.138	452.902	81.5371	64.9633	80.5543	117.564	127.472	228.67	284.793	177.529	186.471
Sc_g15129_V2.1A	776.448	585.228	344.286	115.495	131.462	196.135	58.9802	70.9161	55.8579	130.204	117.136	155.86	294.308	281.657	175.669
Sc_g15127_V2.1A	21.8638	23.068	48.4335	60.9021	32.794	28.0824	23.0622	24.8605	14.4242	43.6716	40.0551	63.9098	74.1521	103.846	98.6764
Sc_g15125_V2.1A	4.2484	4.4561	0.590018	4.26505	1.60755	2.59758	0.520634	0.263142	1.02655	0.375953	0.182777	0.0742491	1.17431	0.293512	1.37616
Sc_g15124_V2.1A	94.2363	142.082	158.385	148.161	158.835	125.755	74.9788	113.419	91.5402	103.097	99.029	128.621	253.277	307.55	324.71
Sc_g15123_V2.1A	95.9934	51.8894	100.502	180.503	126.379	100.551	22.8323	20.9819	28.9633	50.884	47.5333	42.4442	114.396	94.7662	93.9224
Sc_g15120_V2.1A	14.9601	8.8969	14.4663	74.9289	52.3051	29.1386	14.6189	16.438	16.7488	29.0993	30.601	33.3575	34.3467	27.336	45.7854
Sc_g15119_V2.1A	89.5111	175.416	144.973	383.472	235.428	586.631	304.63	229.776	193.165	212.228	224.359	268.574	212.483	184.404	256.228
Sc_g15118_V2.1A	0.477362	0.463334	0.587193	0.234572	0.632986	1.75933	0	0.0458295	0.102163	0.0873023	0.0848874	0.0517256	0.577472	0.531635	0.435773
Sc_g15116_V2.1A	5.33329	1.42355	1.14806	6.33344	2.03999	2.5272	0.253264	0.256013	0.570706	0.121922	0	0	1.07529	0.342672	0.852012
Sc_g15115_V2.1A	89.5721	80.4115	51.9807	37.7808	50.3661	38.9296	49.2539	50.4342	39.1886	67.6972	63.0819	63.1805	42.6702	52.9119	47.363
Sc_g15113_V2.1A	27.459	30.683	20.0526	23.7577	39.3887	28.6535	24.6663	25.4101	34.756	21.4817	23.8084	16.8582	15.9964	15.6117	14.4289
Sc_g15110_V2.1A	0.342613	1.44103	0	3.18008	3.72765	3.96852	1.95238	1.535	3.17741	0.626588	1.21851	0.989988	2.99335	0.293512	2.81488
Sc_g15108_V2.1A	13.6489	15.4932	19.4451	19.4514	16.2816	15.022	6.29841	8.66177	8.9118	10.295	9.0503	10.1104	15.0809	16.4492	16.8242
Sc_g15105_V2.1A	11.8383	12.3509	19.5016	55.2681	58.4075	29.1053	18.9206	20.9284	14.5096	24.2256	24.9466	25.7118	30.8605	30.6039	30.7069
Sc_g15104_V2.1A	8.98928	6.40578	5.87868	4.99504	7.07995	5.89515	26.9743	27.4856	29.978	13.1936	14.0832	11.1461	5.25369	5.71238	4.23809
Sc_g15103_V2.1A	0.349997	0.226475	0.430524	0	0	0	0	0	0	0.106682	0	0	0.23522	1.09941	0.639009
Sc_g15101_V2.1A	1.98774	1.41484	1.30404	1.22095	1.82476	1.04656	0.534892	0.572504	0.673566	1.36323	1.4728	1.11283	7.41419	6.75473	5.80661
Sc_g15098_V2.1A	41.7279	29.3822	36.3827	35.5962	29.8506	22.5914	58.6222	70.1237	67.9815	60.6005	52.01	74.1423	34.2265	33.4578	27.8563
Sc_g15097_V2.1A	1.58881	2.4784	0.837582	6.69194	4.45663	4.42157	2.74847	0.871625	2.79311	1.19341	2.01808	0.737821	3.14613	2.91666	5.12815
Sc_g15094_V2.1A	2.9322	9.85164	9.43326	7.94319	8.05231	11.4005	8.14032	4.11434	8.689	4.53754	4.21148	2.44403	12.2785	8.11561	16.4722
Sc_g15091_V2.1A	20.84	24.9631	16.3326	18.6945	23.7807	19.119	14.1991	16.4276	14.8795	12.8106	11.7436	10.9132	11.4178	12.8377	8.52597
Sc_g15090_V2.1A	99.8824	120.273	67.5699	54.5348	66.7802	86.5125	43.9054	33.8039	42.9751	68.7019	73.5455	48.5346	58.9175	48.0165	59.1105
Sc_g15088_V2.1A	33.6891	41.4747	82.1721	50.5126	43.2916	35.111	38.3406	49.8144	30.7504	68.774	59.4471	93.6013	37.5612	47.1643	35.3277
Sc_g15082_V2.1A	26.5048	23.4274	14.6769	68.4406	69.4456	31.4584	53.3301	29.2936	39.0835	53.1373	53.6515	46.83	68.2215	26.0615	100.898
Sc_g15079_V2.1A	404.381	666.579	341.386	98.5937	46.9747	351.373	926.961	700.44	799.302	333.574	446.111	217.555	154.347	144.662	281.38
Sc_g15078_V2.1A	107.161	114.609	79.6175	63.9465	84.2821	80.7819	90.1726	88.0631	59.2132	124.88	118.161	116.011	57.6501	69.8964	53.51
Sc_g15076_V2.1A	14.0074	16.0388	14.9419	27.2906	18.7526	28.2899	43.912	41.3419	31.2664	47.7826	38.5309	43.8147	15.3895	15.6562	18.0817
Sc_g15072_V2.1A	9.03947	4.23564	2.81177	7.19046	6.72976	7.22103	9.47333	12.7682	15.6769	5.89065	6.14342	5.62925	3.77075	4.58409	4.41051
Sc_g15070_V2.1A	428.876	467.799	600.761	19.4727	27.1503	45.035	31.1032	48.0944	22.2426	108.573	100.65	82.9621	151.352	194.467	91.8714
Sc_g15069_V2.1A	51.9277	40.7825	34.9067	32.9054	50.7781	37.1439	31.5608	31.2412	30.9131	34.5911	40.7654	30.6661	30.9248	38.0306	24.6229
Sc_g15067_V2.1A	32.0157	44.2855	74.9588	58.521	55.5314	42.9961	24.5311	38.1613	29.2944	64.7748	48.9563	66.366	43.6569	54.8549	46.1693
Sc_g15066_V2.1A	5.81566	6.80862	5.70331	19.641	13.1483	12.795	28.5091	17.8821	26.2188	13.8158	16.3655	11.4773	20.9326	10.6835	29.9018
Sc_g15065_V2.1A	0.338331	0.492582	0.104043	0.900536	0.776473	0.267199	0.160664	0	0.0905104	0	0	0	2.47275	1.01445	2.16198
Sc_g15062_V2.1A	1.49581	3.22912	1.47515	8.70207	4.31415	5.33634	3.45363	3.04544	2.40096	3.37235	3.61156	2.82246	6.42166	9.47825	8.12233
Sc_g15060_V2.1A	520.168	409.351	366.838	320.818	208.314	511.467	516.93	496.556	856.262	534.605	538.631	459.656	274.84	241.15	305.934
Sc_g15059_V2.1A	4.46814	3.84454	4.57518	8.12967	7.71084	4.65412	7.04208	6.49246	7.08146	5.91885	5.64775	6.54262	14.0973	11.6282	16.2714
Sc_g15058_V2.1A	17.0237	22.8633	24.0037	36.3098	33.5209	33.6598	56.5693	43.544	37.0888	55.7346	54.447	48.9249	52.5134	60.4343	59.3671
Sc_g15055_V2.1A	156.787	102.788	277.415	112.885	146.821	92.6578	138.197	198.455	153.794	176.873	169.584	225.179	140.92	191.674	125.4
Sc_g15052_V2.1A	7.18149	10.6053	5.96146	25.5829	22.6496	14.7532	25.9016	23.5602	29.6077	15.1885	18.4115	13.0808	17.1441	14.456	21.8393
Sc_g15051_V2.1A	16.6894	13.7621	13.5881	11.0639	17.7549	7.93098	10.8548	10.9956	16.6309	6.27501	7.48329	5.8035	21.7899	9.44295	14.1877
Sc_g15050_V2.1A	19.6986	12.5982	4.64893	26.2941	18.8855	21.7879	15.7356	13.8906	22.2638	12.7416	12.0837	10.1346	8.92842	7.3585	6.83052
Sc_g15049_V2.1A	151.264	119.252	83.2603	38.7326	5.23232	87.4798	106.826	81.079	108.579	27.9155	30.5918	34.1637	42.631	37.0857	46.1426
Sc_g15048_V2.1A	3.48874	3.349	3.6312	4.23874	3.36301	2.8259	3.02213	2.13477	0.697418	4.06661	2.72698	4.02954	6.49288	3.2515	3.35978
Sc_g15047_V2.1A	211.948	227.435	186.07	105.651	51.9875	130.439	5.28637	5.44853	15.2992	8.38314	9.99498	6.26776	93.739	33.5657	52.6049
Sc_g15046_V2.1A	4.00113	0	0.868536	0.385514	0	0.495673	0	0	0.251855	0	0	0	0	0	0
Sc_g15041_V2.1A	35.195	41.405	51.0488	76.1443	69.8293	57.8606	55.792	57.3242	48.6088	81.8993	80.3203	114.966	77.3811	81.1929	73.3615
Sc_g15040_V2.1A	5.30051	9.41379	5.89579	29.2328	19.6707	30.1638	26.7774	20.5176	11.6457	26.4518	26.5724	25.1124	27.6266	25.5062	30.3192
Sc_g15035_V2.1A	1.49447	7.89743	4.90216	5.98374	2.70998	7.69357	3.94268	2.23187	3.19841	4.7071	4.42925	5.21794	5.85886	5.26341	15.6133
Sc_g15034_V2.1A	8.19569	14.3722	18.8919	26.059	15.3143	22.4819	12.9513	12.1662	11.3495	15.7444	15.3701	12.7612	21.5924	19.1754	25.3999
Sc_g15030_V2.1A	14.8372	14.2438	9.32494	40.7041	43.5828	24.3747	26.0271	29.4621	33.3158	12.4184	12.9039	9.44424	27.6261	19.5178	24.0546
Sc_g15028_V2.1A	234.235	283.844	357.365	215.153	73.8321	365.826	981.224	769.992	797.771	445.103	445.156	538.472	322.459	205.357	524.623
Sc_g15027_V2.1A	27.2796	22.5476	22.0211	18.8507	5.65202	17.0558	123.674	128.085	184.499	87.6976	88.6826	103.227	19.1214	14.6063	26.0702
Sc_g15026_V2.1A	2.08297	1.89762	1.21368	5.5667	5.74026	2.65515	5.67459	5.38535	6.78462	4.02664	4.5326	3.84094	3.00239	2.61407	2.71881
Sc_g15025_V2.1A	6.42041	9.04213	4.87794	26.2911	25.2324	19.5531	11.1792	9.24594	11.518	11.8571	12.4805	6.54774	14.8484	13.7507	18.7898
Sc_g15022_V2.1A	1.46665	1.03531	1.8041	1.09197	1.36	0.9828	15.9556	12.8006	3.70959	7.19341	4.86054	2.45607	0.940881	1.02802	0.243432
Sc_g15020_V2.1A	45.3476	44.9555	19.1499	56.9783	58.5104	62.7162	125.341	97.3674	134.794	72.3604	84.1434	54.947	100.807	94.1334	104.966
Sc_g15017_V2.1A	8.36905	11.1115	6.88601	17.8803	19.5854	12.9095	20.3896	16.6876	20.4271	13.4373	17.2715	14.8613	10.4684	7.62525	7.97209
Sc_g15016_V2.1A	3.16443	4.60716	5.21595	7.30839	7.48836	5.33148	5.22942	5.28618	8.87186	6.82898	7.70924	8.2979	5.67829	5.58451	7.97292
Sc_g15014_V2.1A	66.4548	49.6991	46.3134	66.2328	62.7103	50.5619	55.8164	50.0451	45.6444	61.8301	59.3253	70.1687	77.2623	59.0489	68.9858
Sc_g15010_V2.1A	4.02092	4.12737	3.38039	14.5227	8.49777	9.71701	3.90127	2.69388	1.54774	5.95169	6.68726	5.67343	8.95261	6.09631	9.66504
Sc_g15009_V2.1A	0.318429	0.40417	0.150651	2.80849	1.1243	1.70233	0.814226	0.611419	0.89118	0.246382	0.304903	0.106166	1.18525	1.38495	2.6609
Sc_g15008_V2.1A	4.46911	14.9073	6.7362	4.48496	7.1267	11.0691	2.09237	2.11508	2.96369	3.16573	4.36538	2.79643	2.47474	3.07369	4.25214
Sc_g15005_V2.1A	4.55763	5.46541	2.85738	7.52548	10.5423	4.52056	7.54014	7.84782	10.7767	5.75399	6.32686	5.4483	4.47596	4.52162	4.49609
Sc_g15004_V2.1A	1.19869	1.07039	0.97316	3.06294	5.20858	1.46419	2.68675	2.5548	5.23341	1.1838	1.30027	1.06507	1.40174	1.54035	2.18852
Sc_g15002_V2.1A	3.81473	3.70263	5.13932	17.1088	7.59681	15.3027	9.14385	10.8127	8.16416	8.47155	7.26813	7.67656	4.94436	6.53606	11.608
Sc_g15001_V2.1A	5.71632	4.41193	2.9651	11.2245	14.3308	9.57292	10.1386	10.447	11.7917	8.69091	8.20557	7.61195	10.206	10.5612	10.6252
Sc_g15000_V2.1A	9.48351	8.80677	7.75596	9.32023	11.6602	6.15367	5.20942	3.74031	9.32532	5.48442	6.60892	8.10975	26.2003	19.762	29.4348
Sc_g14999_V2.1A	6.13506	17.6892	6.10388	31.5511	20.0618	28.9762	48.3278	24.7727	49.0446	10.3951	23.1832	7.52762	29.4684	16.5404	47.1106
Sc_g14998_V2.1A	118.218	150.585	131.459	127.061	92.1213	108.324	47.7024	55.6318	50.2628	66.1707	56.4838	54.2223	76.137	83.2677	58.5868
Sc_g14995_V2.1A	5.37896	13.6076	10.7695	35.711	5.6033	17.1128	4.99995	5.38385	5.6947	3.13956	2.8492	2.91424	9.05672	4.16688	17.5518
Sc_g14994_V2.1A	11.9119	13.2136	7.15448	23.2556	30.2591	17.5447	18.8636	16.3373	21.6342	9.96357	11.6978	7.45824	17.9998	13.8385	14.4911
Sc_g14992_V2.1A	21.9915	23.435	17.5928	21.9151	28.5491	22.6714	12.1228	7.82512	17.1147	12.797	15.9981	12.3313	20.4642	7.11434	12.7753
Sc_g14991_V2.1A	0.488312	0.880216	0.171618	2.34239	1.70771	1.02839	0.927546	0.80367	0.970421	0.956838	0.806321	1.51177	2.391	1.31475	1.08258
Sc_g14982_V2.1A	1.21854	2.04291	1.77143	4.86889	4.93402	7.03781	3.71742	2.97785	3.79329	1.62075	2.13406	1.64047	2.56849	2.27762	3.06748
Sc_g14981_V2.1A	46.4594	57.1463	17.8483	0.571316	1.28078	0	0	0.26789	0.149296	0.382735	1.24049	0.151177	0.281294	0.119523	0
Sc_g14976_V2.1A	109.301	96.5523	85.2281	87.3896	111.955	95.4745	68.7059	71.5533	75.1231	73.9713	69.6619	81.6966	61.2257	50.5036	52.3755
Sc_g14975_V2.1A	30.5489	38.6536	24.0479	121.622	114.019	164.072	32.7469	29.759	24.6834	25.4123	27.8057	26.8626	22.8712	18.3727	20.3647
Sc_g14974_V2.1A	96.4645	155.32	140.359	379.973	301.839	376.665	39.86	45.8223	26.8083	92.2608	84.0863	113.735	49.049	45.3053	48.6078
Sc_g14973_V2.1A	59.7805	44.137	32.522	19.7688	24.493	19.2064	22.6072	22.451	21.9799	27.9635	28.0827	23.2542	21.761	25.4453	23.1426
Sc_g14972_V2.1A	15.115	21.3808	13.9805	80.3195	91.6679	56.0153	25.1499	21.2607	28.211	17.893	22.6071	14.8546	51.2637	32.6231	56.2623
Sc_g14970_V2.1A	61.6812	28.5925	47.046	27.4415	47.8746	38.5061	53.1423	78.9671	56.0013	44.0929	36.4057	58.74	15.1304	13.1399	9.52478
Sc_g14966_V2.1A	0.55616	3.05896	2.05236	12.45	3.59281	4.68513	0.880352	2.13578	1.19027	0.84761	2.63732	0.602638	3.36397	3.65282	8.29253
Sc_g14964_V2.1A	1.23497	1.24862	1.20263	0.927139	2.62433	0.758587	1.12404	0.642223	1.21139	0.376429	0.823537	0.501817	1.55621	0.925735	2.63055
Sc_g14963_V2.1A	20.7509	12.6977	7.76857	11.2682	5.75165	13.7756	27.2058	20.5717	24.1361	16.2939	10.0273	22.4851	29.5593	24.9265	30.8854
Sc_g14962_V2.1A	1.48501	1.76772	0.861643	4.31408	4.42984	3.09796	2.34177	2.55549	2.69845	2.94645	3.66215	2.58066	3.19179	2.30434	4.24595
Sc_g14960_V2.1A	406.555	374.295	170.588	75.6422	226.556	486.283	58.3029	65.633	84.2027	160.238	176.894	74.984	396.062	403.51	318.916
Sc_g14958_V2.1A	122.663	181.382	126.446	129.701	243.185	211.636	56.335	48.6534	80.7276	96.3679	95.2383	76.129	220.026	114.211	164.81
Sc_g14955_V2.1A	0.250615	0.486501	0.102759	0.478918	0.596468	0.2639	0	0	0	0.381948	0.0742765	0.18104	0.168429	0.214699	0.381302
Sc_g14954_V2.1A	0.243377	1.48177	0.0362876	2.1261	3.64846	0.0854259	5.3654	2.21619	9.24933	6.00884	6.34099	0.223759	0.45352	0.246406	4.29535
Sc_g14953_V2.1A	11.5795	10.4067	13.5403	6.32229	0.583266	3.9139	39.7814	44.8796	67.7681	16.3404	15.1257	16.4198	1.72937	1.22469	3.26255
Sc_g14952_V2.1A	23.9124	43.3248	29.4774	129.212	91.3737	99.2578	120.489	73.167	113.359	55.159	64.8353	54.7191	106.844	54.3195	99.6628
Sc_g14951_V2.1A	0.776352	0	0	0.0578019	0.0719894	0.222956	0.134061	0.203275	0.41538	0.129075	0.0941287	0.0382378	0.106723	0.0302314	0.0644286
Sc_g14950_V2.1A	13.2139	12.6826	4.35056	14.1612	11.6244	14.1213	24.6799	17.1663	26.1248	19.7193	22.93	18.3103	7.52705	6.56487	11.3452
Sc_g14945_V2.1A	0.9497	1.90119	0.803142	1.94448	3.20882	1.06254	0.394614	0.455883	0.571645	0.379937	0.474979	0.128633	0.957388	1.67804	0.97533
Sc_g14943_V2.1A	8.40749	13.5298	8.15223	50.2852	46.8171	17.8793	9.77966	6.49414	9.78795	5.05856	4.67513	3.08616	24.1015	25.8073	12.775
Sc_g14942_V2.1A	84.9542	116.929	109.44	140.007	127.188	46.4586	14.5124	14.1693	17.4115	27.9453	32.4584	30.9107	81.068	81.8933	52.4636
Sc_g14941_V2.1A	275.725	396.894	624.189	290.495	293.52	547.255	173.827	214.802	117.74	416.547	353.348	454.881	258.401	392.151	301.4
Sc_g14937_V2.1A	9.72309	14.0437	10.0736	17.3481	19.1563	11.8535	11.0209	10.2237	12.0767	20.0313	17.6246	25.9628	5.07593	5.2556	6.73624
Sc_g14934_V2.1A	130.396	172.345	197.517	180.562	138.229	151.941	259.68	254.27	209.708	350.615	318.775	387.443	87.0206	126.047	117.507
Sc_g14933_V2.1A	19.4208	23.9694	18.9604	91.5144	71.105	47.0571	48.6555	39.9593	51.889	39.0321	39.152	27.6449	73.7369	56.8828	70.8406
Sc_g14931_V2.1A	9.30536	8.20725	5.32503	10.1723	9.45025	11.8435	14.3325	13.3228	18.2699	12.4306	11.1874	9.46926	4.64955	4.64442	5.39226
Sc_g14930_V2.1A	36.2184	41.3911	46.4677	53.2647	48.4628	67.6647	24.9665	22.8073	24.5876	27.243	29.0865	34.8143	30.8189	18.6834	22.5753
Sc_g14927_V2.1A	16.5818	21.6805	7.21951	23.8937	50.2174	24.421	12.8802	11.2694	13.7195	4.79373	5.72507	1.66709	11.0291	4.53986	6.76229
Sc_g14925_V2.1A	19.0448	32.7679	20.6494	20.5138	23.1105	28.4453	9.76284	9.6903	13.5295	16.7835	18.185	17.7007	17.8869	17.9765	15.8095
Sc_g14924_V2.1A	7.06912	13.7846	5.95373	3.23378	6.36606	5.90142	3.14524	2.44568	3.203	4.30945	5.77574	2.5533	2.31125	1.74588	3.77892
Sc_g14923_V2.1A	837.055	721.643	1444.38	811.971	1302.69	489.446	125.358	176.444	284.27	502.338	518.153	417.477	350.67	321.476	187.6
Sc_g14920_V2.1A	1.05534	0.482038	2.36722	5.89765	7.40855	2.28794	0.707512	0.238397	0.398578	1.30563	0.883141	1.95074	1.56454	0.638187	3.34356
Sc_g14919_V2.1A	0.636858	0.540875	1.07715	4.88979	9.09438	1.00592	1.20971	0.458564	0.766677	0.727947	2.05265	1.12138	1.60503	0.954778	3.27022
Sc_g14918_V2.1A	47.0568	41.7713	30.0525	40.6318	51.4043	45.9631	100.678	87.999	79.634	69.5457	65.7133	70.9641	41.9073	39.9918	37.9179
Sc_g14916_V2.1A	8.66126	9.983	9.98816	57.191	34.2338	31.0663	13.8814	13.2525	15.9298	24.7502	20.9371	16.1306	42.0197	29.2162	44.9692
Sc_g14913_V2.1A	102.302	189.909	103.338	511.251	262.158	496.718	111.103	98.7662	87.5037	116.829	124.764	50.5169	130.82	117.264	94.8026
Sc_g14911_V2.1A	81.909	149.656	93.148	90.5777	115.498	117.741	139.892	77.5667	127.46	180.667	191.173	168.94	116.193	123.232	130.02
Sc_g14907_V2.1A	64.8573	125.506	124.632	376.505	238.053	328.678	207.299	154.735	191.814	154.105	213.684	153.061	264.206	190.575	325.125
Sc_g14904_V2.1A	0.377891	1.05451	0.813463	2.7467	0.674539	0.845585	1.97396	1.72328	1.46586	1.16624	1.84797	1.43315	1.90475	2.83267	3.96714
Sc_g14902_V2.1A	2.055	2.80819	0.598691	4.1411	4.82656	4.61258	1.18131	0.493228	0.434016	0.445059	0.456789	0.351589	0.654199	0.949736	1.18482
Sc_g14901_V2.1A	10.8266	25.475	6.86055	109.492	91.3572	75.3986	16.2806	26.9302	12.1119	13.5001	13.783	14.3976	16.0406	21.4308	9.80847
Sc_g14900_V2.1A	4.22197	3.0496	1.61034	11.5526	19.6961	8.47798	3.32596	4.1476	4.13262	4.18988	4.42318	4.11378	3.53029	4.76647	4.72058
Sc_g14898_V2.1A	207.771	163.746	162.145	203.726	410.723	154.998	85.5135	78.3237	71.1578	203.597	200.034	230.339	223.947	186.779	244.779
Sc_g14897_V2.1A	28.44	23.0333	29.0548	63.8194	105.903	33.3569	58.5293	50.2281	69.1734	61.5335	61.9577	75.7861	110.453	98.1816	123.799
Sc_g14892_V2.1A	9.8286	25.2437	14.6939	15.7275	16.3488	19.2662	15.7972	8.85533	11.1646	8.43443	11.4278	11.7969	14.786	7.12464	13.9416
Sc_g14891_V2.1A	30.1914	37.572	18.3519	21.5891	30.1271	28.9789	16.8024	17.0816	14.9401	21.063	22.0041	17.9684	21.9504	19.7763	16.7483
Sc_g14890_V2.1A	4.11715	14.9856	7.45595	10.3967	3.61625	3.4924	0.868945	1.53716	0.979043	0.941205	1.4236	2.23061	12.1056	4.99674	15.869
Sc_g14889_V2.1A	261.56	263.427	450.073	66.0981	119.969	82.9126	12.6194	19.3709	19.7477	93.1508	89.699	105.316	818.07	423.909	519.549
Sc_g14888_V2.1A	6.51286	4.02275	12.121	9.59417	11.5608	4.98771	1.52631	5.44068	2.26276	5.41411	4.5875	7.01132	5.96871	9.13006	5.21192
Sc_g14886_V2.1A	8.81233	9.24069	3.48424	5.99283	13.0817	4.72258	10.1629	15.4854	5.55692	8.4899	8.32501	3.58079	2.77615	2.02216	1.93932
Sc_g14885_V2.1A	64.0273	100.401	36.7138	135.748	195.591	109.699	24.153	49.1444	25.2007	43.5185	42.5328	32.1638	43.8547	61.2962	17.9154
Sc_g14883_V2.1A	31.7784	103.489	35.9897	114.784	76.2292	175.277	23.2085	11.4672	18.7617	16.0325	22.8964	7.83674	68.3796	52.8524	95.6323
Sc_g14882_V2.1A	10.8266	14.896	7.82577	4.342	1.19539	4.05481	7.9504	6.21504	1.79155	12.3496	9.27889	8.16358	32.6864	14.8687	18.3912
Sc_g14881_V2.1A	12.1975	17.3953	10.0748	42.4828	39.7051	32.3189	35.0046	32.8903	38.4502	27.7433	28.7769	21.2329	22.7281	18.1828	27.013
Sc_g14880_V2.1A	21.6156	25.9062	20.5775	38.6384	35.852	22.5634	40.8801	49.8052	59.938	37.8128	33.2573	32.3834	28.6119	24.4757	26.2526
Sc_g14879_V2.1A	1.74954	2.29747	1.39252	2.94999	2.20444	2.70924	3.03002	2.17368	4.5152	2.25857	2.56211	1.67272	1.45246	1.76331	4.03977
Sc_g14878_V2.1A	60.2917	86.3641	48.5452	143.555	106.795	147.711	164.782	107.52	164.588	78.9191	108.439	56.2859	132.67	97.7484	138.929
Sc_g14875_V2.1A	11.466	14.0184	28.2761	22.7539	15.4627	21.3614	13.1411	15.0831	10.6179	12.0979	10.3418	14.6941	24.6181	39.5745	30.0425
Sc_g14873_V2.1A	8.73199	13.8616	15.961	16.642	18.8122	9.71046	7.67313	3.91738	6.37485	10.2235	10.376	11.3187	124.307	78.4412	123.368
Sc_g14870_V2.1A	7.16151	11.3776	13.937	16.6618	9.52165	10.355	11.9451	14.2298	16.6231	5.4735	5.35377	5.90686	10.8113	13.8575	16.7505
Sc_g14869_V2.1A	11.5745	14.3454	10.7329	22.0212	14.8938	19.8758	35.8535	25.9853	33.346	21.8193	25.8072	10.9982	23.8749	14.0345	23.4079
Sc_g14867_V2.1A	16.2399	27.2264	26.2315	41.1098	28.2772	34.7196	45.3365	54.3329	64.4215	39.0003	42.0054	36.7938	47.6257	51.7151	52.5614
Sc_g14866_V2.1A	11.7271	18.0103	9.67774	32.6427	19.7596	27.433	8.31812	3.27786	4.2889	4.75096	6.07139	4.82551	91.7333	72.2966	204.013
Sc_g14865_V2.1A	6.05213	20.56	13.2348	37.3122	26.7505	41.4241	16.6053	6.29458	16.5505	6.91776	8.81906	8.74387	54.7406	32.1168	67.219
Sc_g14863_V2.1A	64.9263	115.238	133.992	59.2934	62.3296	52.9807	47.3122	58.188	50.4637	101.278	104.53	114.075	67.7954	89.7625	59.5729
Sc_g14861_V2.1A	1.85268	3.76505	1.42434	7.065	6.79126	4.69431	5.7736	3.22385	4.46066	2.3559	2.75403	1.59973	4.02717	3.42232	4.30745
Sc_g14859_V2.1A	9.55287	6.66435	6.1814	27.3013	25.0704	16.8178	12.7114	11.8462	14.0557	10.4187	11.5019	8.35644	14.9469	10.6134	21.4381
Sc_g14858_V2.1A	22.2386	18.0449	22.7815	19.0542	22.0334	11.3358	31.1435	44.2986	33.8769	25.3223	23.3309	29.354	16.1714	13.8639	13.2216
Sc_g14854_V2.1A	53.0173	43.9734	54.7738	35.9916	41.6098	27.3775	34.6436	43.1692	35.5035	52.8271	47.398	54.0841	22.5424	29.6284	23.7785
Sc_g14852_V2.1A	12.2142	18.4844	21.8255	9.05623	7.66682	9.55113	2.81431	2.98363	2.32016	8.29413	6.97227	8.30123	8.12373	9.72078	7.81826
Sc_g14849_V2.1A	10.4627	5.0776	3.35736	14.1571	5.56799	4.55061	1.58414	2.18364	1.29808	6.37821	9.77454	13.5551	3.51578	3.31249	9.48192
Sc_g14845_V2.1A	2.87177	3.1358	1.32469	0.999575	1.75753	0.5292	1.70466	1.51638	3.38034	1.64126	1.34052	0.466765	2.96739	2.02967	1.44187
Sc_g14844_V2.1A	55.414	44.8326	35.1563	35.1964	35.9949	26.1956	45.3289	51.255	52.792	39.4896	35.2285	38.0865	34.6587	42.8629	31.7679
Sc_g14843_V2.1A	0.617913	0.654277	0.276393	4.27852	1.14595	1.89285	1.14705	0.781986	1.26232	0.205467	0.399567	0.243473	0.622915	0.481234	1.61532
Sc_g14841_V2.1A	1.23245	6.30321	4.54802	9.97711	3.57791	6.23931	1.08047	1.68381	1.62316	2.16727	3.07669	2.15726	4.58741	6.01006	8.56787
Sc_g14839_V2.1A	0.40484	0.617482	0.604696	0.757848	0.648904	1.3398	1.04363	0.471956	0.618875	0.528851	0.539933	0.50134	2.56531	1.65979	2.03263
Sc_g14837_V2.1A	44.7768	80.7438	57.7432	88.2217	95.3127	45.5678	45.4233	43.455	52.6449	56.9511	57.6159	89.5658	164.827	133.483	182.952
Sc_g14835_V2.1A	20.6629	23.3236	23.6305	22.0048	25.2512	20.3679	16.5523	16.4785	14.6936	18.6532	17.0807	20.9591	10.9142	13.5731	12.535
Sc_g14833_V2.1A	30.0738	90.4892	35.9362	296.264	157.321	274.607	27.7465	12.374	23.4465	34.1789	49.2771	22.811	96.5822	75.4513	186.293
Sc_g14831_V2.1A	216.94	216.461	105.068	35.2742	34.4984	111.856	31.2178	22.3726	39.4425	27.1133	29.9913	20.0927	143.969	79.0393	117.003
Sc_g14830_V2.1A	142.201	230.499	327.815	114.414	115.964	141.468	89.5683	98.4243	80.8317	150.787	124.258	189.345	127.721	147.077	133.071
Sc_g14828_V2.1A	2.9322	3.39334	2.91321	17.1795	20.4759	9.14413	8.35454	6.17151	9.29241	6.08443	6.41749	2.07743	17.7356	11.3039	11.2217
Sc_g14824_V2.1A	28.7349	9.0869	11.402	12.3741	5.29467	13.4697	36.0944	32.8376	33.3277	23.3093	25.2194	9.14002	12.0542	6.1145	20.8159
Sc_g14821_V2.1A	2.15362	7.35486	2.15854	11.4319	3.57981	4.0316	14.4693	10.1082	12.2056	4.81389	4.46797	5.70435	9.40788	4.09994	16.9658
Sc_g14819_V2.1A	231.661	234.964	374.275	114.384	142.615	185.498	141.312	153.138	118.782	202.312	191.578	253.493	117.19	116.589	120.835
Sc_g14818_V2.1A	2.46059	0.868464	0.733749	0.183199	0.15211	1.72734	0	0.214755	0	0	0.0662964	0.161589	0.375834	0.0638773	0.204201
Sc_g14817_V2.1A	1.48385	1.44024	0.304208	0.0675138	0	0.347223	0.0782933	0	0	0	0.146592	0.0893251	1.08034	0.564974	1.65559
Sc_g14814_V2.1A	11.388	15.2177	5.86389	16.224	26.0411	19.9676	6.13731	5.54286	8.3886	7.89488	11.2086	5.8542	7.04832	5.80821	8.12329
Sc_g14813_V2.1A	3.23621	3.71221	1.08567	13.252	7.95228	15.6447	4.75007	3.53061	3.62042	2.01768	3.66215	3.02848	4.30044	1.26019	9.13135
Sc_g14811_V2.1A	112.8	49.7563	40.6187	28.2616	51.4508	30.2616	51.9957	60.9757	65.3041	40.9099	41.1989	23.2287	38.3892	33.3839	28.1388
Sc_g14810_V2.1A	5.86296	5.99282	3.06346	14.3625	12.5956	14.2051	6.50459	6.92388	8.43916	7.63856	6.3201	6.63403	6.48577	5.20051	4.12069
Sc_g14809_V2.1A	3.9154	3.39107	1.88945	5.05665	5.09968	3.45693	5.32051	5.95657	7.3805	4.24132	3.26706	3.23091	3.76492	2.81243	2.91441
Sc_g14808_V2.1A	63.1228	98.8972	75.5011	24.9439	31.8371	76.384	51.8358	42.4656	45.0932	59.4749	62.1709	45.2207	27.3051	29.7769	44.8889
Sc_g14804_V2.1A	4.42906	7.55564	3.13678	16.5978	18.1391	10.105	7.52068	8.76199	13.4285	4.66368	6.38434	5.01734	12.4476	7.64611	16.9079
Sc_g14794_V2.1A	0.383533	0.850884	1.07834	6.10267	3.46496	1.96162	0.52037	0.368213	0.351781	0.90183	1.21789	0.653062	0.828508	1.07958	2.25076
Sc_g14792_V2.1A	2.87262	4.77092	3.92616	3.03228	1.95339	1.41162	7.27536	9.19292	10.3148	10.2153	11.522	8.09298	1.35141	0.382812	1.39859
Sc_g14790_V2.1A	107.989	62.7053	152.812	60.2879	16.0811	87.6256	276.502	225.674	192.553	101.133	112.142	150.538	50.309	60.5244	71.7444
Sc_g14787_V2.1A	4.53363	6.66628	4.0785	12.5798	14.9083	7.69532	10.7645	9.84194	11.6577	9.21945	9.98722	9.86168	10.1639	8.66631	10.9643
Sc_g14786_V2.1B	17.2029	14.0657	9.14288	19.7359	22.7682	16.5149	48.4823	51.3423	44.9207	43.4518	39.4651	39.2058	14.114	15.7386	11.3087
Sc_g14784_V2.1A	1.63832	4.77053	1.88931	3.85757	0.835549	1.94081	2.23674	2.45763	3.17757	0.936326	1.45668	0.665714	4.02574	3.50882	5.23456
Sc_g14783_V2.1A	3.94719	2.00682	1.61845	0.615751	0.575165	0.593775	1.0711	0.902268	1.81021	2.23439	1.5041	0.203669	0.757932	0.966144	2.91696
Sc_g14782_V2.1A	29.1326	75.5472	60.2339	124.807	41.7732	62.8922	181.57	164.456	158.477	139.028	139.591	79.7816	81.4996	173.337	123.636
Sc_g14780_V2.1A	133.482	96.3272	72.7058	15.0622	23.7145	41.412	12.963	15.1026	14.7292	53.4139	59.7526	43.7419	10.9609	10.4046	19.64
Sc_g14777_V2.1A	18.897	50.2194	25.9855	28.317	23.4836	20.507	23.9037	19.3305	24.6365	20.4491	28.5412	16.4525	22.1279	18.8045	24.5577
Sc_g14776_V2.1A	113.796	167.243	96.7085	40.6689	68.9501	24.6324	19.2101	16.7732	21.0795	76.8776	92.2659	74.8986	59.4569	57.8096	58.1761
Sc_g14775_V2.1A	3.39567	4.70383	3.69031	28.5931	13.1146	18.1908	10.1447	7.53289	5.22116	9.88803	10.1714	6.75161	15.1882	15.3359	26.5442
Sc_g14773_V2.1A	3.44652	2.01805	1.45157	5.96746	10.6802	3.62922	3.61133	3.25491	4.77043	1.40451	1.11584	2.00935	3.87096	3.81911	3.81312
Sc_g14771_V2.1A	3.69088	2.49684	3.02672	1.74039	2.39573	1.41328	0.318673	1.07377	0.478733	2.45457	3.38111	2.06026	2.14225	0.383264	0.918906
Sc_g14767_V2.1A	16.0028	26.4628	23.573	26.6975	47.1552	88.8322	31.7107	29.0201	26.0036	25.1115	27.4031	22.9061	25.6922	38.9279	25.9708
Sc_g14766_V2.1A	5.18195	3.68244	3.41476	7.69215	6.22948	5.06688	17.6648	16.2131	17.7246	7.74237	8.88575	6.41715	6.71644	5.15277	6.54666
Sc_g14762_V2.1A	1.33661	6.16234	0.822071	11.494	13.6335	14.0747	2.22153	0.962419	1.78786	0.916675	1.48553	0.724158	15.4955	8.58795	30.8092
Sc_g14761_V2.1A	77.9288	290.405	199.486	567.846	514.543	528.816	132.066	82.8282	96.3031	157.886	178.787	135.277	719.315	492.444	1093.65
Sc_g14759_V2.1A	7.52479	14.6737	8.16219	3.58557	1.60484	1.7288	0.519756	0.197024	0.219604	0.375319	0.669052	0.592992	16.8265	9.20075	15.6118
Sc_g14758_V2.1A	17.3209	25.039	21.4572	46.7822	49.1179	45.0155	24.734	19.8133	26.6848	31.1156	34.187	29.1509	77.027	61.2486	82.1992
Sc_g14756_V2.1A	0	0	0.247538	2.80178	0.513159	3.70833	1.62456	1.3524	0.538352	0.644058	2.23658	0.763193	2.4344	2.24117	3.21484
Sc_g14752_V2.1A	16.9944	18.1075	15.7103	37.4175	38.411	24.565	33.76	39.5096	61.6304	26.396	26.2198	24.0778	28.8208	27.6352	31.9123
Sc_g14749_V2.1A	1.20117	0.077725	0.492513	1.31166	1.47024	0.590261	0.228162	0.0768796	0.0856904	2.63612	1.2104	0.780934	0.726538	0.411612	0.584813
Sc_g14747_V2.1A	1.92873	2.49606	1.97707	6.63432	7.21347	5.00971	2.38134	2.34547	4.059	2.46914	3.82991	1.88092	5.31452	4.51632	6.2798
Sc_g14746_V2.1B	131.828	126.921	102.214	49.8282	52.8973	64.6268	81.8578	91.7204	71.8685	135.756	124.045	177.989	36.5857	34.7954	39.5981
Sc_g14743_V2.1A	5.38182	6.29283	8.51704	11.4444	9.11704	7.19158	5.97821	4.89491	5.25382	4.20178	4.3374	4.80849	15.9589	14.1282	18.9335
Sc_g14742_V2.1A	0.418245	0.0579935	0	0.342537	1.097	0.0629165	1.41867	0.803078	1.53448	0.655635	0.424999	0.0647426	0.481864	0.204746	0.163631
Sc_g14740_V2.1A	18.4142	26.0529	15.4461	9.52481	15.2152	9.76169	12.7264	11.6914	15.1956	15.8751	16.2602	11.1865	7.56123	4.80114	10.6937
Sc_g14739_V2.1A	26.9366	28.5391	9.42129	58.9526	39.8561	34.9259	12.3292	12.5253	24.796	9.97131	10.9651	6.96286	18.2558	10.2314	12.4431
Sc_g14738_V2.1A	99.7463	80.0206	77.6239	34.362	36.221	41.9182	76.6892	90.7677	135.297	65.5639	69.4818	71.0744	59.9674	55.8049	41.9147
Sc_g14737_V2.1A	105.778	59.0592	68.3637	25.4294	33.6937	71.7109	50.0579	62.3748	62.9338	28.2496	26.7258	21.6005	170.394	166.082	87.559
Sc_g14736_V2.1A	94.8038	66.9912	126.429	10.6168	26.6634	46.952	10.8913	14.7706	17.378	16.3482	16.0859	12.7347	35.9738	32.3404	19.3115
Sc_g14735_V2.1A	4.14823	4.96865	2.82274	11.3847	7.6522	4.60046	6.45451	5.08408	6.70564	5.32668	6.31721	6.3598	7.42938	8.65749	12.287
Sc_g14734_V2.1A	3.98036	7.34044	3.1009	5.81342	7.10498	3.35308	2.70924	3.0571	2.91053	2.18384	3.12617	1.15013	5.01573	3.40992	5.51093
Sc_g14731_V2.1A	1.12442	0.623645	0.0658632	2.69688	2.07537	2.59358	1.55102	1.25943	1.6616	0.80787	1.35681	0.203065	1.21449	0.871537	0.708746
Sc_g14730_V2.1A	12.7281	11.0889	15.185	15.7618	14.3123	6.05549	4.73345	4.49038	6.15368	24.8203	17.5208	23.0141	8.50258	6.30594	12.0392
Sc_g14729_V2.1A	2.14014	2.56601	2.16797	3.50549	1.92613	1.59076	1.19564	1.32948	2.42484	4.83493	2.79832	3.54669	1.01528	1.50988	3.10291
Sc_g14727_V2.1A	0.649595	0.315253	0.133175	0.0443341	0.165648	0.171007	0	0.0519706	0.0579267	0.0495004	0.0962623	0	0	0.0927499	0
Sc_g14726_V2.1A	241.094	170.75	265.5	110.796	112.961	91.0783	177	244.789	164.364	169.239	150.882	155.04	139.048	139.983	100.183
Sc_g14725_V2.1A	56.7912	67.6479	39.5959	65.9074	70.7453	40.0035	82.3978	77.4919	105.406	64.7483	64.5903	47.9729	59.5897	52.5444	68.0362
Sc_g14724_V2.1A	23.1998	30.0698	23.1433	57.001	58.4384	36.3465	26.7363	21.3224	41.023	30.9162	30.9415	20.2335	80.7158	63.7453	91.4295
Sc_g14722_V2.1A	17.4816	14.9856	20.6496	21.3754	14.8316	17.0749	123.204	123.796	91.3919	76.4169	74.1215	75.5044	27.9993	30.6522	27.6291
Sc_g14720_V2.1A	35.1095	44.1245	32.5196	124.639	174.494	71.1425	76.9196	44.3832	67.4314	51.6109	72.2589	44.0305	237.603	127.741	335.319
Sc_g14719_V2.1A	0.525319	0.194241	0.153853	0.184384	0.382735	0.0526824	0.0950325	0.144096	0.107073	0	0.0667253	0.135529	0.0756531	0.0857208	0.114179
Sc_g14718_V2.1A	0	0.0925037	0	2.6538	0.486055	1.00356	1.1767	1.18947	2.03967	1.48153	0.932118	0.206538	0.672531	0.653168	7.91711
Sc_g14717_V2.1A	2.64629	18.3852	9.42279	35.3038	20.8125	12.0996	19.1805	11.4326	13.5626	16.1747	20.3092	11.3943	22.2543	30.1875	55.4984
Sc_g14716_V2.1A	66.0408	63.9529	41.8918	24.3327	33.9645	24.9541	37.5756	34.6363	43.1476	62.2837	57.416	59.0766	34.0772	35.0626	36.8088
Sc_g14714_V2.1A	3.72426	3.08023	2.12926	6.14319	8.98863	4.47402	9.41567	7.42797	10.1596	3.98114	3.80106	2.21668	4.91774	4.15667	4.18989
Sc_g14712_V2.1A	10.86	12.649	14.2218	38.8881	36.981	17.5933	16.9471	21.9752	15.1611	28.1725	26.175	26.3231	19.1673	23.4165	19.4616
Sc_g14709_V2.1A	12.2284	13.22	6.20629	19.9483	23.1207	12.7719	20.6311	16.9418	21.4632	18.1592	19.3806	12.2538	14.883	13.6272	14.9067
Sc_g14708_V2.1A	2.8121	2.55887	0.648582	1.29548	2.86836	1.85073	2.67078	1.34989	0.564221	0.160716	0.78135	0.571333	2.12615	0.602272	0.481332
Sc_g14706_V2.1A	12.2197	15.8013	15.6187	32.0118	41.3713	13.9991	16.4823	13.1073	14.6946	28.9723	27.9232	28.3795	39.4035	33.5877	38.516
Sc_g14704_V2.1A	0.46211	0.832984	0.0812046	4.27121	3.03014	1.73788	0.815077	0.380273	0.635781	0.0603664	0.352179	0.0715327	1.13135	1.07454	2.35031
Sc_g14701_V2.1A	99.3579	192.876	346.425	160.501	141.534	314.956	97.9442	96.3759	97.5221	154.141	134.036	268.782	150.243	204.578	183.905
Sc_g14700_V2.1A	2.01501	1.26862	0.870866	1.24885	1.05543	1.54835	2.01719	2.50965	2.38933	2.19117	1.59792	1.0622	1.81172	0.793133	1.88917
Sc_g14699_V2.1A	30.2205	12.5304	6.40614	2.76337	4.78837	3.93919	1.88095	2.46473	1.88379	2.41466	3.1957	3.17923	3.62328	1.38245	1.47313
Sc_g14698_V2.1A	36.7802	44.9445	53.479	84.1884	59.3522	66.6352	140.892	151.294	146.431	120.56	119.825	114.248	106.385	106.969	106.409
Sc_g14697_V2.1A	339.383	432.013	239.346	360.461	251.232	220.251	259.633	198.355	311.517	162.389	212.312	145.339	1271.35	922.346	1512.29
Sc_g14696_V2.1A	15.7052	12.3247	16.1674	18.7006	11.8157	15.9513	10.1556	11.0144	6.31711	15.889	14.162	17.0177	12.9129	16.0308	10.2697
Sc_g14695_V2.1A	0.489891	0.237747	0.100434	0.133738	0.0416409	0.343906	0	0	0	0	0.036298	0	0.329237	0.174868	0.074535
Sc_g14694_V2.1A	79.4466	45.3436	20.2843	16.6106	22.0742	20.9427	25.9554	22.8373	25.1483	31.0086	33.554	21.2017	23.2228	17.8043	24.7845
Sc_g14690_V2.1A	1.45272	1.03897	0.564303	3.19356	1.94971	1.77126	2.10588	0.734049	2.04543	0.83899	0.611837	0.165697	3.77681	1.83404	3.0013
Sc_g14689_V2.1A	55.1428	60.3842	105.845	88.3373	79.5273	106.986	53.5228	46.153	76.5151	36.7559	58.7272	47.4945	135.002	65.9285	141.428
Sc_g14687_V2.1A	0.25966	0.252029	0.136887	0.121519	0.643218	0.234363	0.211381	0.106838	0.158776	0	0.0659632	0	0.224367	0.317782	0.372488
Sc_g14686_V2.1A	12.9532	10.4146	18.3116	4.03757	3.45099	4.37697	1.37712	3.61938	2.27569	3.80093	2.6644	3.56131	2.63111	3.89218	4.58869
Sc_g14685_V2.1A	44.2663	71.8248	38.0501	42.5869	58.3439	98.1396	51.0327	40.4501	46.5126	40.9659	41.3738	33.5182	44.3558	32.0969	43.5743
Sc_g14684_V2.1A	83.5011	114.31	150.74	95.8245	89.954	117.64	89.7493	86.5495	57.2425	129.948	124.686	141.007	67.9346	71.3151	70.1172
Sc_g14683_V2.1A	9.62967	3.36639	3.16208	5.41366	2.37234	7.73399	14.1837	14.651	10.0862	5.3356	6.24012	3.2276	1.15175	1.39824	1.26646
Sc_g14682_V2.1A	4.71046	4.71718	4.78254	10.8386	11.0584	6.06241	10.4387	11.1981	13.9216	5.53803	8.24346	7.93973	9.19568	8.71131	15.8352
Sc_g14680_V2.1A	46.2871	30.3617	45.5279	71.3741	72.7386	84.0294	21.4819	20.455	15.1683	41.606	38.0822	34.5588	58.9668	48.0115	59.5477
Sc_g14679_V2.1A	59.5626	17.5673	8.09577	3.63836	1.84612	0.693038	0.468808	1.65864	0.352138	3.38529	3.14535	0.891441	13.1037	11.2766	11.866
Sc_g14677_V2.1A	21.5775	38.8554	13.6202	53.4799	52.8026	72.7478	43.6827	34.7985	40.1031	23.7117	31.7228	14.0489	37.8754	22.1335	40.5182
Sc_g14676_V2.1A	0.336229	0.0815871	0.103397	2.61599	1.02887	1.3277	0.399166	0.161399	0.449741	0.076864	0.224213	0	0.338951	0.144022	0.920808
Sc_g14675_V2.1A	5.83329	8.15308	4.30524	62.1059	31.6539	31.6953	33.4625	19.489	25.2181	18.776	27.5924	23.2605	28.6969	28.3847	42.1746
Sc_g14671_V2.1A	360.322	662.797	777.782	568.954	331.103	1026.44	442.719	372.095	695.925	514.942	536.295	512.84	466.696	251.198	247.084
Sc_g14670_V2.1A	625.811	1270.42	2156.96	1027.42	757.467	1251.13	691.48	581.179	889.002	1112.93	997.015	1567.81	616.979	631.253	578.618
Sc_g14669_V2.1A	0	0.220765	0.559561	0.558833	0.231999	0	0.648058	0.218364	0	1.45589	0	0.492914	0.687871	0.974263	0.830533
Sc_g14667_V2.1A	0.571324	2.4954	0.351386	4.73755	3.93358	4.21126	3.73046	2.46826	2.9804	1.30608	2.28591	1.39291	2.87974	3.73202	4.62874
Sc_g14666_V2.1A	80.2016	47.0484	26.6217	55.6553	57.9174	31.3857	30.0309	33.4396	25.3332	51.0266	50.6151	37.2895	38.3497	38.1536	33.6345
Sc_g14665_V2.1A	1.99337	1.30302	0.700572	0.499758	0.290464	1.62782	3.20685	1.9528	2.48133	0.260398	0.180854	0.617131	0.533134	0.243956	0.668462
Sc_g14663_V2.1A	0.214813	2.7105	2.90661	0.351858	0.438221	0	0	0	0.229868	0	0.190997	0	4.76414	3.49652	22.1591
Sc_g14661_V2.1A	139.373	170.209	306.841	142.086	164.359	115.516	37.0259	43.1791	31.1001	244.963	237.355	309.85	120.355	151.434	143.551
Sc_g14657_V2.1A	3.46309	3.24269	2.155	2.60265	2.86746	3.43216	3.17298	2.54247	5.01372	6.8178	6.73788	8.82942	4.18935	3.62995	5.91364
Sc_g14653_V2.1A	13.9773	17.9887	10.3539	11.8583	15.911	10.9776	10.7812	10.8241	12.1059	11.2982	11.3977	10.2921	10.3537	9.22868	10.7857
Sc_g14652_V2.1A	6.94012	20.7979	8.32347	32.398	21.3254	21.3759	10.0518	5.41361	10.7684	10.9472	12.6499	8.74212	16.8786	17.9851	25.1043
Sc_g14651_V2.1A	16.8456	20.9434	21.8855	70.6865	45.1766	38.4666	11.5049	12.3567	14.7855	12.8078	10.6023	9.22922	33.2006	33.0786	40.9502
Sc_g14650_V2.1A	6.00938	5.62111	4.53059	16.1936	14.4342	10.9463	14.2915	13.2602	21.4956	8.97389	8.89802	8.11323	8.28093	8.28272	12.3652
Sc_g14648_V2.1A	14.2192	8.35347	2.7617	105.83	28.2441	61.468	4.3831	2.9937	0.533886	5.13253	6.76498	3.78431	6.28699	2.24395	10.2477
Sc_g14645_V2.1A	35.8507	17.8331	32.7512	51.6133	86.834	68.9439	146.178	159.5	150.912	158.397	139.306	147.415	47.7562	41.0171	34.7528
Sc_g14644_V2.1A	1.86171	3.05801	1.40926	7.27173	7.44976	3.9208	2.31221	3.5747	4.13762	3.27384	2.0373	3.10353	4.76414	3.06712	7.45173
Sc_g14642_V2.1A	26.958	16.6892	12.1433	13.6378	11.7845	15.3073	39.2034	45.4613	50.7874	21.6254	22.5705	17.0446	10.2252	11.1523	9.90315
Sc_g14639_V2.1A	68.355	120.719	94.5629	203.409	236.083	336.725	90.5256	77.2234	63.4154	136.175	152.026	109.482	196.084	257.659	212.74
Sc_g14636_V2.1A	2.18278	3.38981	6.26497	6.43559	4.45289	5.20989	1.79668	0.977942	1.40145	1.59679	1.55262	0.315359	9.97536	5.48521	7.17339
Sc_g14634_V2.1A	330.415	1090.33	975.783	1550.58	642.622	2658.5	1601.39	1282.11	1306.45	1201.71	1260.79	1225.71	1117.33	951.707	1947.61
Sc_g14632_V2.1A	23.1292	24.1764	12.4016	35.8612	31.103	35.44	17.2731	15.7051	17.928	21.5566	26.3652	19.1179	46.6329	33.9556	31.6712
Sc_g14630_V2.1A	17.9265	16.0279	15.937	19.3696	21.8653	16.6939	29.532	26.5733	21.5019	21.3899	22.3062	21.5432	20.9213	23.1673	14.7089
Sc_g14627_V2.1A	0.218278	0.63559	0.536998	0.178766	1.33587	0.459697	0.207309	0	0	0.199599	0	0	3.74076	0.934978	1.99261
Sc_g14623_V2.1A	10.1099	7.3702	5.22491	10.603	14.437	6.89298	19.3695	16.9123	16.9359	15.0443	15.443	15.9672	8.12407	8.53641	8.32612
Sc_g14622_V2.1A	10.3457	7.92021	7.79695	3.72931	4.23594	6.09918	4.91291	5.73566	7.95225	1.93205	1.97577	2.21049	3.78252	4.77481	5.68658
Sc_g14621_V2.1A	24.067	24.3995	13.2648	28.7762	29.5747	17.1458	22.7897	17.415	25.6008	16.7178	20.0652	13.4648	20.8061	12.4197	18.9713
Sc_g14618_V2.1A	15.2838	16.0878	9.40012	10.1452	11.7455	7.1651	15.2448	17.3533	17.6244	16.3051	15.9472	15.2755	10.9752	10.9709	8.28213
Sc_g14616_V2.1A	8.25197	7.4755	2.70682	7.11868	6.9581	5.32949	17.66	14.7884	35.3211	3.8232	6.55445	1.07299	6.98776	3.5818	4.7207
Sc_g14613_V2.1A	81.2884	84.8624	43.4792	24.865	24.2478	60.565	29.5961	23.3355	14.958	55.4437	60.9556	45.4397	33.8377	29.1369	28.9348
Sc_g14611_V2.1A	10.9769	17.733	8.1385	6.09594	11.58	5.70024	2.92766	2.02108	4.74677	12.3064	19.3862	10.8352	15.765	12.7531	18.6685
Sc_g14606_V2.1A	4.05628	2.577	0.090719	1.99322	1.20362	4.73726	1.68106	1.4869	7.65516	1.75342	1.96721	0.239742	2.45347	0.821354	2.15441
Sc_g14604_V2.1A	0	1.68199	0	2.63572	0.168341	0.0868939	1.33234	1.74292	0	0.150916	0	0	1.49738	0	0.0753303
Sc_g14603_V2.1A	0.0762435	1.70207	0	4.49585	0.155538	0	5.14126	8.63737	0	0.278876	0.135581	0.0826152	6.14886	0	0.487207
Sc_g14601_V2.1A	3.22452	8.53572	3.24525	8.64275	9.76743	11.9355	3.7121	1.97001	4.07787	2.41248	2.43262	0.741151	4.92519	5.27368	7.31439
Sc_g14598_V2.1A	0.0656953	0.0318823	0	0.161411	0.234533	0.138355	0.0311969	0.126142	0.0351497	0.0300367	0.0584116	0.0355927	0.264908	0.0562803	0.0899576
Sc_g14594_V2.1A	26.2896	38.2755	38.76	58.6752	71.9359	40.0522	36.3016	31.4151	39.6542	37.6794	43.6828	46.8211	67.7126	60.7373	86.1672
Sc_g14591_V2.1A	0.898886	1.84188	0.245711	3.68087	2.85248	2.41892	2.56114	1.24653	2.13752	0.182658	0.888029	0.432892	2.01369	1.11231	4.83226
Sc_g14588_V2.1A	2.47559	5.71342	1.8271	6.12748	6.00416	3.53368	3.50065	2.90486	3.12003	2.01221	4.74464	2.14598	11.0917	9.14302	15.9198
Sc_g14587_V2.1A	28.0063	32.7476	14.2193	33.3275	24.6362	65.1173	51.0555	41.4141	35.2991	25.4377	27.0738	19.4504	33.0648	28.4207	39.1216
Sc_g14586_V2.1A	2.40863	6.26067	1.40608	2.20667	3.58112	1.93447	4.76904	3.645	3.36377	2.72514	3.81129	1.1059	4.40355	1.8536	2.45966
Sc_g14585_V2.1A	24.7671	35.772	37.496	18.0242	27.809	21.0992	10.7317	10.9113	10.5449	23.1282	22.0212	34.8097	25.6299	33.5993	20.0905
Sc_g14581_V2.1A	75.6834	31.3758	56.1735	24.2682	52.0756	17.2898	76.7534	118.104	91.2826	41.876	42.0863	49.483	35.691	46.3749	22.3663
Sc_g14579_V2.1A	16.5136	23.6439	20.2008	24.06	28.6626	19.4064	13.6908	11.2992	10.7392	17.4364	18.6576	17.3993	30.9032	21.1032	25.0693
Sc_g14576_V2.1A	57.091	77.6647	165.742	66.6223	60.7978	73.8228	52.2554	74.832	72.0127	79.2548	83.7693	139.59	85.4351	139.125	80.4709
Sc_g14571_V2.1A	77.5031	44.2094	82.868	18.1633	36.4863	26.3667	4.4165	10.0736	8.93143	90.2783	74.7411	111.629	18.8715	35.8537	17.7421
Sc_g14568_V2.1A	13.9249	23.0611	24.4619	13.1149	14.5141	11.4096	11.1173	12.8673	9.49923	12.8128	13.387	16.1731	13.6866	21.0998	15.7307
Sc_g14567_V2.1A	3.99021	6.06672	1.8878	6.97005	5.6639	6.6111	1.45757	1.33945	1.34366	2.67915	3.96958	2.26766	4.92265	4.27892	5.17092
Sc_g14564_V2.1A	0.511653	0.546279	0	1.67615	2.03537	0.21551	0.631723	0.245608	0.876018	0.514655	0.545911	0.166324	0.773692	0.175331	0.513784
Sc_g14563_V2.1A	12.5207	14.6696	10.2069	30.1561	30.4796	26.4208	24.6274	18.9674	25.7922	13.1655	15.7217	8.96443	29.9245	30.698	31.9676
Sc_g14561_V2.1A	1.2638	4.90665	2.20232	6.38273	7.94937	3.43789	4.30105	2.62886	4.73331	3.08174	3.27741	2.05413	12.528	7.57878	10.864
Sc_g14560_V2.1A	80.014	83.703	80.1969	156.221	127.762	92.1608	80.684	115.891	75.051	66.2113	61.0423	54.9105	205.438	270.379	224.089
Sc_g14559_V2.1A	0.304688	0.147867	0.0936976	0.935757	0.310783	0.160419	0	0	0	0	0	0	0.614309	0.195767	1.04304
Sc_g14555_V2.1A	455.874	568.042	542.631	221.114	122.558	373.541	227.357	233.362	135.546	324.621	332.725	692.545	179.766	196.849	202.733
Sc_g14554_V2.1A	0.154225	1.04785	2.75078	0.063154	1.17983	0	1.24503	0.962419	1.89788	1.48078	1.50838	1.33691	0.155473	0	0.0703942
Sc_g14553_V2.1A	0.520509	0.505212	1.06711	0.142096	0.530922	0	1.97741	1.16601	2.59927	1.11059	0.4628	0.376005	0	0	0.158387
Sc_g14552_V2.1A	545.971	464.015	298.533	111.6	72.0327	439.515	434.373	408.357	609.682	318.335	369.184	192.039	196.164	172.047	334.801
Sc_g14551_V2.1B	11.2561	14.6988	10.7943	8.39982	8.08221	11.8138	4.99356	4.83448	7.32998	3.31809	3.19338	4.2127	13.5121	10.8483	10.9176
Sc_g14549_V2.1A	14.5115	10.7616	6.08382	9.65913	19.6249	7.66899	6.504	5.94845	6.92096	8.99556	10.9697	11.4251	19.3957	14.2943	10.7665
Sc_g14548_V2.1A	6.91924	12.7405	8.26088	20.0837	21.7957	22.3938	6.28161	5.56828	7.51305	16.0039	15.4707	11.136	15.8995	12.6398	12.2613
Sc_g14545_V2.1A	178.658	352.937	216.006	295.058	310.891	642.626	226.49	150.803	153.007	209.866	222.373	139.773	239.212	233.591	220.576
Sc_g14544_V2.1B	2.98332	2.72363	1.85302	4.88659	3.19364	5.47422	10.1834	8.25216	11.5685	3.59234	4.85864	3.42467	3.48389	2.83412	4.71877
Sc_g14544_V2.1A	1.2675	0.0768909	0.682118	0.194637	1.13125	0.500509	3.7619	2.96613	6.61212	1.59367	1.40872	1.71678	1.11804	0.47506	0.289269
Sc_g14543_V2.1A	0.642354	1.13359	1.25705	5.73904	2.56125	1.93697	2.55122	2.24253	2.65575	1.52186	1.79129	1.48698	4.35627	5.62803	6.63687
Sc_g14541_V2.1A	14.0654	11.6728	8.29594	19.1935	21.9463	11.4906	36.0323	40.0905	52.9451	19.138	19.042	18.7978	17.2478	17.7677	17.9433
Sc_g14539_V2.1A	11.4572	10.2792	8.57651	25.0633	25.122	25.0816	13.3871	13.8942	13.6112	10.3217	10.9242	10.1482	31.1165	28.5256	32.3405
Sc_g14538_V2.1A	15.9841	15.6576	15.9714	24.1273	40.5842	11.4971	17.9368	18.1315	21.8935	22.2617	23.6137	29.4705	25.5833	21.783	18.767
Sc_g14534_V2.1A	14.018	16.0371	16.2991	24.2183	17.2241	11.3154	72.4764	53.5608	63.1574	62.3558	61.2774	50.6024	26.7561	33.5699	37.837
Sc_g14533_V2.1A	5.29061	4.98629	5.47038	4.45853	2.5027	2.58368	5.24321	7.50851	5.74344	9.88606	11.4533	13.4595	1.31403	1.24805	1.32991
Sc_g14532_V2.1A	1.30821	0.963272	0.221959	4.87675	3.45099	2.18509	1.88513	1.86228	1.54471	0.825007	1.84503	0.879852	1.22785	1.93229	1.77077
Sc_g14530_V2.1A	37.1537	29.2509	41.3861	54.0835	44.096	48.0298	36.6553	36.2712	40.361	41.8233	45.7915	58.7926	92.8466	80.0826	87.7375
Sc_g14529_V2.1B	8.21453	2.94764	2.51082	1.87557	0.558591	1.99211	3.49895	4.0149	2.34406	1.22916	1.32796	1.29469	1.20451	1.2795	1.31798
Sc_g14529_V2.1A	0.753153	0.0456888	0.463219	0.115654	0.0960276	0	0.13412	0.406727	0.050371	0.0860877	0.0418532	0.204024	0.0949062	0.080652	0.214855
Sc_g14528_V2.1A	1.27622	2.99356	1.11198	10.6698	6.88842	9.96702	2.52518	1.83786	1.36566	1.99363	2.03305	1.44049	1.769	3.55329	2.62132
Sc_g14527_V2.1A	282.884	162.388	205.133	190.772	182.63	191.59	285.398	328.476	291.011	235.963	210.717	287.94	164.414	223.48	123.953
Sc_g14526_V2.1A	118.905	186.479	192.835	50.7407	46.1196	24.712	48.7379	109.799	96.7677	60.3734	56.1994	52.7233	486.093	493.638	403.475
Sc_g14525_V2.1A	44.5931	71.707	64.4045	147.72	136.003	276.835	38.9808	39.617	32.9992	44.8344	48.7229	20.9145	249.596	199.184	268.551
Sc_g14524_V2.1A	20.4517	20.8088	12.0804	31.8824	40.4566	22.2554	42.8385	42.939	47.6433	26.6867	27.4564	19.5553	24.5978	22.8767	19.8945
Sc_g14523_V2.1A	40.5363	37.8287	15.0627	21.6483	41.778	43.1297	10.9482	10.1752	7.09399	10.4252	14.2666	5.4905	29.3713	15.9165	11.564
Sc_g14522_V2.1A	5.90729	9.75734	4.71681	24.6143	8.29824	21.7169	12.4512	9.10398	8.09569	8.8608	10.3204	6.23252	10.8132	7.50226	15.0426
Sc_g14521_V2.1A	16.4362	21.7935	25.0094	99.3626	107.503	57.3581	34.1982	40.3462	41.7506	27.7426	28.1297	31.7762	68.448	58.4389	58.2824
Sc_g14518_V2.1A	13.0903	28.5638	18.4024	94.5525	72.6842	63.3245	37.2975	26.2688	40.0221	32.2203	33.4293	34.4475	70.3471	56.4931	81.4926
Sc_g14517_V2.1A	34.8758	36.3879	20.0954	18.4142	19.1075	13.5073	9.90707	10.944	8.54656	16.7977	15.8381	13.7944	21.373	28.2811	30.3791
Sc_g14516_V2.1A	19.2574	26.3692	15.5434	15.4817	19.8231	18.2024	12.1691	12.1313	15.1442	10.7921	12.6507	10.05	16.5344	16.8223	15.8032
Sc_g14513_V2.1A	12.9224	6.59057	5.89579	18.8574	13.2528	14.4238	39.7421	32.414	36.3047	20.174	23.2509	14.817	14.4244	13.6267	14.1344
Sc_g14511_V2.1A	31.1217	22.7927	9.86055	1.85369	1.05814	11.7183	9.49431	12.042	3.53211	2.58713	2.34786	3.67882	0.760573	1.53506	1.54965
Sc_g14510_V2.1A	7.97636	6.86454	5.62529	19.6847	15.0244	17.9182	5.15136	5.36043	5.23502	3.50101	4.01881	2.88098	15.2242	17.9942	18.1065
Sc_g14509_V2.1A	20.679	21.2755	27.3869	49.7347	56.0361	22.2106	19.3779	19.853	21.6119	39.1423	34.5049	35.5526	20.1515	17.5382	20.7651
Sc_g14507_V2.1A	22.356	16.5464	29.3391	38.5168	73.4432	11.5737	12.5691	14.213	13.9216	21.947	23.2013	26.8979	31.3558	19.8567	23.821
Sc_g14506_V2.1A	2.59465	3.42245	1.3503	9.45346	6.81998	5.3593	4.80216	3.96007	3.52401	4.77565	4.79143	4.39746	4.09115	5.18654	8.5634
Sc_g14505_V2.1A	2.71635	6.30882	3.57999	11.1232	17.9105	7.55946	5.98892	5.02942	9.96588	5.67747	4.83037	5.46623	9.38857	7.14739	13.1955
Sc_g14501_V2.1A	0.941442	0.799554	0.144756	0.674649	0.240069	0.123918	0.670599	1.1298	1.51113	0.10761	0	0.382544	0.237266	1.00815	0.537138
Sc_g14500_V2.1A	3.16282	5.66746	2.61862	6.17688	8.56156	7.68571	7.683	5.60582	10.0233	3.28149	4.92128	1.91129	6.99	4.79381	6.21873
Sc_g14499_V2.1A	32.5278	44.3407	52.0956	41.7742	40.0105	34.9393	27.3374	25.7875	26.4272	38.9156	41.0459	43.5832	57.6528	60.9112	56.4404
Sc_g14497_V2.1A	7.33594	24.3505	11.2281	49.3026	21.1343	33.7887	40.0486	23.5481	39.7896	17.2057	21.3603	14.6844	27.549	26.8655	52.6544
Sc_g14496_V2.1A	22.8719	40.3284	20.6383	38.2414	38.4251	66.5861	57.3506	35.7108	50.8129	18.8883	27.9358	15.5218	46.7524	27.6622	42.5533
Sc_g14495_V2.1A	27.1816	40.7294	35.419	22.3243	32.4246	16.939	13.7465	15.6649	17.0493	33.7375	33.0432	39.6869	37.4644	35.9817	33.0146
Sc_g14494_V2.1A	9.00385	26.0579	19.7872	55.1253	44.1279	68.2179	33.1627	24.9311	35.4258	19.9307	24.0656	21.4163	25.2931	26.9972	38.8919
Sc_g14493_V2.1A	4.22313	3.04322	1.57418	5.76448	5.61296	3.23418	4.80094	3.44014	10.1337	1.52129	1.5361	0.346671	6.38598	2.74083	6.2501
Sc_g14492_V2.1A	11.4547	15.4219	5.22702	28.2195	28.456	29.2794	22.4601	15.1655	25.5036	11.2347	17.659	6.30611	23.8399	11.475	25.8046
Sc_g14491_V2.1A	6.86059	14.9599	12.0228	75.5065	56.0786	62.3464	17.4946	13.7145	18.1021	13.5782	17.9656	9.57246	32.2121	25.3613	33.6308
Sc_g14490_V2.1A	648.857	927.667	382.388	285.955	385.131	1098.62	167.558	152.811	209.918	121.332	139.389	100.183	323.892	280.384	299.364
Sc_g14488_V2.1A	8.94939	12.0762	9.39746	10.0109	10.4643	14.0207	4.97541	2.72427	6.6569	6.78635	8.24828	4.61213	9.57194	5.70337	10.5608
Sc_g14487_V2.1A	68.0131	78.262	102.986	51.1547	61.8443	33.949	47.0982	55.6655	57.7241	69.6929	81.4527	70.2104	122.753	128.153	150.957
Sc_g14485_V2.1A	29.1354	17.3998	17.5152	19.7949	12.9226	17.1468	93.2777	83.0736	97.1652	50.8804	53.1737	42.8058	10.1953	10.916	12.5653
Sc_g14480_V2.1A	1.11742	3.13324	3.97083	2.13536	1.13978	0.130739	0.471675	0.715192	0.265719	3.40599	2.9806	3.76695	0.375489	0.531823	1.02007
Sc_g14478_V2.1A	24.0856	22.4519	49.4275	28.1238	19.4593	14.9412	5.77542	10.1881	8.54865	63.5655	61.8072	75.3236	13.1019	9.39756	22.8579
Sc_g14475_V2.1A	20.3184	29.3292	28.1976	90.5171	90.4153	51.3335	20.9232	19.8641	29.7863	41.8553	43.543	33.8715	50.2694	44.8234	57.8189
Sc_g14474_V2.1A	51.3514	43.7159	106.988	67.5525	59.3625	55.8759	51.7174	90.6918	67.543	129.132	107.296	173.42	42.6	62.0471	42.8734
Sc_g14468_V2.1A	1.30289	1.14222	0.413588	1.44568	2.35782	0.619591	0.678582	0.524548	0.494715	0.307456	0.33632	0.045541	0.466057	0.360054	0.920808
Sc_g14467_V2.1A	44.0844	14.7927	21.2778	15.7141	4.71076	16.4022	77.079	81.9061	74.8045	62.9633	58.5339	57.1858	12.4859	12.1213	10.77
Sc_g14466_V2.1A	227.827	171.01	140.869	64.8452	79.4003	52.801	48.4297	51.4012	38.0793	157.894	164.204	107.878	154.378	195.28	152.68
Sc_g14465_V2.1A	63.3445	100.933	61.6948	71.4979	55.826	128.964	47.72	32.7329	32.0677	37.9868	50.6574	30.4302	58.4303	50.5	55.9419
Sc_g14462_V2.1A	19.7333	16.618	10.6463	16.8573	35.0236	28.1366	19.6085	22.3292	24.8209	14.9652	14.7192	9.99212	11.2315	9.89512	11.521
Sc_g14461_V2.1A	9.07025	8.24347	4.98267	14.4347	18.2196	8.20522	25.3343	29.0331	41.0075	11.3666	12.7476	10.2862	12.9258	13.1831	13.2857
Sc_g14459_V2.1A	30.7611	21.7985	37.4301	22.915	18.25	19.9771	14.4696	22.1194	18.4353	60.7367	55.4025	63.6498	15.4423	17.0705	17.2049
Sc_g14456_V2.1A	13.9978	8.236	12.19	6.74649	10.8031	9.13082	11.7061	14.0333	11.8637	29.3944	30.8943	21.8789	9.80282	8.96723	9.32924
Sc_g14455_V2.1A	18.5633	18.4827	26.5172	20.4996	8.55113	16.8989	6.02846	11.6129	7.81754	38.2205	35.0335	113.42	5.1915	5.02737	27.2229
Sc_g14454_V2.1A	19.2378	26.5067	27.8444	80.7656	64.3772	97.0702	43.5162	30.0637	34.2884	26.8035	27.411	28.1447	61.4842	51.8858	79.4435
Sc_g14452_V2.1A	11.8787	13.5061	44.9832	5.83709	9.1738	1.42953	2.41752	3.42126	4.44891	34.2158	28.8938	34.2931	5.04654	2.61677	4.10515
Sc_g14451_V2.1A	21.03	16.1595	34.252	26.1539	6.05786	14.3531	2.959	7.85168	5.20923	41.6658	33.4148	121.006	6.96861	8.67445	18.4868
Sc_g14449_V2.1A	37.2191	16.5654	7.02482	14.8915	14.0606	10.783	48.7526	47.2651	57.2477	17.8274	19.0268	15.577	9.52899	6.91687	10.5465
Sc_g14448_V2.1A	9.11148	13.3956	5.27428	19.6431	14.624	20.4588	27.9969	25.9853	33.4082	19.9717	23.1125	13.3575	15.9391	12.7416	28.3779
Sc_g14445_V2.1A	76.5941	81.0059	172.775	80.5557	89.5153	76.0794	52.4441	60.2709	42.0271	125.618	102.559	183.22	74.236	94.127	81.4622
Sc_g14437_V2.1A	0	0	0	0.756923	0	0	0	3.16894	0	0	0	0	0	0	0
Sc_g14436_V2.1B	16.4752	17.0661	19.7124	19.6158	22.5241	12.9021	21.6301	26.8493	35.0005	18.5152	21.4805	18.8272	15.841	11.4158	18.4839
Sc_g14436_V2.1A	0.422363	0.409951	3.63678	0.518864	1.07703	0.778316	0.701992	2.6357	1.2429	0.579329	0.46942	1.94506	0.212891	0.271375	0.67474
Sc_g14430_V2.1A	90.5185	103.048	154.646	73.0965	95.45	64.7665	65.4959	86.8353	57.2744	131.908	114.721	158.061	83.6646	119.633	79.5183
Sc_g14428_V2.1A	0	0	0	0.0627073	1.99152	0.362816	0.181798	0.147017	0.0409665	0.0350074	0.034039	0.0829658	0.11578	0	0.104844
Sc_g14427_V2.1A	17.754	9.1383	13.472	28.6713	16.1885	34.8003	61.571	57.4801	58.9684	37.0023	34.6804	30.8136	27.7762	35.2915	31.1164
Sc_g14425_V2.1A	5.33394	2.69556	2.33166	2.13006	3.01259	2.69229	8.20591	9.01445	11.1797	5.24027	5.17371	1.81511	2.88853	1.73717	3.62175
Sc_g14424_V2.1A	14.6932	11.4091	7.10269	111.046	90.7644	71.063	22.034	32.0733	19.6951	16.2644	16.9147	25.1945	17.9305	43.7691	20.755
Sc_g14423_V2.1A	9.86659	14.2355	8.36447	44.5525	32.2319	37.4868	16.9687	13.5687	17.4065	12.6799	18.0195	13.5806	22.9844	20.4461	26.5341
Sc_g14421_V2.1A	4.77897	5.34893	3.97196	14.0689	18.9274	14.1448	6.82866	6.61344	10.3199	7.91324	7.42639	6.20468	8.28983	5.31123	6.83869
Sc_g14420_V2.1A	2.59998	3.62359	3.85422	5.84205	4.35199	6.1776	6.52154	4.16021	7.84721	2.31652	3.26012	2.02265	9.54322	6.96766	10.3459
Sc_g14417_V2.1A	0.0660157	0.256303	0.487227	1.83824	1.61607	1.32079	0	0.0633788	0	0.241466	0.234786	0.357663	0.399301	0.678657	0.903964
Sc_g14416_V2.1A	2.45046	4.86501	2.3292	7.38901	9.88432	6.09902	11.1077	6.63	10.608	4.17596	5.14984	2.05178	7.52317	5.24819	11.2865
Sc_g14415_V2.1A	11.2777	19.9952	11.5604	27.4009	40.2616	54.5481	24.9208	23.1702	24.9407	14.6439	15.7763	10.7537	22.6622	21.3196	18.4626
Sc_g14412_V2.1A	7.41321	10.9369	5.71447	14.0045	11.8464	12.0215	25.5811	18.3621	14.702	32.5835	35.9006	25.1692	16.0923	14.5222	20.4374
Sc_g14411_V2.1A	51.1694	49.7616	49.6978	57.4401	47.6589	70.7329	52.2569	68.6619	46.5105	50.1327	48.5703	55.5527	36.4471	34.1042	31.4716
Sc_g14410_V2.1A	539.488	280.249	267.899	315.8	124.897	513.615	1664.93	1563.45	1971.03	495.846	504.325	364.885	324.018	368.425	334.566
Sc_g14409_V2.1A	103.295	112.233	57.0404	24.1417	57.5572	37.8219	25.5494	26.8256	24.4925	75.8362	77.9672	63.2914	32.0135	18.8018	20.4873
Sc_g14405_V2.1A	10.8739	8.60405	6.1063	6.77595	8.80078	3.23594	8.53134	9.30479	6.45035	11.3484	9.03773	15.4967	5.83839	4.25272	3.12901
Sc_g14402_V2.1A	49.2117	98.1664	66.379	205.271	172.744	255.707	44.6435	44.395	55.1121	157.113	157.671	153.078	101.786	101.981	92.4821
Sc_g14399_V2.1A	0.875679	2.78164	1.37092	0.651972	0.893198	1.00592	0.982887	0.458564	0.937049	0.655153	0.283124	0.25878	2.80881	2.04595	3.27022
Sc_g14397_V2.1A	13.687	6.71703	6.2426	7.1791	2.66668	11.4976	17.6731	17.5696	12.836	3.93753	6.15313	4.49924	3.87579	11.0667	11.3715
Sc_g14396_V2.1A	7.04836	4.69987	3.73587	14.8771	19.6685	9.77528	14.504	12.7359	18.1813	6.81199	8.48324	6.08507	17.3592	13.5983	12.8686
Sc_g14390_V2.1A	1.65713	0.804216	1.69867	0.678583	1.12685	0	1.31155	0.795469	0.886633	0.75766	1.4734	1.49635	2.78424	2.60267	0.756378
Sc_g14388_V2.1A	16.3971	20.1302	13.4925	7.45033	15.1977	9.61866	17.3153	22.9663	21.2718	14.9597	13.7803	16.7939	15.9637	22.6102	8.64622
Sc_g14387_V2.1A	14.3894	9.35961	8.38813	9.0538	5.36225	9.36332	41.5124	18.6887	13.7905	20.1078	19.0441	13.2808	13.8093	13.1507	14.3972
Sc_g14386_V2.1A	0.452479	1.17781	0.303591	5.45754	3.50344	1.75425	1.44549	0.967538	2.06881	0.883936	0.804624	0.468006	1.92823	2.07912	3.8865
Sc_g14385_V2.1A	5.4715	4.63274	3.72319	8.91449	10.6869	4.90343	10.7801	12.2382	14.762	6.12102	6.36573	6.24411	5.7505	5.18601	6.1638
Sc_g14382_V2.1A	16.3567	23.436	15.5691	70.3285	72.0984	70.3303	59.5498	51.4098	69.387	24.038	28.3939	24.0535	36.5116	27.3579	56.3493
Sc_g14381_V2.1A	6.17211	8.01358	5.02859	19.8913	17.4151	16.7969	13.1703	12.7746	18.6989	5.35074	6.41432	5.47193	6.46449	5.76825	17.7812
Sc_g14380_V2.1A	27.7387	31.3575	21.2116	17.0382	27.0552	16.4897	18.0387	19.6964	19.2893	21.4322	19.4123	24.6831	12.0731	13.7679	11.7969
Sc_g14379_V2.1A	257.182	86.8106	103.032	40.3293	9.82415	53.4654	382.21	531.928	390.722	189.865	181.321	125.025	65.0195	114.872	67.8993
Sc_g14378_V2.1A	22.9702	9.1848	3.89066	1.1678	1.74533	1.3377	13.5426	10.0058	21.5838	23.1855	29.8284	12.3887	2.19539	2.3987	3.66839
Sc_g14377_V2.1A	23.0934	15.3649	11.9888	13.168	17.5399	10.8514	23.0531	24.5549	29.6941	20.3224	21.1954	18.4984	12.1408	11.3278	9.40731
Sc_g14374_V2.1A	0.457204	0.266261	0.224959	1.04844	0.83943	0.674015	0.173691	0	0.195698	0	0	0	0.184362	0.156672	0.417371
Sc_g14373_V2.1A	2.71309	2.42491	2.01648	5.71618	4.53439	3.75393	6.63563	8.10967	10.5635	4.72617	4.55088	5.23583	4.0268	4.04753	4.56788
Sc_g14369_V2.1A	3.66207	3.89623	1.90581	11.9967	9.913	7.30451	1.20394	1.52126	2.41152	0.965967	1.25233	0.915718	6.4605	4.88686	6.0753
Sc_g14366_V2.1A	1.89436	2.25658	0.847352	3.25571	5.41619	2.22146	4.9886	4.22985	5.94317	3.64823	4.31292	3.26562	3.44324	3.30723	3.93028
Sc_g14364_V2.1A	8.65835	14.4773	7.69697	21.9287	28.4243	42.1389	21.0764	17.7427	21.995	27.0123	27.2679	28.4612	10.0854	13.6507	10.0295
Sc_g14360_V2.1A	13.4424	8.81579	19.8869	4.76071	9.44969	5.73849	2.58788	2.61597	4.85962	4.31883	5.8145	5.31454	3.66249	2.80117	4.47735
Sc_g14355_V2.1A	0.345962	0.434559	0.325429	1.60003	1.59835	0.728602	0.618497	0.44937	0.609755	0.334965	0.524738	0.507183	0.861649	0.732236	1.96924
Sc_g14353_V2.1A	15.9614	42.0753	48.3156	60.3014	75.94	53.0543	31.2681	28.2136	40.1971	32.7173	36.0031	53.6656	86.8242	73.1415	134.364
Sc_g14351_V2.1A	1.93332	12.1973	10.7016	12.9836	10.2544	5.49666	6.05934	9.8373	9.72341	17.6787	17.7054	15.7116	10.1346	11.5937	18.5313
Sc_g14350_V2.1A	3.16004	2.56709	0.76052	3.60074	3.18823	3.65307	5.38266	5.27621	4.63119	3.36075	3.87859	2.04703	2.4931	1.67727	2.32033
Sc_g14348_V2.1A	19.8487	43.7851	19.9763	48.7675	46.0132	21.8509	84.8307	76.2236	80.1319	43.7254	52.9443	22.4851	30.9236	25.5062	42.0042
Sc_g14347_V2.1A	8.57104	8.4737	6.03859	9.04068	12.586	6.0076	12.1727	11.1839	13.1471	8.46846	8.04545	7.64839	5.85837	5.34221	6.54045
Sc_g14344_V2.1A	0	0.525421	0.998816	1.33002	0.828238	2.2801	2.57063	0.519706	2.31707	0	0.240656	0.293284	2.4557	3.01437	5.18875
Sc_g14343_V2.1A	3.93519	2.51531	1.41676	2.3582	1.37061	2.32457	9.1157	8.10889	9.03821	5.70484	5.20568	2.91204	1.54812	1.39783	1.48951
Sc_g14342_V2.1A	12.3227	6.51509	4.40564	10.5639	5.95248	9.04618	29.0207	27.388	27.6054	16.3296	16.8578	16.6906	5.80723	8.06769	11.0204
Sc_g14341_V2.1A	36.4809	41.3314	54.632	36.0527	37.3441	32.081	26.1202	28.7052	30.4092	40.5728	36.544	55.3981	31.943	34.9492	29.2442
Sc_g14338_V2.1A	10.1948	8.9893	5.5637	24.8718	22.1156	23.5116	11.8644	15.922	23.9697	8.99411	8.74532	6.22353	23.3049	29.092	18.4821
Sc_g14336_V2.1A	2.80103	1.65487	0.636666	2.49348	3.07445	2.01977	2.83376	2.19224	2.44348	1.94884	1.65129	0.98971	1.68808	1.25197	2.39023
Sc_g14334_V2.1A	1.90417	3.4324	3.17881	4.2329	4.9944	1.00255	2.58355	3.52565	2.03762	3.2337	3.26518	2.21068	7.12989	4.42776	5.58732
Sc_g14332_V2.1B	11.3647	7.8045	5.02329	5.91121	10.9463	4.23351	11.7557	16.1382	20.1219	9.55271	10.921	5.83138	9.60579	8.59699	6.3866
Sc_g14332_V2.1A	0.206614	0.701898	1.14368	0.338428	0.632243	0.761482	0.0981156	0.396722	0.221094	0.472332	0.459267	0.447762	0.31243	0.708014	0.188613
Sc_g14329_V2.1A	0.645837	2.05154	1.29998	4.56805	2.21582	2.10204	0.669144	0.507306	0.628272	0.644257	0.678639	0.890667	0.887816	0.704175	1.9831
Sc_g14326_V2.1A	13.414	25.0559	24.2737	20.507	21.8918	20.3401	7.8138	11.5045	11.4195	16.1912	19.4009	17.9588	12.9817	16.2925	15.5652
Sc_g14325_V2.1A	2.62781	5.35623	6.46483	11.1911	11.7043	10.515	7.73684	5.12979	11.2479	3.7646	5.2181	4.55587	41.414	22.8873	30.2258
Sc_g14324_V2.1A	5.27369	6.54894	5.81927	14.9897	7.19863	25.2346	7.58667	4.69076	5.80927	8.93561	8.34365	7.98338	12.1964	12.7564	17.133
Sc_g14323_V2.1A	114.03	70.6521	47.9856	43.2878	71.0654	61.0069	42.6087	46.8648	43.7788	26.1086	33.2322	18.8011	47.7422	48.9711	35.286
Sc_g14322_V2.1A	119.543	54.8207	45.411	34.947	24.6499	114.538	450.822	420.67	412.875	120.342	116.644	111.079	31.1371	27.6041	27.6078
Sc_g14321_V2.1A	14.5697	16.9008	13.3321	8.19744	12.6259	8.79358	9.28126	9.0977	14.5134	9.91092	9.8474	9.62639	11.1053	10.2492	9.13722
Sc_g14320_V2.1A	256.258	399.15	1131.45	326.07	127.798	42.2921	31.9255	28.0809	25.6933	49.8996	49.2956	128.193	1990.52	1281.67	1343.42
Sc_g14317_V2.1A	60.0086	55.9598	65.5179	71.4522	57.8988	71.4317	143.178	150.719	145.725	120.745	122.553	137.011	68.0642	64.3834	67.5026
Sc_g14316_V2.1A	22.5918	30.73	22.7504	41.8747	40.1441	42.5319	50.9026	49.8322	49.2866	35.2431	38.0699	32.1082	23.0955	24.1075	23.8551
Sc_g14315_V2.1A	10.6399	9.36095	5.20456	24.2054	19.992	28.3702	45.3258	34.7068	38.5512	15.476	20.7462	13.2146	14.2387	9.59481	15.677
Sc_g14314_V2.1A	0.707976	0.898607	0.468928	16.5472	9.99885	4.9318	1.75858	1.46396	1.80657	1.29478	1.40423	1.29824	4.83124	3.8257	8.05383
Sc_g14313_V2.1A	8.71475	11.4796	8.33765	32.4009	32.6639	33.7936	24.5677	19.3894	25.5341	13.9141	18.0184	11.7663	21.7541	12.443	24.3716
Sc_g14312_V2.1A	17.6124	31.1154	24.262	12.9308	22.5171	15.0591	13.628	14.3749	12.8384	22.5999	20.14	24.1283	12.4333	14.266	10.2951
Sc_g14310_V2.1A	2919.89	4304.51	6144.15	5343.05	5285.74	4684.37	1754.09	1862.59	3385.19	3231.85	2888.56	2929.28	8773.08	5629.92	8585.45
Sc_g14306_V2.1A	17.2857	14.0073	9.01631	18.7946	24.1996	13.2247	30.0581	30.6475	33.5001	16.6208	18.1101	14.5735	15.8603	13.7912	15.0084
Sc_g14304_V2.1A	32.4797	68.4365	28.7434	188.496	207.709	154.871	89.835	55.8155	89.7228	65.5454	74.5505	45.8957	120.245	86.048	135.702
Sc_g14302_V2.1A	0.664207	3.06227	0.817027	2.99187	3.2181	5.94503	3.62727	2.07245	3.19841	1.8221	1.7717	0.899644	3.68271	1.42254	7.42766
Sc_g14299_V2.1A	53.1427	80.5752	26.3915	91.9121	221.873	177.437	16.3015	21.0735	25.961	12.0733	13.3535	11.9817	75.7007	37.4675	48.0608
Sc_g14294_V2.1A	20.9136	11.4734	5.08915	16.1226	8.57917	19.1497	18.5672	17.0229	21.2117	6.69337	8.73152	4.82786	9.44147	5.60861	6.43303
Sc_g14293_V2.1A	5.25507	3.53754	3.33634	13.2933	11.8011	6.91704	9.53923	9.2766	11.9723	5.42541	6.17968	4.27068	6.83563	3.52169	7.62142
Sc_g14291_V2.1A	25.9422	34.4353	29.0937	96.546	98.7514	50.469	69.3279	53.9695	92.8164	50.9854	59.0532	35.7807	95.2056	103.63	117.84
Sc_g14290_V2.1A	2.93076	5.63349	1.76719	13.4132	9.73018	8.04811	2.31957	1.71029	1.19912	4.15131	4.41969	3.48703	5.93794	7.67992	5.32462
Sc_g14289_V2.1A	1.04677	0.580576	0.183944	0.530703	0.254217	0.31493	0.0946824	0.287131	0.106679	0.091161	0.132959	0	0.251248	0.34162	0.455034
Sc_g14288_V2.1A	111.085	287.121	450.022	276.903	207.52	446.637	143.313	133.066	115.129	346.09	315.861	321.757	211.349	245.691	230.92
Sc_g14286_V2.1A	203.827	272.54	489.895	400.213	306.692	275.512	161.407	174.65	206.881	220.226	194.98	249.391	521.766	454.127	527.448
Sc_g14282_V2.1A	0.399997	4.91773	1.14806	7.8622	3.39999	4.914	1.01306	0.768039	0.42803	0.487689	0.948397	0.5779	2.15058	1.82758	8.64184
Sc_g14281_V2.1A	1.04102	4.35044	2.73892	20.9829	13.332	10.627	5.57519	5.21927	4.98194	7.24525	8.87033	8.11544	7.66677	9.26508	10.2424
Sc_g14280_V2.1A	34.9821	38.6631	22.6147	65.8738	69.0198	13.7128	31.5266	28.6819	23.4986	64.9109	74.9211	28.775	22.9096	19.6875	24.4753
Sc_g14279_V2.1A	51.0396	58.7882	43.8256	76.8156	74.5414	33.7652	36.0413	40.4894	36.7066	96.9047	101.738	87.5363	33.2438	29.5285	38.6509
Sc_g14278_V2.1A	5.65796	11.2307	8.84074	30.8919	27.452	17.3369	16.8471	13.5554	20.0725	21.7671	21.3916	17.7296	15.0045	12.0959	20.3809
Sc_g14276_V2.1A	63.5762	75.779	61.0922	21.6657	36.2703	26.3753	33.4009	35.7517	25.7994	45.8796	43.047	47.2105	30.1743	37.2249	33.0317
Sc_g14273_V2.1A	27.9011	30.5531	48.4008	61.931	37.289	34.4274	38.5934	39.9052	34.756	43.3728	44.463	55.6594	58.9224	56.4467	86.5337
Sc_g14272_V2.1A	21.9679	21.133	11.9512	26.1403	32.2778	16.5584	28.8316	31.1299	44.2592	19.4101	20.816	15.2632	27.8493	19.8559	32.2717
Sc_g14271_V2.1A	2.48501	0.977831	1.23923	0.825076	1.98667	0.990116	0.829235	1.03168	0.431216	0.614149	0.776309	0	0.609355	0.747983	0.674422
Sc_g14268_V2.1A	0.582844	0.317595	0.226403	0.577834	0.782242	0.333788	0.203941	0.245422	0.218839	0.140254	0.16365	0.0997188	0.237086	0.148918	0.214693
Sc_g14267_V2.1A	61.4973	68.4695	48.7259	57.2625	85.6341	82.055	45.1753	44.1185	49.2859	46.1571	53.2463	39.3737	36.4215	34.7367	43.9435
Sc_g14263_V2.1A	105.827	90.4137	41.3426	18.5088	3.76808	28.6792	183.682	141.517	171.997	89.6836	92.806	78.8806	14.6772	12.1005	28.0366
Sc_g14261_V2.1A	2.65605	2.20971	2.1781	2.27885	1.16108	1.73138	4.32442	2.42853	4.737	1.15655	2.24912	0.411146	4.71759	2.60046	6.11936
Sc_g14258_V2.1A	5.38253	2.98535	0.567509	0.881644	2.03922	1.61939	17.0888	11.5162	16.2919	5.48442	5.60619	5.66571	2.4805	1.58096	0.84233
Sc_g14257_V2.1A	10.596	4.20976	3.24159	13.4441	8.00798	7.57334	52.8726	55.9238	65.9753	23.8968	23.968	29.8043	6.1434	6.96094	11.1764
Sc_g14254_V2.1A	45.8793	34.5205	14.801	15.8879	16.2809	10.9034	48.588	48.3295	45.4158	35.5535	45.2685	25.3667	32.9654	38.7432	30.2254
Sc_g14253_V2.1A	120.552	35.9522	26.0997	19.1223	7.35287	38.4313	96.7969	125.139	81.6504	63.2229	58.2492	56.9374	8.2268	13.1668	8.98109
Sc_g14250_V2.1A	229.067	203.624	180.061	453.337	968.243	452.86	224.417	203.034	250.908	340.715	309.121	302.782	211.987	224.46	130.878
Sc_g14248_V2.1A	6.41892	17.964	7.36939	3.59229	6.98382	6.53387	7.92526	5.13544	7.44117	5.67396	7.51455	9.15788	5.06886	4.2159	6.05501
Sc_g14245_V2.1A	2.01559	1.56508	2.26682	2.64118	2.40835	0.970253	0.218777	0.608167	0.431369	0.84256	0.563237	0.499207	0.812761	0.641355	0.893706
Sc_g14244_V2.1A	0.718578	2.09238	0.294636	7.4544	4.64204	6.5578	1.59242	1.60971	7.17676	0.657085	0.21297	0.519087	4.34637	1.64159	8.09035
Sc_g14243_V2.1A	2.75291	0.993721	0.363816	3.68933	6.24253	2.68322	0.669847	0.52422	0.535607	0.811369	0.86984	0.616316	2.75225	1.50079	1.78615
Sc_g14240_V2.1A	1.48309	1.55947	2.73648	0.607316	1.63883	0.910997	0.234761	0.949235	1.05802	1.58221	1.53844	4.55327	2.49183	3.38812	1.80518
Sc_g14238_V2.1A	2.13234	3.11831	1.92349	4.65694	4.78499	3.23333	2.91626	2.12905	1.64288	3.63974	3.76657	3.72766	3.49668	5.74815	6.229
Sc_g14237_V2.1A	0.295808	1.29202	0.636768	4.2396	3.39442	1.01234	0.280943	0.496987	0.0791348	0.473365	0.328765	0.240397	1.26736	1.7739	4.18557
Sc_g14236_V2.1A	5.66265	11.5976	12.8447	33.9526	29.4096	15.2079	32.1205	26.8831	34.4669	29.2632	32.0566	30.6794	27.8616	33.4238	22.6217
Sc_g14235_V2.1A	0.991964	1.37545	0.174313	2.55327	1.15635	6.4165	0.942115	0.272098	0.758203	0	0	0.153552	0.428569	0.1214	0.905542
Sc_g14234_V2.1A	0.217227	0.29518	0.106882	1.06743	0.841975	0.411735	0.247573	0.45881	0.232451	0.675367	0.386285	0.376609	0.700752	0.930476	1.54675
Sc_g14232_V2.1A	52.9399	33.3635	60.7177	31.5102	28.5206	25.2035	87.7413	115.824	135.402	90.7508	85.7875	52.5164	60.5844	44.1392	65.4125
Sc_g14231_V2.1A	24.7629	13.974	7.79218	27.3551	29.9575	21.8307	53.0534	47.5476	105.377	29.4896	52.7395	7.4881	54.5711	19.2407	50.4681
Sc_g14228_V2.1A	2.12405	5.12462	3.4339	13.6183	5.57111	6.3904	6.85885	6.40893	7.07848	5.10543	6.90671	4.93191	8.13672	9.61812	18.6144
Sc_g14227_V2.1A	195.834	151.259	103.485	36.2496	10.3286	63.8427	395.574	289.201	312.94	166.438	174.744	148.16	53.2229	47.7389	98.3102
Sc_g14225_V2.1A	7.39469	6.21119	3.6734	4.8915	3.77131	2.77026	3.78166	3.14008	4.94558	4.94137	4.23571	3.62111	5.37587	2.01012	4.47866
Sc_g14223_V2.1A	48.9395	35.1534	32.534	26.3689	61.8055	28.7768	14.4691	19.7529	19.7982	32.113	31.0572	35.1941	26.9478	28.2017	22.9114
Sc_g14222_V2.1A	9.19118	9.41328	4.13249	1.03827	3.81468	4.27184	0.481617	1.0954	1.15311	1.565	2.6489	3.1595	0.319503	0.380122	0.34719
Sc_g14221_V2.1A	1966.78	1687.12	1033.07	348.779	273.845	563.434	255.577	246.936	261.34	246.787	265.417	225.642	326.48	234.689	218.233
Sc_g14218_V2.1A	4.04602	2.43752	0.858089	0.914105	0.711545	1.02839	0.265013	0.26789	0.149296	4.97556	4.34173	1.81413	0.98453	0.597615	0.509451
Sc_g14216_V2.1A	7.51378	2.63528	3.26207	1.91333	3.47783	2.32708	1.07942	1.45485	0.945926	3.00236	2.69475	1.57361	0.381913	0.324552	0.34584
Sc_g14215_V2.1A	10.1734	15.1373	8.02355	17.3453	26.9417	17.9769	21.1599	24.7397	38.9497	15.3656	15.9429	13.4087	21.5127	20.0064	24.7982
Sc_g14213_V2.1A	11.0831	10.5333	7.10059	20.9904	21.2751	15.5608	6.06717	6.87195	9.63614	19.2137	17.3135	12.8433	9.07794	8.76948	9.8365
Sc_g14212_V2.1A	10.1181	11.8935	8.69351	26.1507	29.717	16.9722	12.5554	13.7167	13.7109	12.5068	13.3815	13.0573	23.988	20.603	23.3468
Sc_g14211_V2.1A	94.4619	113.228	153.596	123.84	146.414	115.05	75.9192	70.5068	66.2295	147.016	142.308	184.085	139.338	142.989	129.966
Sc_g14210_V2.1A	1.71283	0.694228	0.810351	2.42018	3.283	1.46668	1.50162	1.51792	1.83287	0.860578	1.40578	0.836206	4.30725	2.85409	4.62208
Sc_g14208_V2.1A	13.3094	10.943	12.116	9.40016	11.4998	8.22892	9.89595	14.2235	11.1062	13.0636	13.4984	17.2001	6.97525	7.00854	5.38754
Sc_g14207_V2.1A	6.30408	15.5631	5.98447	31.0339	26.4896	32.8305	16.3349	10.1968	12.0986	7.51905	10.4183	5.04894	22.1738	14.3821	30.5258
Sc_g14206_V2.1A	98.63	131.553	91.3228	76.1943	89.9209	63.3723	44.5886	45.0382	45.2104	73.1356	70.7298	72.2847	77.0841	83.3581	78.2831
Sc_g14203_V2.1A	464.883	572.293	1334.34	579.879	451.423	386.6	364.712	497.204	385.647	764.005	695.45	787.149	662.644	782.344	598.465
Sc_g14193_V2.1A	27.8699	44.0125	46.3273	54.0399	54.3963	58.2186	32.4786	15.1862	29.3395	39.1228	33.8883	38.6874	94.3098	73.3051	101.08
Sc_g14192_V2.1A	1.41777	2.2518	0.792711	3.37784	5.32439	2.44296	2.69304	1.60861	2.55153	0.707149	1.54707	0.558636	2.0789	1.71146	3.23562
Sc_g14191_V2.1A	25.6525	59.0118	31.5546	36.8899	43.0601	74.6561	29.7349	25.2096	27.8826	33.4313	34.3024	22.3246	25.6566	22.3223	30.4245
Sc_g14189_V2.1A	8.26275	15.5448	6.39945	8.32656	19.2146	19.7646	12.175	7.90006	20.4126	3.82447	4.95824	1.95277	18.3389	8.50595	9.87093
Sc_g14188_V2.1A	14.491	9.53841	5.73679	32.6708	29.8166	17.3638	16.6893	19.5889	23.7945	10.5093	11.4034	9.74605	14.4403	13.9838	14.5969
Sc_g14187_V2.1A	4.90334	9.99442	3.79984	17.3883	18.3553	15.9028	10.1521	6.5434	13.852	5.29081	5.44963	4.99433	8.99632	5.83887	11.5932
Sc_g14186_V2.1A	9.53981	6.20887	4.63931	32.5238	20.8945	32.0444	13.5204	14.7321	15.827	11.496	12.4273	12.9814	24.5272	25.1831	34.666
Sc_g14185_V2.1A	18.3729	23.6613	14.9933	16.9556	23.5856	25.5756	5.70305	6.28122	5.5625	12.2932	14.7422	9.42005	23.4005	18.7342	21.5994
Sc_g14184_V2.1A	35.6363	63.9794	124.303	23.4538	23.9657	23.8387	17.0923	20.9117	16.8125	45.5822	46.0992	66.4726	25.1257	44.9066	35.0741
Sc_g14183_V2.1A	18.6516	25.7237	13.499	7.77978	12.6536	14.4333	10.9169	12.4097	13.182	13.8823	13.3441	13.1132	11.85	14.6408	13.7401
Sc_g14182_V2.1A	0.265357	0	0	0.760634	2.84199	1.11769	2.77225	0.764274	2.83954	0.242649	0.353906	0	0.535011	0.340992	1.21119
Sc_g14177_V2.1A	28.6325	14.4809	17.3758	13.5446	16.1568	12.7019	17.305	21.1194	19.7354	32.8293	34.1509	25.1091	29.7922	24.9369	26.9203
Sc_g14175_V2.1A	51.5511	79.9582	50.4771	46.6306	67.6508	52.1772	35.4659	32.6007	29.5305	48.2184	52.6311	38.9069	60.5522	54.9732	64.3853
Sc_g14172_V2.1A	10.5258	16.0545	4.22779	16.8892	17.748	16.0602	14.4853	10.1054	28.5036	7.07149	7.63987	3.25871	20.1393	12.1458	20.7864
Sc_g14171_V2.1A	6.52277	7.10028	5.05407	11.0636	13.5179	7.95979	16.6743	19.0208	26.7585	10.5913	10.9488	7.79449	9.95554	9.79723	9.7943
Sc_g14170_V2.1A	24.2085	21.2126	24.0571	19.0003	22.7494	14.6932	10.4848	15.064	14.2118	19.6772	17.9869	21.0703	12.3717	13.106	12.9936
Sc_g14165_V2.1A	0	0	0	0.159858	0.0663652	0	0	0	0.20887	0.0594957	0	0.141002	0.327951	1.22626	0
Sc_g14164_V2.1A	0.203726	0.0847453	0.322199	2.71725	1.09838	0.0306464	0.9398	1.62059	1.58831	0.691941	0.439908	1.41912	0.762822	1.02224	2.70995
Sc_g14163_V2.1A	0.63793	0.353819	2.24201	4.92601	2.13799	0.287891	4.67387	4.7246	2.63303	0.916675	1.86366	2.66622	1.10245	1.48337	2.74537
Sc_g14154_V2.1A	5.73922	9.4648	5.71966	6.6153	13.5239	11.8351	8.57998	6.58136	11.1171	5.1023	5.90615	2.50481	20.0088	17.7548	27.239
Sc_g14152_V2.1A	100.218	103.139	61.1096	58.2279	119.93	56.3681	80.27	83.9285	75.9218	84.4632	82.6272	68.9822	53.7249	57.5076	59.9004
Sc_g14151_V2.1A	4.76309	3.93821	4.91348	12.4973	12.9171	5.66574	10.1604	11.4805	12.2433	8.25007	8.51482	9.20267	10.8355	8.91659	11.2269
Sc_g14150_V2.1A	11.3504	2.22456	0.268499	0.0893832	0	0.517159	0	0	0.116788	0	0	0	0.220045	0	0
Sc_g14148_V2.1A	3.9489	6.8672	8.70296	9.23065	13.762	7.2769	9.21988	5.44981	5.19403	7.29718	8.33883	6.86409	31.847	23.8218	39.1278
Sc_g14147_V2.1A	16.6201	23.8285	18.9742	47.5516	54.9573	40.5499	35.1291	26.9587	35.0466	47.6793	51.7209	38.9018	32.1951	21.7295	31.2862
Sc_g14146_V2.1A	12.0758	7.67923	20.4885	9.88991	11.4679	4.3848	1.18644	3.59797	3.56472	4.56927	3.33216	4.51206	12.1736	6.42114	11.4039
Sc_g14144_V2.1A	189.624	279.865	305.581	311.672	265.911	233.237	172.4	150.879	132.534	273.523	273.161	321.085	375.111	392.06	342.998
Sc_g14143_V2.1A	5.03862	6.58344	2.30435	10.0519	10.9048	10.7815	9.04935	5.02341	7.50005	6.29093	7.52408	3.18483	8.23776	6.28109	10.2018
Sc_g14142_V2.1A	25.2277	18.9894	12.4852	26.8053	9.82782	9.37132	7.54424	8.40286	10.0742	15.6707	16.5451	16.4972	10.2321	13.7991	28.2669
Sc_g14140_V2.1A	3.59203	4.10312	2.49479	2.92181	4.63594	2.23858	7.19436	4.66844	5.75257	4.08904	5.88785	3.12436	4.5079	3.28658	4.0152
Sc_g14139_V2.1A	3.36827	2.86063	1.33175	4.97527	4.47862	5.6369	11.1394	8.37305	7.98101	6.05005	5.77574	3.32389	2.36475	3.24624	2.47084
Sc_g14137_V2.1A	4.04491	4.76137	2.96416	9.93817	11.0168	11.8717	11.7701	5.61845	9.94608	7.20078	6.42769	7.50695	11.1918	7.26221	12.2167
Sc_g14134_V2.1A	0.407014	0.526738	0.417216	0.111113	0.0691928	0.285726	0	0	0.14518	0.186092	0.120629	0	0.0683848	0	0
Sc_g14133_V2.1A	54.9747	55.8103	41.9957	144.497	185.611	113.476	111.481	112.038	133.869	81.2227	93.3117	93.458	141.829	95.6483	127.768
Sc_g14132_V2.1A	9.23052	6.89373	2.32321	2.66876	4.82969	1.26049	0.997934	1.78769	1.43749	1.94596	1.64379	1.1962	1.03243	0.820392	0.594943
Sc_g14130_V2.1A	58.4012	50.0924	49.9579	20.3584	25.0431	17.7339	9.46471	13.8167	14.4469	15.2727	13.7364	18.5804	18.2122	16.1207	18.6266
Sc_g14129_V2.1A	4.71246	8.2097	6.76282	4.40372	5.73111	4.00798	2.75424	4.0022	5.30133	4.0882	3.38422	5.49908	3.28888	3.05371	5.79102
Sc_g14126_V2.1A	0.215812	0.20947	0.110611	0.368223	0.275162	0.151501	0.0854029	0.051798	0.115468	0.0986719	0.0799521	0.0584619	0.0725197	0.123256	0.164175
Sc_g14120_V2.1A	1.26874	0.82097	0.130054	0.25977	0.107843	0.222666	0	0	0	0	0	0	0	0.090576	0.386068
Sc_g14119_V2.1A	76.3165	93.8502	53.3888	41.7669	37.2615	57.5102	58.6836	59.9572	50.0569	91.9451	96.0479	98.5669	44.6049	48.1308	50.7925
Sc_g14118_V2.1A	42.5884	37.0055	26.9394	18.2342	18.6032	15.1444	57.3554	57.0699	52.6323	53.3815	50.8698	49.3537	23.0802	27.8208	23.8892
Sc_g14117_V2.1A	14.5629	14.4681	6.27276	28.1505	26.3576	29.4306	33.7628	25.9853	37.7258	18.5178	20.4034	13.8141	25.8521	18.9868	25.3798
Sc_g14115_V2.1A	25.7975	35.8601	23.6639	22.9372	29.1218	28.704	22.5966	17.1314	20.4041	28.7181	29.6161	25.0808	17.9543	15.7527	17.2824
Sc_g14111_V2.1A	5.71039	4.5637	3.53726	17.9814	16.2645	11.9401	13.4097	14.0001	12.4399	12.076	11.8753	9.59892	11.2659	12.7379	11.5579
Sc_g14109_V2.1A	4.7266	5.53986	4.82679	14.8998	14.6454	8.49871	10.3333	8.26222	9.68626	8.48113	7.3743	7.58576	9.12515	9.28263	9.52513
Sc_g14108_V2.1A	24.7298	41.8636	39.8808	30.0611	31.7789	16.9162	14.8875	14.9556	17.0863	22.7025	23.8924	34.1813	18.4521	17.0987	23.0197
Sc_g14107_V2.1A	0.382475	2.04179	0.658663	0.845752	2.06767	0.966597	1.56199	0.697675	2.82403	2.37826	2.17644	0.580213	0.694027	0.294895	0.558644
Sc_g14105_V2.1A	84.8902	74.1424	71.8366	112.264	208.394	116.055	145.23	99.7998	114.287	98.1749	103.103	105.653	362.373	265.001	336.847
Sc_g14101_V2.1A	17.548	16.2581	18.3803	68.3738	77.9965	33.8207	76.8158	73.9739	62.3651	57.0373	51.0152	56.5249	76.764	52.206	65.3388
Sc_g14100_V2.1A	0.452995	0.219841	0.905482	0	0.288786	0	0.107558	0.0543626	0.0605928	0	0.0503464	0.0613565	0	0	0
Sc_g14099_V2.1A	0.254145	0.74003	0.781546	0.520353	0.129615	0.535234	0.0603434	0.0609984	0.135978	0.116198	0.056492	0.137692	0.512405	0.272153	0.406006
Sc_g14098_V2.1A	0.508618	0.058079	0	0.024503	0	0	0	0	0	0	0	0	0	0	0.0546242
Sc_g14096_V2.1A	247.217	147.933	89.1991	48.483	84.7431	94.6483	9.89761	11.5336	20.4447	30.4414	33.0741	32.7788	99.3661	59.3946	51.3987
Sc_g14093_V2.1A	19.1792	28.4583	18.8012	15.4668	24.9596	33.1955	9.35197	8.67745	9.82919	10.0121	12.5446	7.08659	19.4085	11.6462	15.6971
Sc_g14092_V2.1A	42.6673	52.086	83.8127	84.7428	43.5208	44.731	74.5304	53.5045	51.3898	55.602	58.1585	86.5595	147.986	132.12	126.802
Sc_g14090_V2.1A	5.0298	4.26163	2.63206	7.7835	9.09871	5.26716	1.60994	1.5207	2.14103	2.43945	2.66846	2.55946	6.77937	4.95174	5.53021
Sc_g14089_V2.1A	6.32722	4.09419	3.02672	6.33344	8.96361	7.40291	5.00772	9.44921	6.77065	6.1072	3.43794	3.04711	7.08715	11.7443	13.1564
Sc_g14087_V2.1A	25.262	19.7658	12.6834	10.5557	24.9786	17.6436	25.4615	14.6013	28.1358	9.19294	13.0642	6.70363	27.0257	13.0291	25.4143
Sc_g14086_V2.1A	231.986	273.857	252.277	137.932	174.008	192.99	183.431	169.15	114.894	246.136	257.699	216.54	152.308	187.219	150.666
Sc_g14083_V2.1A	261.726	344.67	725.419	395.372	248.664	273.015	302.736	391.774	282.089	573.888	495.807	758.412	353.887	443.177	402.43
Sc_g14082_V2.1A	150.386	215.2	250.62	168.617	185.974	237.096	168.388	147.598	142.89	168.511	189.02	206.846	411.348	278.09	345.889
Sc_g14081_V2.1A	71.1824	54.5732	90.0496	44.6712	55.9507	49.9584	45.8087	60.83	41.8849	60.6365	59.2337	61.5562	43.401	59.5409	37.5792
Sc_g14076_V2.1A	348.587	461.098	323.682	340.856	314.582	318.37	320.233	239.345	278.334	298.001	343.933	207.798	355.324	216.174	403.311
Sc_g14075_V2.1A	23.8589	15.6857	15.7012	10.7551	15.0694	9.71564	10.537	11.1133	10.8423	22.5418	22.1699	22.2033	11.6979	10.9835	11.4973
Sc_g14074_V2.1A	208.007	314.425	297.285	269.495	334.556	492.824	142.498	124.198	120.643	246.528	227.77	332.081	386.724	349.273	259.535
Sc_g14071_V2.1A	27.6406	52.6217	44.3918	48.566	41.4119	81.2716	113.731	92.366	78.0255	153.901	149.352	269.288	19.596	23.1875	24.5586
Sc_g14070_V2.1A	78.2698	38.6339	35.2523	14.7085	6.88574	19.9844	49.4166	76.3051	66.2409	111.289	98.8104	141.466	28.8264	30.5529	19.6504
Sc_g14069_V2.1A	2.50851	4.39321	1.87823	17.7307	13.016	9.24518	7.71706	4.39778	5.60204	6.53246	6.5942	6.38173	6.48696	4.20458	8.71181
Sc_g14067_V2.1A	1.6827	7.36701	5.6811	14.3382	9.67738	10.1413	4.25038	3.19661	5.36358	4.25599	3.37427	3.14233	7.83196	18.7401	8.69368
Sc_g14065_V2.1A	2.73206	3.61792	4.11614	7.47574	10.866	5.73146	2.31316	2.62293	2.28897	2.69192	2.50448	3.07512	2.36987	3.84643	2.28137
Sc_g14063_V2.1A	44.8985	38.5309	68.1545	36.4235	29.665	42.1371	47.3802	56.3525	73.3738	32.8062	32.7481	49.3407	43.2289	25.9154	40.793
Sc_g14062_V2.1A	378.338	375.681	502.32	360.666	447.764	303.144	323.654	335.898	216.793	554.936	568.579	907.723	349.071	389.3	304.507
Sc_g14058_V2.1B	49.3909	41.9053	82.1009	36.7021	38.4358	34.0167	42.0187	51.0064	40.5677	72.2976	61.9556	72.7355	36.4106	43.4887	30.4996
Sc_g14057_V2.1A	6.57689	7.39774	6.65607	13.9884	17.175	12.1949	19.3554	18.1401	26.6096	11.0124	11.4705	11.5359	12.7946	13.0777	12.7006
Sc_g14056_V2.1A	0.137743	0.100271	0	0.676856	0.84299	0.253827	0.850335	0.694264	1.03177	0.188933	0.0918534	0.11194	0.798432	0.0295006	0.220049
Sc_g14055_V2.1A	14.3175	34.5476	27.5875	13.3658	14.0933	14.9183	9.17629	9.22783	6.10694	23.4837	22.3	34.2285	10.1438	11.5365	6.12377
Sc_g14054_V2.1A	14.8535	17.3004	16.5116	57.0396	72.05	45.5324	26.7513	27.7811	19.1323	28.8249	28.2233	21.7579	48.9143	33.0374	38.77
Sc_g14052_V2.1A	75.6378	110.242	237.618	65.995	68.4525	82.7706	41.3179	61.7003	37.5598	105.217	101.647	136.598	73.2598	92.7499	80.3304
Sc_g14049_V2.1A	17.7841	12.9615	12.456	23.0136	18.7854	11.6626	6.49169	6.68367	8.87186	5.26641	5.96481	9.12084	19.6507	19.5729	18.3724
Sc_g14047_V2.1A	166.448	156.271	238.496	145.896	152.686	111.493	121.016	162.112	76.8413	250.333	227.423	286.614	114.832	182.669	140.506
Sc_g14046_V2.1A	1.38408	1.6917	1.38724	5.54176	2.1438	1.51143	0.438175	0.541361	2.13934	0.750006	0.957154	0.777647	0.981866	1.4053	2.57379
Sc_g14045_V2.1A	1.66658	4.9876	1.93613	15.4689	8.78291	7.99463	4.74848	3.06668	5.25105	3.21725	3.4987	2.10683	4.71352	4.56082	5.24031
Sc_g14043_V2.1A	0.980669	0.57111	1.38724	1.48583	0.650187	0.464693	0.139708	0	0.419759	0.179349	0.348777	0.796967	2.1255	1.63824	2.10379
Sc_g14041_V2.1A	0.314117	0.558958	0.193195	1.28629	0.961205	0.496152	0.099444	0.251309	0.392154	0	0.0465485	0.113456	0.79165	1.48005	3.29763
Sc_g14040_V2.1A	5.41329	8.99054	2.66351	22.7582	19.1415	21.0275	15.6523	8.77726	17.1206	6.93006	12.835	4.82289	18.1904	19.5805	36.0193
Sc_g14038_V2.1A	5.32477	4.9234	3.77312	16.2147	17.6889	12.85	26.0804	26.7587	32.5394	16.5501	16.293	16.8201	9.22309	10.2495	9.86718
Sc_g14037_V2.1A	7.01557	8.56877	7.51486	4.53604	4.3141	2.43892	7.61943	8.05663	9.08771	8.8094	8.65525	7.05628	5.95567	6.67155	7.59943
Sc_g14035_V2.1A	124.099	90.7696	112.95	70.5322	97.748	57.2384	135.105	190.307	144.567	129.588	121.269	140.852	60.3825	82.8574	41.5434
Sc_g14034_V2.1A	0.945278	1.13158	0.465106	13.2125	9.48119	8.46077	12.1798	7.68367	4.45071	4.63886	5.8553	5.05309	3.81172	4.15701	4.8036
Sc_g14033_V2.1A	34.4902	34.5799	18.0888	68.1302	76.3385	48.7737	75.8369	60.3937	69.5956	44.3685	50.4682	36.1409	35.7362	25.3784	46.1093
Sc_g14032_V2.1A	2.13387	7.19456	2.07223	3.63319	4.75406	4.13918	3.25328	1.77908	2.64396	0.667537	1.69757	0.486778	3.45315	2.50155	5.48505
Sc_g14031_V2.1A	119.071	141.419	183.519	65.6967	86.9427	59.4158	45.4006	60.6673	43.7954	94.8093	81.8036	114.121	59.9622	71.3389	42.8411
Sc_g14030_V2.1A	34.5381	28.0688	22.8345	17.9439	9.01659	37.1668	79.7574	68.0144	95.1331	45.2663	57.7125	35.9193	24.888	18.7699	30.6645
Sc_g14029_V2.1A	13.6509	9.01084	5.40422	2.93419	1.38707	4.048	17.1624	16.6457	16.5105	9.30225	9.69599	10.3995	5.77346	5.98169	6.2308
Sc_g14020_V2.1A	8.72617	6.33001	5.7624	15.9106	8.94759	15.8143	7.28442	12.346	11.3036	3.86372	3.67517	7.31551	8.93571	10.8199	10.6911
Sc_g14015_V2.1A	47.1823	18.731	12.4726	20.2249	10.7596	36.7674	10.3291	17.1927	14.9629	5.23418	6.10728	8.24031	26.5436	28.8617	24.4844
Sc_g14012_V2.1A	14.006	25.1812	17.1558	11.3255	13.0806	11.5125	7.18429	6.92185	8.41075	19.4003	21.4909	21.8362	14.4768	14.7833	24.6005
Sc_g14011_V2.1A	1.83574	1.69892	1.99553	7.30743	2.56919	2.69727	3.12206	4.1806	1.59892	3.08402	3.60604	4.62593	5.29357	5.52257	4.09208
Sc_g14008_V2.1A	129.405	68.0363	39.5152	27.4418	11.5268	39.652	75.993	56.9022	80.3363	24.6057	26.7356	21.9214	30.1535	26.9448	43.5733
Sc_g14007_V2.1A	64.9343	34.389	26.2112	19.4134	3.47243	61.4723	45.0259	46.362	41.2863	13.3743	15.1344	11.8862	5.46558	3.67255	7.13626
Sc_g14006_V2.1A	13.6853	11.4136	11.098	8.63435	3.41222	21.8829	21.8552	12.7494	25.2751	7.3231	10.9061	6.26112	10.2193	6.68702	10.5496
Sc_g14003_V2.1A	10.243	36.8759	19.4723	35.5384	30.584	46.1837	15.4768	6.79433	14.5481	9.19618	17.718	8.07204	52.0991	33.5846	53.2986
Sc_g14002_V2.1A	25.6113	22.6929	15.2746	22.8821	17.9105	24.6193	7.73953	7.63726	9.34301	5.76618	7.50432	3.67919	30.9041	12.8819	23.9113
Sc_g14001_V2.1A	4.71801	4.33834	3.50091	9.57391	7.52058	6.49674	9.07067	8.85738	10.0973	6.68972	6.72545	5.73322	11.2262	9.72008	12.4501
Sc_g13999_V2.1A	185.7	205.826	174.098	156.584	183.179	144.652	99.9642	105.175	97.3187	152.471	157.825	148.514	141.474	137.683	141.052
Sc_g13998_V2.1A	31.5034	42.518	37.0303	48.6431	58.126	42.2549	15.9183	15.3725	14.592	25.147	27.6344	19.3603	53.3462	67.1925	46.7627
Sc_g13997_V2.1B	1.78741	1.48704	4.7114	1.67298	4.16723	0.537758	0.485024	0.245145	0	0.233493	0.454068	0	8.75197	2.84375	2.09788
Sc_g13997_V2.1A	16.0176	19.5764	16.0438	22.3812	31.4757	18.3124	5.12263	3.51492	5.94658	7.92126	6.97553	5.77359	35.0296	28.7603	27.215
Sc_g13995_V2.1A	8.63501	12.2043	7.73337	15.6948	18.6972	12.0439	15.6108	11.3443	21.8846	9.83544	14.0083	9.11041	9.46849	4.99655	13.1378
Sc_g13992_V2.1A	36.1072	48.8587	53.2015	28.3373	31.3649	25.0928	14.7347	24.5387	22.6929	38.5287	30.7642	42.4506	23.685	30.1198	26.0839
Sc_g13991_V2.1C	2.92364	4.69171	5.13074	1.62821	1.15309	0.903062	0.888551	1.68412	0.667422	3.06556	3.15406	9.12377	1.33611	1.4026	1.06757
Sc_g13991_V2.1B	40.4486	18.6453	14.0185	10.5002	13.5178	7.86396	7.2978	9.28343	8.26864	34.0266	41.1456	28.5332	14.3608	11.4643	9.30011
Sc_g13989_V2.1A	12.4958	14.411	15.2573	7.66594	10.1119	5.82648	10.3351	13.4132	11.4472	15.6006	14.9231	17.4372	10.877	14.1416	10.6073
Sc_g13987_V2.1A	2.07292	2.93178	1.0928	10.2347	9.60539	4.55271	4.72501	3.63908	5.2603	2.59958	3.89683	1.47605	6.56764	3.45021	8.48843
Sc_g13986_V2.1A	0.123403	0.279479	0.101197	0	0	0	0	0.0394914	0	0	0.0731477	0	0.124402	0	0.337956
Sc_g13984_V2.1A	0.733327	1.48826	0.410023	2.12935	1.496	0.8424	0.126632	0.576029	0.570706	0.670572	0.355649	0.505662	3.56191	2.3987	2.92118
Sc_g13983_V2.1A	16.7391	48.409	25.5273	28.2199	52.7197	24.7388	6.46143	3.38326	3.352	51.8278	58.445	60.3539	32.1703	29.9802	29.8466
Sc_g13981_V2.1A	111.801	100.401	77.9713	49.6651	58.0689	52.754	35.8189	35.3991	28.6407	88.342	90.031	66.7579	115.694	117.986	108.468
Sc_g13977_V2.1A	0.50829	0.172674	0.187571	0.0832565	0.233306	0.133808	0.120687	0.146396	0.163174	0.0464793	0.0225968	0.110154	0.179342	0.152406	0.301604
Sc_g13976_V2.1A	29.0537	29.6648	30.8185	22.5585	13.9323	35.6	16.9145	21.4814	21.1169	34.5376	36.9371	12.0203	10.3082	9.63271	9.61008
Sc_g13975_V2.1A	0.324427	0.989663	0.969171	3.53003	1.65458	2.29376	0.792317	0.622936	0.843111	1.65284	1.35987	1.70748	0.934436	2.97784	1.31157
Sc_g13973_V2.1A	5.03775	12.2243	5.07013	10.8022	11.3048	6.79978	3.91466	3.73731	5.48882	3.64343	3.58337	3.52338	5.72489	4.19807	7.19093
Sc_g13972_V2.1A	71.2339	62.302	32.4415	53.505	82.403	25.9	94.6013	115.357	129.087	56.0399	57.3962	50.9135	38.4088	29.2415	25.7707
Sc_g13971_V2.1A	0.737505	3.93708	1.81438	7.12728	2.78336	2.95108	1.2608	0.991266	0.710273	0.809271	0.983607	1.43845	2.75086	3.28542	4.03951
Sc_g13969_V2.1A	7.36502	5.07962	3.87644	11.3097	11.5286	6.29383	26.2914	28.9904	42.1113	14.266	13.6573	18.6775	9.09518	9.39754	9.83938
Sc_g13968_V2.1A	35.6028	23.2398	12.8053	6.99114	1.69895	4.3848	18.9831	10.7939	25.1758	3.42695	4.44288	5.86568	86.894	44.4129	89.3302
Sc_g13967_V2.1A	43.689	8.42148	15.2544	21.4612	31.0645	10.8437	9.2809	9.59199	6.18968	9.21622	7.24695	13.2951	17.4934	12.088	12.8409
Sc_g13966_V2.1A	77.2773	16.9005	26.0837	60.1475	67.5691	18.6982	23.8643	15.434	13.2364	22.5038	18.9689	26.3395	42.84	28.1351	28.9969
Sc_g13965_V2.1A	79.5954	20.6276	12.0844	59.7689	104.092	21.7454	35.7984	23.6755	22.7416	12.4668	16.7568	11.2969	49.5182	25.9356	28.1858
Sc_g13964_V2.1A	5.46184	2.94518	7.46499	1.68986	1.73323	2.17274	2.3055	3.1462	2.20797	4.10654	2.69793	2.89338	3.30363	2.28755	3.87799
Sc_g13962_V2.1A	108.43	95.8215	112.531	66.7706	86.0126	48.6859	65.0861	99.5972	68.4908	92.3055	74.5375	110.182	72.7338	96.0623	59.7056
Sc_g13961_V2.1A	0.405186	0.393279	0.299047	0.530947	0.743926	0.682663	0.46179	0.311201	0.867166	0.148205	0.0720526	0.263429	1.96064	1.66617	2.44124
Sc_g13960_V2.1A	476.299	525.015	1046.74	505.472	417.857	593.346	435.602	504.121	363.452	668.873	619.589	923.218	674.102	807.155	662.196
Sc_g13955_V2.1A	2.06065	3.28587	1.44843	5.02274	4.85433	1.8599	2.28328	1.78993	3.20259	2.15349	2.6174	4.09357	3.26437	1.97549	4.16534
Sc_g13954_V2.1A	5.3467	7.01448	7.73324	18.8147	20.9756	12.8688	10.8815	7.78431	7.60759	8.00532	7.47043	12.2237	26.1207	17.2648	24.619
Sc_g13950_V2.1A	10.0246	2.37845	1.23311	4.83479	3.74923	3.1668	3.38519	4.91903	2.6222	1.62964	2.37685	1.56901	2.13344	2.29012	1.72857
Sc_g13949_V2.1A	242.229	161.545	310.504	193.562	381.031	246.35	376.007	437.217	353.199	560.588	508.115	747.448	287.964	255.297	204.883
Sc_g13948_V2.1A	3.8273	5.90631	3.52244	3.26981	4.57792	3.24734	2.43203	2.06191	2.7991	3.24799	4.03949	3.78912	3.77501	5.35458	5.20308
Sc_g13947_V2.1A	8.50602	8.25606	6.15912	14.9702	21.9674	12.8319	7.62021	6.31293	10.0059	8.21942	8.09934	6.66753	16.9065	10.853	14.4285
Sc_g13944_V2.1A	0.335843	0.108658	0.137704	0.213928	0.913498	0.314351	1.87835	1.11059	1.35766	0.238858	0.132715	0	0.225708	0.063936	0.136259
Sc_g13938_V2.1B	3.31088	2.00849	7.99256	1.01684	2.1107	0.610117	1.17919	2.38397	1.9486	9.46109	8.09545	6.14372	7.50978	7.26824	4.00472
Sc_g13938_V2.1A	0.82703	1.31355	0.971071	0.985202	1.07364	0.71253	0.999689	0.541361	0.925218	2.02814	2.90792	0.692476	2.57697	2.41536	3.08854
Sc_g13936_V2.1A	348.94	112.109	95.5018	76.743	31.4465	144.122	274.081	223.446	293.103	136.907	153.968	78.7632	97.44	62.4202	93.9446
Sc_g13934_V2.1A	1.31033	1.11284	0.151107	0.301821	1.33654	0.344946	2.10006	1.33661	1.40216	1.79729	2.11165	1.9079	0.784305	0.526191	0.0373803
Sc_g13932_V2.1C	0.156353	0.202344	0.0641089	0.384153	0.850565	0.384162	0.0989972	0.300215	0.446162	0.142973	0.602412	0.225893	0.735554	0.223243	0.190308
Sc_g13932_V2.1A	1.11642	1.74436	0.870866	3.70194	3.44405	2.06447	1.44824	1.69924	1.36949	1.12048	0.798958	1.0622	1.29016	1.42297	0.9943
Sc_g13931_V2.1A	0.735252	0.669042	2.09147	1.27959	1.45305	0.629059	1.26567	1.2353	1.91778	1.34466	0.898884	1.64319	0.648553	0.354308	0.922893
Sc_g13928_V2.1A	5.02663	4.18192	1.97045	7.37393	12.9025	7.09621	5.98065	5.9395	3.84208	4.39443	3.38883	2.75328	5.45711	5.06338	3.32806
Sc_g13923_V2.1A	3.90147	3.78682	2.39956	16.1759	11.4411	11.2978	4.63176	7.49126	9.91538	6.2433	9.1059	4.49174	7.8661	4.17792	10.4621
Sc_g13918_V2.1A	7.95422	6.24071	3.66912	1.90003	1.14939	2.09396	15.6756	14.1275	26.9536	10.1223	9.48871	14.2931	3.6752	2.15785	3.81215
Sc_g13917_V2.1A	13.9146	14.6387	11.0852	27.6865	17.9555	20.8719	43.3045	42.5194	34.1514	30.9556	30.5144	28.131	34.7149	39.1613	39.8758
Sc_g13915_V2.1A	0.686966	1.13352	0.169004	2.41925	1.05106	2.67651	0.978666	1.45096	1.47022	0.314089	0.549721	0.223313	2.35459	1.23588	1.75592
Sc_g13914_V2.1A	14.4695	25.2246	14.9369	11.9432	16.8426	13.1452	10.2394	10.405	11.6582	14.9435	15.9933	12.6659	11.0973	11.1805	17.1974
Sc_g13913_V2.1A	0.106561	0	0.131078	0	0	0	0	0	0	0	0	0.115466	0	0	3.7938
Sc_g13909_V2.1A	99.4591	89.3216	193.999	34.5409	55.4082	39.2494	34.1216	55.0734	32.9404	93.7307	83.3555	126.71	37.7925	61.3257	40.8364
Sc_g13906_V2.1A	35.9006	70.9683	67.2814	87.8985	105.639	94.806	28.2055	20.5717	29.1645	30.4221	37.7696	32.9945	57.9818	54.9092	51.3042
Sc_g13904_V2.1A	1.2338	1.49693	0.569126	1.642	2.67427	1.1368	8.78847	5.55242	11.1397	5.14748	3.63383	4.76273	1.08831	1.25516	1.61907
Sc_g13903_V2.1A	41.0631	37.6072	30.4434	92.6916	81.8783	92.6777	96.8387	82.094	94.5772	56.5356	68.0759	51.4754	78.6328	72.5402	88.637
Sc_g13902_V2.1A	3.93273	5.5012	5.16956	5.81016	1.92705	3.3292	20.5797	26.4295	48.9736	19.497	20.2261	16.8367	6.76308	6.83733	6.89863
Sc_g13901_V2.1A	7.12275	4.75299	4.16173	12.2137	15.6203	6.14088	11.7116	11.9669	21.5796	7.89727	9.14334	9.11689	4.12873	3.54677	6.86795
Sc_g13900_V2.1A	13.1298	10.2521	7.75955	8.35019	2.24455	3.93919	1.81128	2.53515	3.21815	1.67684	2.02177	1.90754	5.98951	4.96425	6.76299
Sc_g13899_V2.1A	4.22704	5.3532	4.35775	28.6842	23.0773	15.3881	8.56451	6.68636	7.5388	5.55867	5.65547	4.44943	19.48	17.5544	24.5859
Sc_g13896_V2.1A	15.2171	19.0072	20.2525	32.4844	45.8012	24.2982	7.46311	3.11345	4.93845	11.8619	9.87021	6.21708	107.633	69.883	140.28
Sc_g13895_V2.1A	1.52219	1.52363	2.63308	5.25932	4.51237	2.0036	5.64725	5.84555	6.82089	4.17578	5.70976	7.00995	4.07605	3.1786	4.25557
Sc_g13888_V2.1A	0.716044	0.486501	0.440395	0.879645	0.730369	0.3016	0.204018	0.48121	0.536358	0.130954	0.127331	0.0775884	0.72184	0.306712	0.32683
Sc_g13887_V2.1A	3.88813	2.72931	1.23838	8.35884	10.8354	9.68724	3.1652	2.39967	2.82328	2.82527	2.50019	1.39181	4.58453	3.36065	4.65857
Sc_g13886_V2.1A	13.7469	10.3702	7.62254	2.68338	3.19671	2.62511	11.8384	12.514	13.8719	10.7468	12.7928	8.95288	3.4466	3.35608	4.55154
Sc_g13885_V2.1A	3.12305	2.7907	1.15858	4.54709	4.60132	4.3326	7.06217	4.75922	5.09246	5.93824	7.27257	2.57832	3.99788	3.39743	8.32662
Sc_g13882_V2.1A	0	0.301966	0.765376	1.01917	0.84622	0	0	0.398242	0.221941	0.948284	0.829848	1.12369	0.313627	0.266523	1.60936
Sc_g13881_V2.1A	1.55299	0.215336	1.9103	5.26922	1.58406	0.233616	0.421414	1.06497	0.474809	2.02871	2.56437	1.20198	4.02574	2.66086	0.202527
Sc_g13880_V2.1A	18.2552	40.5688	24.1784	130.745	69.596	34.2585	36.3493	21.6038	14.5058	41.9803	46.1625	30.9442	101.945	164.557	151.756
Sc_g13878_V2.1A	1.13452	0.786558	1.19619	1.99105	0.495951	2.21866	0.46179	0.466802	0.346866	0.148205	0.432316	0.878096	3.75789	2.77694	1.9234
Sc_g13877_V2.1A	1.61718	1.2392	0	0.9062	1.73635	1.79253	0.161675	0.0817148	0.273239	0	0.151356	0	1.11545	0.802082	0.155398
Sc_g13874_V2.1A	277.57	96.6482	207.916	56.2627	34.773	141.545	357.815	468.612	310.231	103.9	96.721	116.368	86.1775	97.3057	55.9017
Sc_g13872_V2.1A	6.85015	15.568	5.96001	8.07318	8.00971	12.6672	6.66459	2.72685	5.72115	2.29169	4.01093	1.44832	6.23188	4.8665	7.16847
Sc_g13871_V2.1A	0.152344	0.345023	0.187395	0.332714	0.258986	0.534732	0.0482294	0.0975059	0.10868	0.0464357	0.0451512	0.11005	0.972655	0.261022	1.48343
Sc_g13869_V2.1A	7.94016	5.96188	7.27919	6.76872	4.88997	6.31023	17.4063	20.4718	21.6691	11.8728	9.74612	15.0159	3.54913	4.91985	5.4021
Sc_g13868_V2.1A	1.5877	3.30223	2.69699	13.808	11.4133	6.76704	4.30832	4.06474	6.22955	4.21722	6.58778	4.91537	5.33516	5.05202	8.5582
Sc_g13863_V2.1A	42.0727	55.1335	38.2766	51.1199	41.6936	45.6601	8.13158	8.30823	13.8906	15.3216	12.3602	12.5693	22.2739	18.3765	25.8009
Sc_g13862_V2.1A	51.2036	121.006	114.583	130.219	170.07	105.121	83.9071	49.3834	67.7065	114.001	129.912	110.585	163.831	127.18	178.948
Sc_g13861_V2.1A	185.309	153.696	457.332	196.362	212.929	176.057	166.18	257.398	176.517	263.093	244.256	379.537	188.635	223.111	182.978
Sc_g13860_V2.1A	0.190497	0.231124	0	0.273025	0.922963	0.551636	0.723696	0.777273	0.305771	0.304841	0.50813	0.154813	0.240049	0.0407991	0
Sc_g13859_V2.1A	3.45379	11.4936	1.47395	13.4503	13.2288	23.6025	7.56461	5.68429	6.03403	4.89848	7.58316	2.44403	8.52673	8.21223	5.40495
Sc_g13858_V2.1A	76.1496	106.064	86.2162	89.8261	92.9192	69.9768	65.8004	73.4958	79.325	105.281	86.5642	128.914	36.8558	40.4915	38.1689
Sc_g13857_V2.1A	29.2786	38.7751	54.6894	11.3677	21.3696	25.578	19.3621	21.1131	19.2161	31.4137	28.8478	45.0736	15.042	18.8027	16.3138
Sc_g13856_V2.1A	2.23003	2.41914	1.85564	7.14431	6.35562	4.76555	3.36383	3.96706	5.19375	1.61936	2.15774	1.49248	3.90108	2.47233	4.13136
Sc_g13855_V2.1A	1.01658	0.698917	0.442876	1.52637	1.31775	0.691343	0.543091	0.589651	0.249293	0.232396	0.28246	0.183589	0.597805	0.526163	0.522007
Sc_g13854_V2.1A	6.85495	11.0434	13.3002	25.5239	24.5083	15.2552	14.9002	12.8909	16.41	10.8565	12.7554	11.6395	36.1195	24.4588	33.9982
Sc_g13851_V2.1A	1.4397	2.96248	0.920894	3.67879	6.69639	1.87987	1.53144	0.608167	2.89633	2.52768	2.45776	1.18562	2.43828	2.12141	1.6297
Sc_g13849_V2.1A	5.03792	7.69435	12.8497	12.1352	10.2774	24.7305	35.0412	39.9738	31.1567	18.9691	20.5524	10.9179	12.9955	13.0112	10.6859
Sc_g13848_V2.1A	19.3758	18.4288	12.6826	19.3417	23.0176	17.6989	36.1021	36.7181	47.7541	21.987	24.8382	24.4942	22.2782	18.4655	19.4636
Sc_g13846_V2.1A	19.2691	20.1772	12.1716	8.10383	8.54356	15.5835	8.57334	6.29147	8.26639	8.57196	8.10332	8.46464	9.23129	7.91918	11.6873
Sc_g13844_V2.1A	7.42484	7.45198	4.89692	9.28946	14.1155	8.55036	3.99098	3.63997	3.38093	6.55833	5.81507	2.43072	6.97533	7.87652	7.38366
Sc_g13843_V2.1A	56.174	73.0637	65.4143	59.1969	83.9779	99.5205	64.35	52.3966	78.201	49.115	45.0934	52.5748	33.8833	21.4959	33.4778
Sc_g13842_V2.1A	57.5012	32.5761	54.306	27.7827	21.2274	17.1007	14.2813	24.3685	27.9335	20.6802	22.2473	25.6786	17.2202	19.0652	20.9746
Sc_g13841_V2.1A	47.4644	35.9165	30.0771	15.5276	16.2713	32.4253	16.5166	14.0597	17.9797	13.4512	15.3462	22.3151	11.9292	10.7536	10.4444
Sc_g13840_V2.1A	11.9579	13.344	9.42445	24.3955	23.9561	19.1516	29.6506	28.5289	30.3425	23.7681	22.3466	22.0351	17.5407	17.6666	19.6098
Sc_g13836_V2.1A	1.87095	23.2444	8.13168	14.097	6.87018	5.25368	0.947697	0.718488	0.934301	2.39518	2.99433	1.62185	5.02959	3.5262	27.7827
Sc_g13835_V2.1A	2.38985	6.55428	3.1448	24.5795	22.109	14.748	6.51894	4.72218	5.76888	5.43793	5.63342	4.0048	10.5893	9.42735	18.2142
Sc_g13833_V2.1A	17.9893	6.99493	3.31585	26.6725	36.5861	32.6721	36.574	32.9042	53.5704	7.64641	11.2502	8.82236	17.7467	13.7617	27.1189
Sc_g13832_V2.1A	4.10663	4.10674	2.21959	0.560546	0.888531	0.72072	0.768234	0.716836	0.932154	0.284485	0.16597	0.337108	0.752705	2.77183	2.38563
Sc_g13831_V2.1A	35.3368	59.1099	23.5832	38.7923	39.1112	48.2937	33.204	27.068	45.0541	21.3127	29.0792	7.73944	69.7297	43.1544	69.3207
Sc_g13830_V2.1A	0.288709	0.210168	0	1.24135	0.66259	0.912038	0.20565	0.623648	0.540649	0.132001	0.513399	0	2.11008	0.432833	0.988334
Sc_g13829_V2.1A	13.2679	31.8437	25.4007	38.7627	39.9109	27.1803	21.5823	20.3806	18.328	29.9561	29.8568	29.1193	27.9665	41.8284	31.3149
Sc_g13826_V2.1A	28.6455	29.0478	29.2035	18.5309	26.3763	16.7251	20.8544	22.8464	27.2538	23.1364	21.109	22.2228	22.3603	21.5324	18.2133
Sc_g13825_V2.1A	1.0946	0.482924	0.122404	0	0.1015	0.104784	0.283525	0.66874	1.59724	0.181987	0.442382	0.539125	0	0	0
Sc_g13824_V2.1A	10.9673	6.70982	8.52648	12.4709	13.4355	10.1125	27.5399	32.2514	38.7666	19.3742	17.1604	20.65	10.9619	10.9482	9.12492
Sc_g13818_V2.1A	25.8172	11.7209	10.6711	37.6271	13.3084	23.1664	38.7572	35.1135	43.2965	18.2136	22.708	8.34731	63.7362	49.9422	64.0517
Sc_g13817_V2.1A	34.6482	56.2537	30.7108	39.9441	55.4977	51.6373	11.7457	8.84923	11.1761	44.9627	50.7942	29.8913	44.488	41.1296	51.6666
Sc_g13816_V2.1A	28.4283	48.9071	20.5207	47.2618	47.1418	34.3269	39.3678	35.7911	36.9784	75.7294	69.3967	62.9915	37.3246	45.2083	41.4137
Sc_g13814_V2.1A	9.9297	17.8767	11.2293	23.6099	21.0735	14.5036	7.75752	10.3019	9.59732	10.9838	13.528	11.2802	16.4682	17.4249	16.6672
Sc_g13811_V2.1A	10.0379	8.69902	15.8752	16.1482	11.8842	13.59	14.3002	10.1532	15.5366	12.1292	15.6187	23.89	24.7558	22.2661	25.1992
Sc_g13807_V2.1A	70.474	63.9835	101.064	205.718	337.281	171.114	106.044	65.5219	113.255	93.4494	107.958	123.015	284.28	155.161	250.963
Sc_g13805_V2.1A	27.6994	28.4031	22.6691	32.2901	30.0194	19.2883	18.7758	18.3899	24.083	61.2287	64.8976	68.6212	8.66982	8.80294	12.1842
Sc_g13803_V2.1A	443.466	139.973	127.267	19.0468	8.51554	25.8499	403.151	589.774	825.508	257.923	243.719	221.525	52.9012	24.4362	64.5986
Sc_g13802_V2.1A	65.8004	66.5193	66.9756	80.0166	82.0197	61.5958	109.813	130.33	109.667	117.407	106.169	104.557	51.922	50.0669	48.697
Sc_g13801_V2.1A	4.6067	4.22564	3.9853	12.1891	17.5045	6.18355	4.3752	4.27689	4.98372	5.092	4.90614	5.54022	16.4326	12.1431	15.6661
Sc_g13799_V2.1A	2.41796	6.18728	2.75797	11.1255	9.77563	6.01812	6.09602	4.68495	5.73935	6.67331	6.8796	4.5255	9.08533	6.59091	9.19038
Sc_g13798_V2.1A	65.0475	105.593	568.212	663.364	407.324	556.7	146.418	151.99	56.761	419.872	372.718	910.974	123.038	234.208	272.289
Sc_g13796_V2.1A	9.85833	9.7573	16.4989	17.6715	15.2958	16.1416	15.3235	16.5563	21.7819	18.4611	17.4566	29.3986	21.8639	31.2127	22.7648
Sc_g13795_V2.1A	35.6704	29.9246	74.0844	27.0115	26.1453	21.7062	13.2787	15.8321	15.153	23.4389	31.5562	31.0765	26.9241	24.8766	29.1264
Sc_g13794_V2.1A	2.81491	3.78303	2.13081	8.51214	6.6259	1.59607	3.08475	1.03941	1.15853	4.15804	1.73272	0.938509	6.33025	2.7825	8.10434
Sc_g13790_V2.1A	76.6791	102.585	65.2567	73.8378	98.5838	85.3305	94.4862	82.8874	105.534	207.195	224.117	169.514	97.8054	110.258	93.3316
Sc_g13788_V2.1A	38.7709	23.7352	13.7546	11.1263	22.065	9.6838	17.2699	13.4441	15.544	10.8939	11.9863	7.24717	19.7004	7.69931	5.81934
Sc_g13783_V2.1A	20.702	27.7841	27.8467	66.6963	66.9032	44.7592	19.5485	17.4443	30.7589	25.7126	25.5311	28.6291	71.0165	82.6787	90.6305
Sc_g13782_V2.1A	10.5996	12.8601	8.07982	19.3085	21.6888	13.343	32.0617	26.8282	31.2433	22.8656	23.2183	18.2026	13.9882	16.4413	16.7866
Sc_g13779_V2.1A	94.9562	71.205	118.874	102.218	120.761	57.0855	71.1232	96.3654	68.7633	100.805	86.9775	114.406	114.26	144.353	110.095
Sc_g13777_V2.1A	14.3595	8.71366	4.77981	9.01679	6.46919	13.5216	31.7511	22.8765	20.7427	10.5985	11.6555	8.13065	19.6312	19.0359	22.1804
Sc_g13776_V2.1A	396.141	286.554	42.703	21.3237	22.8066	345.112	5.02949	13.5576	13.6946	1.47963	1.56949	13.0703	47.7497	34.7812	48.7453
Sc_g13775_V2.1A	1646.55	1084.94	245.266	206.661	103.763	299.102	14.3814	46.9297	28.8183	14.2182	12.5599	115.075	235.427	184.658	114.759
Sc_g13774_V2.1A	8.83974	10.0202	3.68925	19.7021	32.5885	20.5115	7.64592	5.42539	8.64846	7.79459	8.11231	3.35247	28.357	17.3095	26.745
Sc_g13769_V2.1A	1.8734	3.71811	1.8573	10.8087	8.41357	8.53858	15.3494	10.4424	5.29598	15.2643	16.657	14.3915	12.0643	11.9051	13.2986
Sc_g13767_V2.1A	2.88142	3.48447	2.44039	1.6635	0.674539	1.59169	0.314038	0.498846	0.101094	0.388747	0.58799	0.511839	0.857138	0.809336	3.01847
Sc_g13766_V2.1A	30.2843	27.8275	35.6635	20.5717	25.8845	21.7584	14.0746	21.3565	14.8905	22.8804	19.6065	26.6929	12.0425	15.9869	12.1724
Sc_g13764_V2.1A	41.8338	28.4231	14.6658	21.6189	23.6822	20.572	5.0459	5.8236	4.56609	29.3024	29.5333	16.908	17.7546	15.9481	13.2898
Sc_g13760_V2.1A	8.55523	7.86485	3.96374	8.87402	12.1285	7.00459	13.6734	12.3745	26.8998	9.37395	9.58379	6.26861	5.88897	4.69776	8.6356
Sc_g13759_V2.1A	10.3774	9.42163	6.20578	20.5806	16.3498	24.6457	12.3123	10.2388	12.5398	7.18272	7.23955	3.56369	8.43352	5.30677	7.75355
Sc_g13758_V2.1A	1.81959	3.20109	2.23824	6.2403	5.79999	8.62221	4.75242	2.18364	3.65084	2.18384	4.34798	1.7252	3.43935	2.14338	5.50228
Sc_g13757_V2.1A	1.11742	1.20509	0.763621	2.94883	3.60929	2.8109	4.24507	1.43038	3.45434	1.8733	2.53903	0.941738	5.13168	2.92502	6.85713
Sc_g13756_V2.1A	6.43418	13.9474	12.6105	10.7849	14.5696	21.0484	7.65892	5.51828	11.7965	5.80512	7.20823	4.78736	9.25373	8.19462	12.0213
Sc_g13755_V2.1A	8.19727	8.93216	15.8859	13.8069	16.7225	11.7262	7.71189	8.3153	7.36496	12.5165	12.0328	16.0887	16.7611	18.9475	12.7072
Sc_g13753_V2.1A	1.15999	3.25261	1.58542	4.53897	3.28666	5.56452	2.2034	1.97983	1.93089	0.471433	2.29196	0.977613	4.02787	2.65	5.52996
Sc_g13752_V2.1A	2.86296	2.44345	1.57868	8.40865	10.1201	5.50965	3.46918	2.46426	3.01078	6.09352	6.75884	8.71829	12.0421	11.037	14.6898
Sc_g13749_V2.1A	52.2357	74.8848	34.0718	55.1069	64.7625	67.9234	34.7155	37.0351	53.5957	51.2353	56.0031	42.6221	30.7281	26.3297	38.9099
Sc_g13748_V2.1A	67.5784	71.2099	45.8779	16.9963	19.2003	20.1294	7.49535	5.38788	5.31724	20.5272	20.5831	20.6502	28.582	24.0388	11.8472
Sc_g13747_V2.1A	8.44008	6.63838	2.20766	0.516436	0.692672	0.868316	0.276412	0.419118	0.155717	0	0	0.210239	1.41807	1.95307	0.664203
Sc_g13746_V2.1A	4573.13	3843.05	1162.85	1341.56	1360.42	1375.94	574.316	673.294	444.34	510.7	523.964	315.459	1281.09	1097.16	967.041
Sc_g13745_V2.1A	25430.5	22593.1	38224.3	7195.06	5843.3	9083.85	1326.97	1820.35	1249.68	2358.14	2267.76	3173.93	8748.75	7709.12	5791.84
Sc_g13741_V2.1B	105.797	62.8588	97.8811	41.9081	38.894	39.6937	144.032	202.474	168.994	100.966	94.9454	110.674	51.9069	47.0218	45.5461
Sc_g13740_V2.1A	12.142	19.8874	13.2242	48.581	31.7362	47.5464	17.2977	9.47128	29.5047	10.5246	12.0328	13.8419	28.9431	13.1107	48.7239
Sc_g13739_V2.1A	8.96257	11.1528	5.41811	15.0882	14.963	9.71998	13.8959	13.0539	14.8779	12.3284	13.9285	7.26293	7.41343	6.10312	10.909
Sc_g13737_V2.1A	30.0738	43.1217	31.0238	46.5172	55.1461	49.8051	16.748	13.0583	20.1866	23.5002	23.5794	16.7379	32.1087	39.2899	32.8821
Sc_g13736_V2.1A	13.2486	6.37939	4.45616	20.1326	9.66014	9.9182	59.9158	52.6662	50.7828	20.8697	22.363	12.7856	7.2518	5.40893	7.03928
Sc_g13735_V2.1A	29.1057	40.8461	19.1554	90.4901	136.716	83.3562	67.9632	62.8275	69.2343	65.605	70.3836	36.9618	82.7911	65.4331	71.2481
Sc_g13734_V2.1A	240.325	287.271	230.889	69.6458	70.7533	139.258	73.8906	74.2697	95.0402	111.434	144.226	101.695	97.5934	78.4599	79.469
Sc_g13733_V2.1A	2.11528	3.44394	1.76262	4.38684	6.68158	1.86815	4.82803	2.68588	6.13341	1.74707	1.66841	0.924214	5.81251	2.10441	3.7374
Sc_g13732_V2.1A	273.812	168.431	62.2273	16.2793	33.6567	90.9457	3.96449	8.39672	5.74304	6.63439	6.18577	21.0001	81.5561	78.7579	27.037
Sc_g13731_V2.1A	374.188	220.782	55.5146	26.9419	49.2691	171.103	3.70102	8.78745	10.2794	5.30362	5.47922	12.6675	60.753	44.9516	22.0886
Sc_g13730_V2.1A	194.741	140.706	510.13	191.05	186.003	88.8851	56.2053	105.263	103.826	154.794	156.426	208.778	269.387	186.679	180.078
Sc_g13729_V2.1A	49.2369	44.2035	44.9979	34.0449	40.7052	27.0421	20.2667	23.236	22.3403	25.0881	26.776	28.1272	22.6293	20.3385	17.6247
Sc_g13725_V2.1A	30.0192	10.0308	28.7538	15.1139	20.3295	22.801	2.57063	8.03183	7.10918	9.22508	11.5952	14.131	16.8674	12.4369	16.622
Sc_g13724_V2.1A	9.66659	11.5553	16.8973	13.4169	12.9737	11.5719	30.1517	30.186	42.9006	24.378	23.7942	24.0361	13.0273	9.85031	12.6328
Sc_g13723_V2.1A	6.50508	11.354	4.6326	22.4319	53.3145	24.936	4.60654	4.82089	7.87689	8.50517	10.553	4.57548	25.6557	12.3677	13.231
Sc_g13720_V2.1A	1.64039	5.25421	1.81603	11.1507	9.53729	8.80946	4.05069	1.10241	3.68624	2.55002	2.91704	0.533244	13.8908	7.86968	20.8149
Sc_g13719_V2.1A	13.4876	17.1693	9.88704	10.0487	14.7201	10.9324	11.4218	10.7566	11.5984	12.1941	12.9396	10.6229	7.15133	8.60727	6.22573
Sc_g13717_V2.1A	30.1684	58.7999	22.146	38.7052	50.873	31.3833	14.4995	10.2189	18.5496	21.7468	31.9072	11.1382	52.8542	40.9037	53.3034
Sc_g13716_V2.1A	222.47	241.399	300.494	114.454	113.108	176.678	78.2992	93.9979	58.9611	137.894	139.114	148.438	90.4878	99.1382	70.3432
Sc_g13714_V2.1A	34.9081	58.6802	65.6543	62.9793	53.9258	34.894	14.655	21.3711	34.6477	45.7995	48.3561	42.4851	35.7007	55.0431	62.1173
Sc_g13713_V2.1A	17.6546	11.2008	8.33268	15.0972	17.2741	8.86914	16.4258	17.8991	25.82	31.3558	32.807	33.7455	14.2924	13.1216	13.6539
Sc_g13712_V2.1A	29.4119	27.7963	33.7555	51.403	50.5268	33.8606	24.0579	22.9004	25.7508	35.7741	45.7329	35.5296	32.6292	26.8243	28.3268
Sc_g13702_V2.1A	34.1742	46.9006	46.6582	67.6257	67.5751	49.4087	97.5674	99.9697	93.1281	108.201	98.136	128.497	47.458	54.8242	53.6662
Sc_g13697_V2.1A	1.18453	2.84555	1.71205	5.60239	3.26221	3.30539	3.34688	2.58716	1.77456	4.84714	6.63515	4.55649	4.20926	6.29157	5.29851
Sc_g13696_V2.1A	3.26539	5.21195	2.49927	11.1132	14.3591	9.32211	5.65125	5.99125	9.31797	4.11398	4.7744	2.98788	5.99843	5.90565	8.28028
Sc_g13687_V2.1A	47.6632	66.254	61.0131	81.757	101.569	97.6808	69.6385	58.572	51.3046	80.4525	82.7289	102.616	109.709	112.671	116.238
Sc_g13685_V2.1A	7.79584	8.84204	6.57258	5.0934	10.9896	8.02461	9.06791	10.0073	13.4975	7.0486	6.61998	3.51182	6.4461	4.35234	6.47695
Sc_g13682_V2.1A	11.8928	21.3618	11.7706	36.0494	47.6864	61.4647	30.51	23.4918	42.8599	13.7501	20.7839	9.62801	35.1405	26.5836	42.9276
Sc_g13680_V2.1A	0.98261	0.867031	0.439523	0.0731586	0.273346	0.28219	0	0	0	0.408419	0	0	1.17067	0.688737	0.978549
Sc_g13679_V2.1A	6.51673	6.68543	4.80235	8.72903	9.84195	10.0822	16.5657	13.4107	14.4552	7.6694	7.9324	7.2061	9.74199	8.01176	9.25547
Sc_g13678_V2.1A	11.3279	21.1585	16.0419	17.4634	20.1962	15.6372	9.31212	7.31123	7.94539	11.4031	10.8337	13.6155	14.6824	13.1296	13.9908
Sc_g13675_V2.1A	40.1159	44.1025	26.0036	29.9266	38.122	28.0766	74.2725	94.5484	108.979	59.8847	55.6233	56.1084	33.9376	37.6825	31.4805
Sc_g13674_V2.1A	28.5458	30.6706	25.8985	7.35671	11.625	9.27192	16.8603	16.6683	18.3126	24.0251	22.1925	28.1999	10.6661	11.6799	12.7377
Sc_g13673_V2.1A	82.1327	118.026	187.134	63.4436	65.1438	92.664	42.675	54.2748	38.5227	118.874	110.488	152.277	52.8237	60.0818	54.6505
Sc_g13672_V2.1A	118.221	59.0991	63.4169	26.5713	70.0398	49.6548	77.0766	106.843	106.009	84.0857	98.7519	85.192	38.9793	35.0668	24.8301
Sc_g13670_V2.1A	62.6706	24.596	18.4345	16.5695	6.25347	27.1861	175.394	147.802	219.412	29.5258	31.5558	14.3936	16.2752	11.2047	14.6136
Sc_g13669_V2.1A	0.629452	0.183286	0	0.309308	0.256818	0.331409	0.29891	0.362586	0.538853	0.0575586	0.223866	0	0.444183	0.107849	0.172384
Sc_g13668_V2.1A	0.621568	0.438765	0.139014	0.370222	0.691639	5.11712	0.107333	0	2.90238	0.413365	0.200965	0.0612284	0.284818	0.0968161	0.103166
Sc_g13667_V2.1A	231.363	248.435	184.561	101.219	88.1185	116.217	184.874	190.796	204.198	179.467	161.316	169.274	208.442	153.207	158.63
Sc_g13662_V2.1A	13.2889	15.7131	7.9968	9.18697	12.0595	9.26177	22.3669	15.6952	17.3916	25.5273	30.7148	19.6827	12.0472	9.14576	10.5602
Sc_g13661_V2.1A	12.6209	16.2349	17.021	22.7897	29.4691	16.6524	12.8531	13.7226	13.9935	27.253	23.2544	27.0217	28.6652	23.1875	20.9605
Sc_g13659_V2.1A	0.47184	0.166536	0.316582	0.84312	1.05006	0.993702	0.0814779	0.288268	0.321305	0.235343	0.533943	0.232396	0.73511	0.771691	0.665677
Sc_g13658_V2.1A	43.7845	70.4888	76.068	122.857	137.767	97.3864	70.4025	73.1409	41.0031	164.828	172.22	138.146	94.6989	93.9243	100.634
Sc_g13657_V2.1A	90.7841	44.7017	27.2876	16.687	7.80892	43.2913	135.802	163.32	187.713	56.3357	57.618	43.6987	16.8332	12.5491	19.1503
Sc_g13656_V2.1A	7.44814	1.73644	1.75152	1.67449	1.6386	1.76851	4.19576	2.76912	1.79719	6.00949	6.0705	2.01765	1.95072	1.40751	0.83324
Sc_g13655_V2.1A	2.01988	1.17632	1.49077	1.98511	1.23618	0.850782	0.95919	0.387841	0.432289	1.10822	1.25716	0.656606	3.4616	2.42257	3.68781
Sc_g13654_V2.1A	183.938	283.492	245.706	86.8034	73.6649	101.746	37.5654	35.9105	28.7079	140.593	133.765	139.141	188.814	177.54	112.445
Sc_g13650_V2.1A	2.16945	4.21139	2.66859	67.2118	24.4046	21.8654	10.2433	7.7956	11.7401	6.51819	7.99124	5.30598	14.5592	19.2226	20.0307
Sc_g13649_V2.1A	6.57122	9.49231	6.52722	31.6082	20.9262	30.6669	49.928	38.9484	42.8508	28.0415	37.415	24.6038	23.201	22.4915	27.0647
Sc_g13648_V2.1B	11.8758	10.4383	7.3271	25.1778	25.0149	18.6727	41.5774	46.4075	54.8997	21.7305	21.0408	21.2266	18.1024	17.444	18.7588
Sc_g13644_V2.1A	0.192416	0.155634	0.51282	0.55155	0.425241	0.709153	0.152288	0.461824	0.343168	0.0293249	0.256623	0	0.614248	0.851672	1.40521
Sc_g13641_V2.1A	4.17868	6.54472	3.62144	5.2112	6.10281	13.4006	13.6198	11.0324	12.7032	2.60529	4.72868	2.16104	13.2119	9.51906	12.3975
Sc_g13640_V2.1A	9.33698	12.1795	8.1326	10.4537	11.2303	7.18923	4.357	6.11419	6.52614	6.63789	5.54252	6.19902	11.7249	10.3107	11.6275
Sc_g13639_V2.1A	0.282433	0.228444	0.0579024	0.0771028	0.0480138	0.0991346	2.19062	1.98844	1.71261	0.301307	0.334825	0.306036	0.0474531	0	0.042971
Sc_g13636_V2.1A	0.431269	4.15247	0.806352	0.0565125	0.123171	0.0544956	0.262142	0.347796	0.276896	1.30928	1.30374	1.45801	0.226075	0.443355	0.614166
Sc_g13635_V2.1A	2.93492	5.19091	3.61018	7.79853	8.18259	4.25801	1.54857	1.18969	0.837494	3.22051	3.30539	2.1908	5.52286	6.59306	5.71567
Sc_g13631_V2.1A	2.52547	0.959186	0.742865	10.6114	16.352	11.1577	1.82499	2.63543	1.40998	2.40976	2.58717	2.14163	3.70818	3.99784	2.30544
Sc_g13623_V2.1A	21.3235	18.8388	11.5122	21.296	19.5805	32.7568	16.2621	13.6819	14.4532	5.34877	6.00457	5.99244	23.6403	14.4865	16.1163
Sc_g13622_V2.1A	11.1834	12.6287	11.4548	12.4734	24.6341	12.1886	11.572	13.9953	11.0359	33.6635	33.1966	28.2439	17.196	8.49958	3.25737
Sc_g13621_V2.1A	1.11184	0.91055	0.940263	1.30897	3.04786	0.219521	0.230994	0.133429	0.0371802	0.413033	0.401608	0.150595	1.43608	0.982267	0.888105
Sc_g13619_V2.1A	21.7852	17.392	11.6239	38.7112	50.8294	34.1021	74.9692	57.1858	64.9909	31.0628	38.0186	22.216	40.5575	38.2472	32.8699
Sc_g13618_V2.1A	7.96412	15.6282	5.89209	8.55487	10.3603	8.20397	5.0426	4.54328	6.91662	5.69941	5.38782	5.00271	6.39959	5.19122	7.58636
Sc_g13617_V2.1A	58.8043	66.011	51.3773	37.5827	51.1518	35.735	27.9246	28.3596	37.1966	57.918	49.8414	48.3844	42.7981	50.1414	45.5286
Sc_g13616_V2.1A	76.9444	82.5989	219.681	290.882	180.476	153.832	125.052	201.982	123.695	228.156	210.18	223.229	194.812	289.691	198.098
Sc_g13615_V2.1A	5.75517	10.2157	5.12355	11.2791	11.0325	11.1537	9.42186	6.38525	6.78154	9.15335	11.3492	6.89128	16.0056	14.3115	20.4018
Sc_g13608_V2.1A	3.81706	51.5317	3.13019	1.70516	10.6184	16.9302	8.01948	8.43968	8.9118	1.48078	2.05689	0.125335	13.7594	4.36004	2.95656
Sc_g13607_V2.1A	0	0.117984	0.0498411	2.92021	3.22368	1.02399	0.384825	0.116701	0.26015	0	0.0360263	0.0439048	0.571853	0.173559	0.739771
Sc_g13604_V2.1A	111.06	84.7453	28.7831	33.036	28.8547	36.7757	165.681	189.106	208.349	44.0713	42.3865	35.9509	28.1657	29.0217	38.2581
Sc_g13603_V2.1A	209.314	121.973	50.8921	24.2782	25.8989	98.6684	18.6065	23.5105	21.6535	59.9898	82.2814	64.1035	299.751	327.937	220.963
Sc_g13602_V2.1A	0.438915	0.781031	0.629884	1.19822	0.522312	0.231091	0.555812	0.140461	0.547955	0.468247	0.195126	0.713394	1.91736	0.376013	1.26881
Sc_g13597_V2.1A	24.1907	20.5343	14.9849	51.66	45.5465	39.3508	56.2436	44.4095	71.2099	32.8241	35.6165	26.4472	36.7983	38.8108	44.1663
Sc_g13596_V2.1A	11.5931	49.5522	36.4693	51.228	16.3564	34.8218	12.635	9.55633	11.8972	18.0956	19.8763	11.7125	53.7409	67.3033	124.655
Sc_g13591_V2.1A	9.30409	11.9041	4.16173	35.1555	12.5098	22.7119	9.63986	3.24816	17.4233	5.22075	8.64857	3.66605	24.9407	14.1299	48.6446
Sc_g13590_V2.1A	24.8882	39.0467	32.1537	32.6053	26.0479	25.2802	24.6058	31.3248	25.3429	22.9279	23.6947	29.8808	16.3526	18.0259	20.3505
Sc_g13589_V2.1A	545.863	927.818	1336.27	1087.91	900.047	832.184	1051.26	904.568	643.897	1564.77	1506.71	1789.63	1551.93	1420.6	1071.78
Sc_g13586_V2.1A	1.90311	0.410485	1.04043	7.27356	1.94118	5.34397	13.4556	9.74449	10.1824	2.90042	4.13627	2.29128	4.47653	2.17382	2.70248
Sc_g13584_V2.1A	2.38121	2.77348	1.85508	10.856	8.82482	6.85366	3.16617	3.58155	4.58657	3.55648	4.94015	2.32219	4.48091	4.1479	6.08652
Sc_g13582_V2.1A	8.9416	13.1355	9.8098	5.54176	11.339	5.0895	6.42657	6.26432	9.56825	7.51346	5.80152	8.11768	11.2066	10.1445	13.6778
Sc_g13581_V2.1A	7.74803	11.9323	15.6303	6.68396	11.275	6.09186	7.94736	8.43035	10.2809	6.70712	5.78676	12.3135	18.3292	10.9742	16.3151
Sc_g13579_V2.1A	136.871	162.746	188.755	400.704	433.816	331.5	181.435	184.038	229.825	327.237	321.535	336.528	246.235	248.552	294.608
Sc_g13577_V2.1A	16.2695	15.3607	20.5585	51.3597	97.1558	43.4526	25.8468	17.4655	35.9272	58.562	56.5475	43.2714	41.4502	19.2595	50.2268
Sc_g13576_V2.1A	37.9403	43.4792	61.063	31.1694	31.4658	18.42	22.2264	30.0703	26.1808	37.5036	30.371	51.1006	30.1452	30.8829	28.7005
Sc_g13571_V2.1A	1.02622	4.35776	1.26233	19.7507	3.27108	16.0741	1.46197	0.369459	0.274534	0.234599	1.02649	0.138997	1.16384	1.42861	5.85506
Sc_g13568_V2.1A	12.8084	14.6293	18.2469	21.2726	15.7383	13.6756	12.3345	12.8115	13.7061	13.619	14.1427	12.846	20.6593	26.743	25.6147
Sc_g13567_V2.1A	188.567	202.746	179.7	170.318	294.296	136.619	121.168	130.346	155.795	317.17	295.597	277.211	134.259	170.291	155.404
Sc_g13564_V2.1A	314.667	170.839	202.294	57.1676	74.0248	111.838	49.7589	56.3775	62.7539	79.2441	78.6705	76.0652	96.4568	87.6649	77.3039
Sc_g13562_V2.1A	8.71939	4.8193	3.27725	13.8854	14.4525	8.16141	7.64863	8.48737	12.635	4.04198	4.89926	3.67425	7.08081	3.89051	6.08036
Sc_g13556_V2.1A	32.7053	41.1397	67.2814	32.0191	34.7975	30.5794	17.7623	18.7672	11.9675	26.9846	20.9738	37.577	30.5068	29.4674	23.3357
Sc_g13555_V2.1A	19.7609	21.97	8.69176	45.413	28.8295	47.0396	12.8531	9.65826	9.61173	18.8364	19.8062	12.1985	16.1782	13.5431	26.6763
Sc_g13550_V2.1A	22.8333	26.5823	37.002	11.8189	22.3742	9.59045	16.2035	17.7341	18.4624	20.762	21.8415	26.34	21.531	20.9896	19.2631
Sc_g13549_V2.1A	31.6926	23.6482	15.0843	17.7769	25.1363	10.918	16.2634	19.6829	19.377	16.2629	16.3223	15.1814	11.2666	11.8642	10.8459
Sc_g13548_V2.1A	25.6034	62.0565	30.0545	55.5973	37.6065	97.2122	29.8749	26.6876	20.9789	22.7434	29.6592	25.048	29.9404	23.5635	41.1361
Sc_g13547_V2.1A	9.47326	7.07297	5.37824	5.54176	6.58343	9.42732	26.9916	25.5855	34.9788	16.6588	14.6245	13.1978	12.1736	13.6449	9.59825
Sc_g13545_V2.1A	34.3103	22.0905	25.5875	27.5384	30.853	14.3279	71.5406	103.33	85.214	78.2339	75.156	81.9392	19.1443	17.1076	15.6829
Sc_g13543_V2.1A	33.6514	19.4058	27.0233	22.8179	13.5492	20.0847	118.687	131.714	107.884	82.1927	74.8012	99.131	27.297	28.8287	25.7137
Sc_g13542_V2.1A	299.582	188.639	234.251	69.4832	41.5976	81.3818	526.604	734.027	587.092	360.016	346.496	370.682	86.9956	77.2049	78.9449
Sc_g13541_V2.1A	18.8304	20.6013	18.209	272.512	131.452	133.069	41.1438	26.9606	50.6664	46.7799	54.4863	37.034	148.681	122.807	259.338
Sc_g13540_V2.1A	24.7331	40.3125	13.7768	245.94	238.713	91.6461	96.177	85.7963	153.056	71.9036	85.4743	37.419	126.548	89.7515	169.55
Sc_g13536_V2.1A	2.17744	4.84222	2.27158	15.9142	16.6154	15.6147	7.69618	4.49848	4.86655	4.83915	6.42076	4.24097	6.97421	7.08375	12.7819
Sc_g13535_V2.1A	25.4761	29.3146	29.5105	71.6251	56.6544	57.4447	31.2066	37.5952	28.6583	26.5886	28.6146	31.702	63.4344	58.8041	62.8255
Sc_g13533_V2.1C	27.2064	19.5878	20.899	34.4999	19.8138	36.5475	72.6794	78.0903	77.2456	67.9031	64.1085	63.4185	25.0846	29.8056	33.2937
Sc_g13529_V2.1A	22.9346	33.7106	29.2426	47.3747	51.6122	43.3823	14.2749	9.77324	15.0584	18.6174	21.4567	16.2863	116.567	72.743	128.954
Sc_g13527_V2.1A	28.2967	12.6579	3.02672	17.5321	25.0981	12.4369	38.3257	38.2693	38.179	15.7501	20.1276	12.7978	18.8518	18.55	16.1727
Sc_g13519_V2.1A	13.2894	14.1414	11.9041	19.2464	23.846	14.2506	36.3883	45.9571	55.0891	29.9762	27.4938	33.11	15.6708	18.3306	17.0566
Sc_g13518_V2.1A	7.68102	2.4851	2.24959	5.39198	7.4616	1.5406	11.4636	15.8019	19.9612	6.68925	7.15463	5.15229	2.58107	4.70016	4.00676
Sc_g13517_V2.1A	21.0284	34.0755	37.3936	54.8974	46.5112	42.4449	48.0343	48.9	34.6888	70.0687	63.3067	73.0214	33.5382	41.0998	37.083
Sc_g13516_V2.1A	10.6332	12.1347	12.8816	24.7796	25.9646	16.9311	29.348	27.099	30.8253	21.3618	20.5703	25.2085	14.3574	13.526	15.5604
Sc_g13514_V2.1A	15.0184	15.4997	8.4477	29.5042	29.9833	22.7459	35.6367	32.9436	33.3117	25.0762	23.6641	21.0114	17.1523	17.0801	16.8121
Sc_g13513_V2.1A	5.19709	4.27762	3.88684	9.02345	11.832	8.49344	24.2847	19.7185	21.311	10.5692	13.3451	8.06418	6.45464	5.98386	9.22293
Sc_g13511_V2.1A	9.49142	12.3862	5.86553	27.932	32.3791	17.6459	10.4809	8.10951	18.0292	7.26726	11.6694	5.85584	18.7245	11.6326	28.8126
Sc_g13508_V2.1A	35.8103	13.6899	10.1071	14.6101	7.30535	15.6386	13.646	20.628	13.4473	8.59829	8.32138	9.28415	12.8898	12.0454	12.3141
Sc_g13507_V2.1A	12.3471	11.2453	7.04424	18.8551	21.0689	13.4547	32.2088	28.0457	24.2995	36.2172	34.509	33.4473	13.3313	16.6462	16.5898
Sc_g13505_V2.1A	2.77447	5.08665	2.95777	4.24153	4.2764	2.92153	0.936903	1.42061	1.38549	2.02963	2.19276	1.93741	2.79692	2.90504	3.15186
Sc_g13503_V2.1A	20.7371	29.3427	31.5011	33.0459	33.894	32.6229	11.1526	8.51519	10.5605	21.5898	23.9915	31.404	46.4694	40.9883	46.8698
Sc_g13502_V2.1A	4.39796	5.53352	2.60474	13.4069	13.5409	17.0664	6.65218	6.568	5.66485	6.3303	7.7483	9.178	7.06085	6.83763	6.91437
Sc_g13501_V2.1A	9.11421	12.9345	12.8249	17.417	17.1141	27.9195	19.8699	22.7372	15.2944	26.5812	24.4953	27.6076	12.181	14.1373	9.26563
Sc_g13499_V2.1A	29.0027	41.1337	30.4425	33.5018	31.3353	34.9768	23.6213	19.8326	21.1425	23.9023	28.0058	22.0739	45.815	50.7788	51.1594
Sc_g13498_V2.1A	5.43095	4.97136	4.01916	8.10019	5.94494	5.95131	12.2451	11.9965	18.7577	10.4976	11.1887	10.4778	5.92003	6.39263	5.36087
Sc_g13497_V2.1A	8.80475	18.8012	9.06556	29.378	29.4706	22.4576	36.0507	27.175	36.9893	19.3231	22.9058	11.59	21.171	15.4769	21.9101
Sc_g13496_V2.1A	6.69935	11.1639	7.09894	9.84957	8.31531	4.92963	27.3672	22.3949	32.0439	31.885	34.376	27.2439	10.9441	10.0264	9.57879
Sc_g13495_V2.1A	330.956	234.89	144.351	248.725	103.762	686.31	956.295	768.83	737.711	721.024	808.36	434.489	407.789	437.989	372.395
Sc_g13494_V2.1A	9.52566	9.87408	11.1485	37.7951	42.2609	28.5337	12.0334	9.6779	16.9228	14.7994	15.7057	6.4135	52.9551	46.3485	99.6214
Sc_g13493_V2.1A	2.3019	1.73154	0.353939	1.41391	3.81541	3.02989	1.80363	3.42542	5.23434	0.57885	0.86984	0.685923	0.812185	0.986001	0.630404
Sc_g13489_V2.1A	51.4229	51.4899	77.0676	133.294	152.846	101.181	106.799	122.788	116.415	112.398	114.485	91.3989	118.431	134.336	120.372
Sc_g13488_V2.1A	1.96641	2.53387	2.54396	2.38793	4.18442	4.74821	2.1896	2.7016	2.79354	3.65828	4.55186	3.6737	8.64707	6.88363	7.33513
Sc_g13486_V2.1A	15.9879	10.8783	10.7271	22.6432	20.986	18.3319	40.9215	35.7841	34.6661	44.9816	47.2409	44.2376	15.3359	16.5743	18.8114
Sc_g13481_V2.1A	56.5449	60.1007	31.0262	29.7583	32.1067	49.2013	60.2813	50.7632	58.1295	57.7558	60.2482	41.8364	35.1707	34.5819	45.6263
Sc_g13479_V2.1A	21.3012	27.508	23.0668	42.5448	43.826	42.1766	86.7443	71.8383	70.4601	70.699	83.5281	60.1693	31.9963	34.3653	38.9461
Sc_g13474_V2.1A	1.55431	2.96525	0.725213	3.81888	4.97489	3.32984	3.10512	2.52135	4.12943	1.76437	3.09755	1.10344	3.94425	1.97438	3.5717
Sc_g13472_V2.1A	12.0216	7.34117	5.52166	15.3348	15.7745	13.4034	22.0757	18.0648	21.9775	10.4024	12.6023	6.06335	15.4973	8.24424	16.3912
Sc_g13471_V2.1A	8.17632	6.65898	2.54328	0.69272	0.383443	2.07821	39.095	43.3089	62.2511	22.3439	22.645	9.87797	1.51586	1.12717	2.14482
Sc_g13467_V2.1A	8.43798	12.222	7.58493	7.07006	10.7254	8.13343	5.91799	5.91992	8.33477	7.12236	9.2338	7.66618	5.7581	5.28252	6.22153
Sc_g13466_V2.1A	1.6276	2.03615	1.51268	5.09496	6.64066	3.65628	2.91987	2.81266	3.59945	2.67898	1.8009	1.4109	5.83388	3.68727	5.21682
Sc_g13465_V2.1A	184.317	96.9076	108.805	90.6485	50.3626	103.245	212.91	278.425	255.579	157.06	131.355	167.687	46.8651	51.988	51.0544
Sc_g13461_V2.1A	6.11498	6.32921	4.826	6.91381	10.2667	3.56146	3.46919	2.7795	2.77955	7.29888	7.40973	7.09511	5.1007	4.56641	2.12421
Sc_g13460_V2.1A	5.33684	8.39075	8.08384	8.88608	8.14292	5.15529	4.8592	5.08132	5.0029	6.93705	7.64713	6.35635	24.3658	25.0515	29.4729
Sc_g13457_V2.1A	0.410098	0	0.504453	1.76329	3.45099	0	0.486861	0.295288	0.329129	0.656256	0.36463	0.222185	0.930189	6.14819	0
Sc_g13455_V2.1A	0.483329	0.234563	0.520217	0.9896	1.2325	0.827043	0.516421	0.522026	0.0646503	0.331476	0.107436	0.458256	0.913578	0.931639	1.54427
Sc_g13454_V2.1A	91.3259	68.7303	86.0921	50.7404	82.0234	38.3251	85.0685	90.0099	85.2506	95.5383	85.3868	95.7998	68.8229	76.8932	56.8986
Sc_g13453_V2.1A	22.7683	7.7019	13.9757	8.34495	5.38056	12.1538	52.4973	50.4268	59.5831	9.68845	10.2222	8.20739	9.77189	3.24444	6.79102
Sc_g13451_V2.1A	28.2501	16.3948	13.5862	20.4532	32.7173	15.4109	50.0089	44.6942	48.3679	36.6858	39.2643	30.3133	26.8966	21.8653	19.6282
Sc_g13450_V2.1A	7.23611	5.41662	6.89745	28.0569	23.1504	14.2553	16.2302	16.0988	14.2293	13.3314	15.7878	16.8969	23.2299	12.9472	23.1808
Sc_g13448_V2.1A	47.8174	54.139	46.8073	108.879	101.554	106.181	110.436	100.324	83.1986	156.848	149.962	130.828	56.0691	60.151	69.1834
Sc_g13447_V2.1A	46.2634	62.9001	108.755	59.7631	56.0672	59.8274	57.8108	82.2487	40.2552	113.339	92.4458	145.738	45.1954	58.0197	43.9199
Sc_g13446_V2.1A	319.542	195.29	306.541	135.154	72.817	127.656	407.723	478.248	476.255	302.93	334.426	247.251	155.501	184.599	140.574
Sc_g13442_V2.1A	7.99691	3.58242	6.30566	20.4877	22.5883	5.82979	9.54248	12.9927	10.5321	20.2502	23.3363	5.77681	10.9556	1.93229	8.79767
Sc_g13441_V2.1A	59.9768	326	112.573	897.628	643.681	1052.54	231.675	210.272	86.7105	230.346	228.896	102.619	215.55	220.401	208.438
Sc_g13436_V2.1A	231.213	222.392	354.507	114.539	127.252	98.8383	121.461	151.035	124.192	229.942	220.178	239.377	140.566	165.591	141.009
Sc_g13435_V2.1A	16.8686	23.7407	19.6179	28.635	23.8539	18.9739	9.17561	12.5142	12.1433	16.5469	15.4756	12.2132	44.368	46.1122	49.2067
Sc_g13434_V2.1A	66.6475	129.519	147.495	65.4285	71.0978	141.587	53.6239	50.0148	43.1336	63.3393	66.245	69.379	82.7368	74.9229	68.6786
Sc_g13433_V2.1A	5.27166	4.65853	5.41993	3.28639	2.80895	4.30832	2.83965	2.03955	4.29398	0.647535	2.58845	3.06925	5.94888	4.71838	6.67987
Sc_g13432_V2.1A	23.2211	19.0468	36.171	15.633	17.0439	14.308	14.5145	20.6379	15.7808	23.8711	21.7833	29.9298	19.9022	26.694	18.0224
Sc_g13431_V2.1A	4.00058	6.49192	4.69036	5.37538	8.54379	10.2683	14.367	6.78139	9.63215	16.8622	17.1738	10.3632	2.0795	4.44471	2.73903
Sc_g13430_V2.1A	19.7307	16.5729	8.63462	19.4221	22.4476	7.99099	29.1898	20.5818	28.828	35.564	42.171	35.3585	9.75394	12.3522	12.1233
Sc_g13429_V2.1A	28.359	43.9081	22.9129	53.8609	47.0731	27.2202	37.1153	38.1751	25.8717	79.1173	74.2923	68.378	18.8546	37.126	26.7905
Sc_g13427_V2.1A	6.73732	7.8472	3.17084	13.7225	13.1466	7.21783	14.0216	9.05549	7.96178	12.643	12.6579	13.3311	3.77982	5.92234	5.02724
Sc_g13426_V2.1A	7.07419	4.40339	2.61685	61.0853	44.9675	33.2514	7.7411	6.66858	4.03183	10.2892	10.278	5.55462	12.3767	10.6935	18.0165
Sc_g13425_V2.1A	16.76	25.1492	27.8436	25.2436	22.6955	15.8227	3.38481	5.27104	7.21507	4.13972	4.11085	4.27923	29.3247	34.4924	43.4375
Sc_g13423_V2.1A	0.928656	1.27693	0.832942	1.2359	2.92064	0.142608	2.00285	2.43322	1.30428	0.760729	0.860099	1.02723	1.69681	0.530378	0.441536
Sc_g13422_V2.1B	49.5174	99.9959	39.1115	217.75	207.67	48.782	290.183	225.771	231.646	144.645	161.265	132.194	268.26	174.809	200.164
Sc_g13422_V2.1A	2.36138	6.82387	2.31055	7.03251	9.68923	1.8084	4.07767	2.73078	3.90517	5.69271	6.06014	6.92018	3.67895	3.72409	4.80123
Sc_g13421_V2.1A	7.19142	17.5828	11.5894	32.3559	74.8385	26.1687	2.63691	2.66553	3.31195	8.82351	10.0768	10.7022	21.1065	12.4776	23.5588
Sc_g13420_V2.1A	6.73647	7.85498	5.28327	15.3664	22.6889	17.0912	3.13456	1.95324	2.12871	9.63274	12.2606	9.69993	14.0378	11.0386	18.3662
Sc_g13419_V2.1A	15.0895	37.1952	22.6043	54.816	50.2124	108.551	63.0714	50.7754	39.8079	33.8124	40.1831	14.4888	34.4144	32.3814	37.8467
Sc_g13417_V2.1A	35.4729	21.563	26.8814	56.8737	43.3135	29.1737	120.99	130.407	157.654	110.666	122.707	75.8648	59.0433	37.1768	34.6043
Sc_g13416_V2.1A	1.48309	0.839714	0.608107	0.607316	0.126064	0.130142	1.1738	1.66116	2.77731	0.791103	1.42855	0.669598	0.622958	0.635273	0.676941
Sc_g13414_V2.1A	1.32348	6.38515	1.62798	12.1462	5.67776	4.46783	9.16849	9.49224	20.3688	4.84089	5.84911	2.48856	8.71149	3.93498	13.1478
Sc_g13412_V2.1A	6.16309	10.1717	9.79347	8.11133	6.6533	4.82315	6.87829	6.12412	7.69847	7.06105	6.69515	9.74437	14.6742	19.0444	19.4617
Sc_g13411_V2.1A	8.80475	7.91297	8.02262	29.9122	29.77	20.0882	8.20743	12.9927	13.6093	9.69135	8.98835	7.77379	17.0946	11.035	15.0334
Sc_g13408_V2.1A	2.8491	5.11594	2.80369	11.9002	13.3681	7.65032	3.92359	4.78677	7.31705	4.16846	3.92649	4.16772	12.4939	7.56644	13.7847
Sc_g13406_V2.1A	46.3862	42.9311	52.1021	51.5739	69.3464	39.1747	23.2736	38.8205	28.8296	205.657	200.801	211.611	95.2711	86.9831	90.6353
Sc_g13405_V2.1A	2.25963	1.90715	0.845942	1.48853	1.904	1.65524	1.44627	2.82962	2.78595	1.12297	1.04823	0.585503	5.15008	5.7653	8.20622
Sc_g13403_V2.1A	66.9014	30.6553	22.0501	11.535	3.3739	6.06727	108.331	107.253	130.164	29.7588	30.3587	22.6611	8.92786	5.39314	6.72093
Sc_g13400_V2.1A	20.4242	12.4681	12.5617	20.6573	33.9951	16.392	22.9272	22.8952	26.1453	16.8837	15.0117	16.9629	26.9021	25.9449	26.9789
Sc_g13399_V2.1A	13.748	23.0393	12.9476	35.0099	31.0041	21.0366	55.4929	43.412	60.3403	40.3664	43.1652	34.9148	15.2669	14.1701	19.6098
Sc_g13398_V2.1A	8.17632	31.7442	32.2534	7.38901	12.0785	8.60973	36.9528	29.2335	25.6446	11.6017	12.0328	11.6092	5.68449	3.62304	6.43447
Sc_g13397_V2.1A	20.3696	33.5836	38.4424	25.8235	35.2926	19.3926	37.3669	35.6294	39.1154	17.6058	17.3669	13.9083	33.1927	27.0122	23.4347
Sc_g13394_V2.1A	52.3056	87.2376	79.3715	115.979	120.333	150.323	217.581	184.09	201.277	175.131	181.863	144.786	186.394	203.795	247.292
Sc_g13393_V2.1A	21.2798	21.1301	14.3795	80.4893	108.528	20.2702	6.84762	3.02415	11.9099	12.1617	18.0492	7.28153	133.017	52.8914	193.045
Sc_g13392_V2.1A	65.9437	135.559	131.238	125.425	119.969	103.641	34.3997	29.387	32.4389	132.031	101.25	162.213	74.6136	101.182	86.5242
Sc_g13388_V2.1A	46.0064	50.5702	64.3789	141.214	134.283	74.6966	86.53	96.6805	99.4291	86.4759	80.0283	87.4739	93.9072	104.192	101.693
Sc_g13387_V2.1A	160.984	171.975	299.732	97.898	51.3681	190	436.581	364.722	347.333	405.921	387.837	509.9	64.4585	68.8959	73.092
Sc_g13385_V2.1A	9.58904	16.6911	8.09699	16.9937	13.1496	10.4331	12.114	9.33722	7.50691	18.7866	20.049	17.3502	13.1568	13.0344	14.9498
Sc_g13384_V2.1A	19.1965	14.0791	12.1862	20.8274	7.52371	24.5364	117.364	101.601	134.546	87.2043	91.1858	93.6703	12.3205	12.3473	16.2844
Sc_g13382_V2.1A	73.6733	81.0959	92.9383	83.6922	133.562	63.1525	59.2492	66.2146	76.8231	70.8634	65.7142	69.063	51.7457	40.4983	46.5362
Sc_g13381_V2.1A	46.8173	70.2309	59.8856	25.2156	31.4407	39.5431	16.6951	17.2822	16.2471	45.5812	44.477	45.2332	32.8492	43.4878	57.9172
Sc_g13379_V2.1A	53.4147	41.9383	41.4313	24.8915	14.4595	34.8702	69.687	86.5572	95.2635	48.6362	57.4751	45.4672	42.8718	30.7979	43.6882
Sc_g13378_V2.1A	14.2834	12.7938	17.6262	49.5749	50.9685	43.5256	34.7646	28.6162	34.7953	34.6475	38.2218	33.5419	39.0301	28.4466	45.6573
Sc_g13376_V2.1A	26.9063	21.1412	68.7548	79.0931	59.9533	35.9216	10.7997	13.9921	20.9084	13.1806	18.0848	21.5191	68.456	39.5147	69.5928
Sc_g13373_V2.1A	56.6083	66.4596	113.958	32.9732	39.3752	34.2555	28.8336	38.5184	22.391	97.0149	86.0256	107.723	30.8169	57.2984	35.5596
Sc_g13368_V2.1A	7.79866	11.1153	7.71262	20.0098	19.8999	14.1869	29.9469	27.7597	26.6714	18.3139	19.5581	15.862	16.2721	20.7977	18.7323
Sc_g13367_V2.1A	474.908	358.93	879.326	289.939	307.922	159.816	265.264	347.215	201.144	584.135	534.758	726.913	318.22	369.577	319.996
Sc_g13365_V2.1A	9.64472	10.6986	8.58711	6.8457	27.4518	11.7035	22.682	27.3375	20.4447	7.89543	11.3522	12.1428	33.3353	36.6698	25.4071
Sc_g13360_V2.1A	0.664578	0.381165	0.334425	0.22266	0.739498	0.190856	0.22952	0.174009	0.258601	0.27623	0.188012	0.13093	0.12181	0.0776366	0.0551526
Sc_g13359_V2.1A	48.3777	70.4617	72.7559	30.8939	45.3933	45.3619	42.6454	40.0994	35.1219	65.2885	63.8371	86.3799	43.7718	48.3276	41.0939
Sc_g13358_V2.1B	36.5491	35.0484	28.1183	8.64052	10.5692	8.06762	4.17503	7.35547	5.71203	27.8512	25.7407	32.1864	10.8889	12.051	10.7777
Sc_g13355_V2.1A	10.7109	9.65646	5.10344	13.0714	13.6024	11.4124	20.7473	17.2739	21.8811	17.1884	17.8798	10.1839	15.7909	14.3622	20.1351
Sc_g13354_V2.1A	12.0231	18.9664	12.3398	31.5789	29.5038	19.161	26.7386	25.5711	25.0388	32.3452	34.4606	30.9917	28.4817	30.6228	27.5867
Sc_g13352_V2.1A	128.816	152.035	117.547	284.743	381.758	191.449	124.624	157.747	114.617	226.896	218.799	204.668	302.159	381.658	378.177
Sc_g13351_V2.1A	85.1336	42.1297	23.0862	15.1595	9.60467	20.5779	24.0728	34.6746	30.5047	35.4445	34.292	33.8942	14.0437	19.0067	19.6646
Sc_g13345_V2.1A	4.3435	4.8014	4.67499	8.59673	11.6298	5.01841	3.3804	3.59084	6.90731	5.29574	7.93842	5.36017	14.109	11.6282	15.7502
Sc_g13343_V2.1A	162.185	176.118	340.107	86.3697	97.8165	58.9809	95.5515	144.403	97.4268	246.175	210.5	306.634	111.276	142.12	97.5741
Sc_g13342_V2.1A	4.28	6.20207	5.04228	11.3551	11.9286	10.2198	9.61839	7.46571	10.8371	6.94549	7.98613	6.20534	13.4301	9.70878	16.2888
Sc_g13336_V2.1A	8.84226	21.0934	3.52343	9.68958	50.2405	1.57369	29.511	19.8477	26.4535	20.7833	24.3609	7.89438	10.9226	4.96112	6.42341
Sc_g13334_V2.1A	0.364531	1.32682	0.896804	0.22391	2.41686	0	2.59659	3.49971	1.07272	3.00003	2.43087	1.08624	0.643094	0.858795	0.166386
Sc_g13333_V2.1A	0	0	0	0	0	0	0.823919	0	0	0.634621	1.23413	0.376005	0	0.148638	0
Sc_g13331_V2.1A	0.777772	1.96278	0	0	0.951998	0	0.147737	0	0	0.426728	0.138308	0	0.156813	0	0
Sc_g13329_V2.1A	0.346199	0.0610955	0.154855	0.850596	0.0963067	0.231986	0	0.0302155	0.40414	0.40291	0.559665	0.306925	0.0634548	0.24266	0.0287306
Sc_g13327_V2.1A	29.207	27.0477	15.9456	31.7023	42.9729	23.2981	48.7526	44.9606	45.2325	41.6528	41.5322	37.4138	22.143	24.37	25.3475
Sc_g13325_V2.1A	13.9711	14.2487	5.43783	14.1746	28.0121	11.5717	10.635	9.24901	12.7189	13.3285	13.6087	10.823	13.2013	10.2182	12.6968
Sc_g13322_V2.1A	27.5147	28.5407	26.9153	46.2591	40.0031	47.6508	71.8717	75.3388	62.3088	45.7668	44.8563	47.4191	24.0733	32.6327	28.5352
Sc_g13320_V2.1A	26.8083	37.0647	33.4893	32.9822	37.9179	49.4955	27.3283	22.363	26.8384	46.9582	42.9579	41.3137	76.3915	99.6738	99.2504
Sc_g13319_V2.1A	4.76309	8.84263	3.25499	9.62842	9.33117	5.41363	4.30832	2.64934	3.762	3.1802	3.63	1.72038	17.0344	8.19334	9.97306
Sc_g13318_V2.1A	1.21047	3.04837	1.81091	15.9688	7.97538	3.96169	4.00819	4.0517	3.25575	4.03861	3.63602	3.08409	8.11311	10.0616	7.52599
Sc_g13317_V2.1A	2.75385	6.7205	3.7746	24.9379	16.2919	4.88829	13.6004	14.3524	8.75636	7.05093	7.3456	8.09941	13.7221	20.6261	7.54179
Sc_g13316_V2.1A	29.9522	31.5577	25.3385	27.7905	35.9745	24.5929	62.0493	58.928	78.5197	47.5998	45.8624	43.4044	29.6895	32.9807	31.4593
Sc_g13314_V2.1A	4.41301	8.28109	3.98079	18.5529	18.0052	9.91346	7.82365	6.77878	16.0558	2.42122	5.23165	1.91272	16.9052	7.05705	13.697
Sc_g13313_V2.1A	0.273398	0.707638	0.784704	0.970275	0.371824	2.97487	0.692425	1.04991	4.29087	0.750006	0.810289	0.691242	0.734964	0.234217	0.582352
Sc_g13312_V2.1A	4.55615	10.783	9.02082	30.4392	24.7007	21.2609	17.3384	16.2383	16.1959	16.8648	19.0897	13.9316	13.0555	16.896	15.3264
Sc_g13311_V2.1A	19.7307	17.9456	32.219	61.2842	57.7257	45.4518	38.3301	48.0629	34.4017	38.1452	42.631	44.1297	49.0305	61.4261	61.7604
Sc_g13310_V2.1A	2.17693	3.31029	1.24964	1.48573	0.592127	1.68104	1.03376	1.32365	1.39769	0.265418	0.193557	0	6.51049	4.97318	8.34652
Sc_g13308_V2.1A	26.8025	26.952	13.658	22.7575	31.672	32.8594	30.7558	30.8672	33.7435	17.2692	19.6931	13.0147	20.654	25.145	20.1839
Sc_g13304_V2.1A	69.5994	136.337	115.448	134.73	108.854	195.881	44.0679	40.6316	46.3413	69.3006	96.0123	77.7774	90.8573	69.8033	112.824
Sc_g13301_V2.1A	182.699	157.9	386.694	104.832	62.1178	173.382	206.989	176.213	143.61	257.299	215.587	295.117	81.2882	120.768	102.179
Sc_g13300_V2.1A	9.2003	7.74422	9.86137	5.15876	6.58073	4.42191	7.28768	5.7908	11.7242	6.877	9.80952	8.10771	4.50269	3.76101	4.98349
Sc_g13297_V2.1A	68.2545	185.04	139.255	238.248	108.511	235.94	604.88	344.814	457.621	235.235	287.741	174.185	297.768	289.742	522.958
Sc_g13295_V2.1A	10.0056	22.4113	18.1459	9.56019	14.3928	14.8584	13.645	12.1922	14.8248	13.4895	11.7477	14.4557	9.18139	8.1321	9.7194
Sc_g13291_V2.1A	1.12464	1.74655	1.29117	3.92989	4.12972	1.73691	5.8391	4.39087	7.22078	3.15377	3.99982	4.71204	1.96516	2.63348	3.01154
Sc_g13289_V2.1A	573.537	249.502	275.837	84.953	89.1474	136.296	431.119	476.446	396.749	1014.21	1045.71	943.26	105.636	102.336	126.164
Sc_g13287_V2.1A	37.8965	62.3676	81.1717	27.3292	35.8314	48.1043	28.8428	32.9804	21.2312	54.0972	51.3588	62.4502	32.5445	50.615	36.8854
Sc_g13286_V2.1A	6.15465	12.3209	7.09753	31.5322	29.3914	24.9662	19.1303	17.055	17.7372	17.6833	16.5723	18.9081	16.463	18.0946	19.3772
Sc_g13285_V2.1A	3.28399	3.34172	2.01978	7.28779	8.05006	4.85245	6.43915	6.96671	10.8258	6.78088	6.6875	6.65772	4.75228	4.17465	5.41553
Sc_g13284_V2.1A	1.39127	3.92838	1.24463	11.3425	8.19207	10.5215	9.00921	3.82494	6.22576	3.64314	6.24131	3.70031	4.01633	2.65464	6.0039
Sc_g13272_V2.1A	105.192	95.2736	240.716	78.5341	92.2302	94.0622	81.795	93.6372	84.8829	94.046	82.1333	117.116	83.196	61.9969	55.576
Sc_g13271_V2.1A	218.507	156.092	121.997	77.9892	49.3718	165.598	583.364	608.474	738.46	177.587	249.088	101.258	85.0433	46.7134	83.6838
Sc_g13269_V2.1A	27.4821	16.0349	5.87915	12.6365	12.7707	11.2145	14.9994	16.459	9.11706	29.0732	28.8695	21.56	3.40415	1.86924	3.03519
Sc_g13268_V2.1B	31.8577	22.5981	13.2538	28.4745	24.0427	21.8964	20.6354	17.9587	11.0544	43.6768	43.7724	34.4238	5.62134	4.28223	8.35555
Sc_g13267_V2.1A	7.21535	6.33058	4.61261	8.61647	12.7798	4.94046	5.51934	5.44276	5.70519	10.8069	10.508	6.16224	2.8665	1.41591	3.89363
Sc_g13265_V2.1A	6.90079	3.83274	4.48005	9.32523	13.8431	5.16735	3.34983	5.30012	5.62037	7.99299	7.84006	3.65566	5.87451	1.54364	3.70975
Sc_g13262_V2.1A	1.64039	6.39442	3.87289	15.5148	8.36604	8.99891	3.89489	2.69252	5.351	3.12099	3.5522	5.41844	5.84119	0.974644	10.4823
Sc_g13261_V2.1A	0.454018	0.54237	0.472558	0.114411	1.10432	0.183879	0.663388	0.134118	0.336348	1.46904	1.52157	0.378431	0.316864	0	0
Sc_g13258_V2.1A	22.989	25.5172	7.92939	17.4601	34.302	7.76933	8.63023	7.1208	6.56558	11.15	11.1523	7.61613	5.95036	6.98618	6.16823
Sc_g13257_V2.1A	4.00029	4.69685	1.50795	4.72932	5.19911	4.8238	1.25621	1.57956	0.793989	1.20949	1.49155	1.53808	1.52851	1.54767	0.824593
Sc_g13256_V2.1A	5.75572	4.56119	5.51164	10.9493	12.745	10.5105	11.4519	10.562	18.3214	6.92873	8.42133	8.09195	8.99725	7.73956	10.8411
Sc_g13255_V2.1A	6.23136	5.67604	3.18395	10.2853	15.3033	4.84554	4.73457	3.86558	2.46206	4.20783	5.11429	4.51872	5.65362	7.1862	4.02568
Sc_g13254_V2.1A	5.17948	6.42987	3.21554	9.70722	19.8737	6.73633	5.27387	4.55172	2.44981	4.4393	4.25876	4.3456	5.58151	8.59619	3.27567
Sc_g13253_V2.1A	4.26723	10.2954	4.04925	11.0835	11.5655	12.5816	3.24223	3.74563	3.91397	3.79057	4.22774	4.35963	8.35773	8.87808	9.46041
Sc_g13252_V2.1A	3.20788	7.20021	8.1385	7.55321	6.5441	3.80016	3.80834	2.30981	1.71635	0.73334	2.85222	1.08624	8.08461	5.15277	5.1247
Sc_g13250_V2.1A	1.91621	0.929949	0.441954	0.784674	0.244318	0.252223	0.227489	0	0.128156	0	0.21297	0.129772	0.603662	0.307798	0.655974
Sc_g13248_V2.1A	0.446969	0.241019	0.244359	1.78963	0.607881	2.61479	1.98103	1.81182	1.38174	1.18074	0.485727	1.93729	1.65215	1.61674	2.62951
Sc_g13246_V2.1A	49.0015	43.7734	76.9448	114.135	79.1747	73.9737	57.1956	85.2936	57.598	45.3038	40.3396	48.9264	274.531	241.611	197.782
Sc_g13243_V2.1A	36.3041	22.3259	16.5901	8.24644	12.0608	11.8674	6.3169	7.80446	7.51268	13.6844	18.1519	11.1108	17.8799	10.3671	14.3359
Sc_g13242_V2.1A	23.4146	20.85	18.2324	8.62052	7.01154	9.2742	3.87634	2.47479	5.97656	15.7144	15.6617	16.0608	9.31173	10.4896	13.7269
Sc_g13241_V2.1A	16.4715	16.4454	18.1507	14.4033	15.5759	17.3898	8.96257	6.58899	4.54417	7.09951	8.65751	5.11272	23.0046	23.1507	14.0184
Sc_g13240_V2.1A	0.372816	3.03963	2.10953	4.3357	7.90971	1.80586	0.141632	0.429509	0.398944	1.22728	1.59111	0.807945	1.42817	0.638773	3.94789
Sc_g13239_V2.1A	1.89541	1.98689	1.3989	0.620926	1.16	0.718517	0.432038	0.582304	0.243389	0.485298	0.337053	0.32861	0.30572	0.844361	0.899744
Sc_g13237_V2.1A	41.5899	79.0267	54.1364	54.7868	52.9713	40.3188	25.4973	28.7317	25.1958	82.9032	72.588	128.044	51.9091	60.3251	62.6748
Sc_g13236_V2.1A	62.7149	95.1525	133.988	130.93	92.1387	272.615	85.8966	69.7167	52.864	166.913	123.556	186.939	84.6296	105.003	105.462
Sc_g13235_V2.1A	3.07657	12.1579	7.83915	9.80869	6.16415	5.66938	2.92196	1.16037	1.17578	3.01423	4.78706	3.69085	40.8729	37.0874	73.3226
Sc_g13232_V2.1A	1.2631	2.27682	5.32702	9.16238	4.41727	2.85012	0	0.692942	0.965445	0.660006	0.802186	1.56418	6.00282	10.0479	9.71862
Sc_g13231_V2.1A	3.24797	4.8689	4.30601	19.3592	7.43574	12.1985	7.88326	7.10265	4.44105	16.6321	13.958	14.0385	15.0616	16.5404	16.604
Sc_g13230_V2.1A	155.101	138.594	97.2181	323.343	699.36	387.532	201.118	183.861	219.049	173.728	187.319	139.69	319.463	218.512	191.005
Sc_g13228_V2.1A	8.8666	11.7767	20.6652	20.4472	19.516	7.8624	11.3019	8.51243	10.9861	10.2415	11.8253	11.6302	26.3447	21.9881	30.6724
Sc_g13226_V2.1A	85.7503	142.36	140.345	339.045	544.829	377.325	75.9814	72.2836	86.1211	94.1092	106.769	82.6213	217.721	146.58	204.445
Sc_g13225_V2.1A	1.06242	3.73196	2.73819	2.40316	1.80613	1.33183	1.44147	1.60283	1.62411	1.01777	0.809683	0.438556	1.98904	2.12371	2.95577
Sc_g13224_V2.1A	0.959317	0.931126	0.421441	2.41312	1.39787	1.58741	2.79841	3.15771	2.49305	1.62913	1.76684	1.93048	1.5197	1.29145	1.93914
Sc_g13223_V2.1A	22.3447	16.765	13.0403	43.1116	34.91	41.8135	60.8879	51.1079	68.5047	40.5307	42.538	29.4604	51.1777	40.2421	65.2401
Sc_g13222_V2.1A	0.326685	0.176158	0.223249	0.654012	1.22181	0.496892	0.517113	0.418181	0.660318	0.265536	0.484109	0.393318	1.57346	1.11947	1.22603
Sc_g13221_V2.1A	5.25799	6.07249	3.76603	14.0634	13.6456	12.2649	15.9927	9.13746	16.737	8.88573	10.652	7.35614	14.0901	7.35537	11.9086
Sc_g13218_V2.1A	0.133596	0.103736	0.131466	0.262591	0.218029	0.168813	0	0	0.0285916	0	0.0712702	0	0.0808062	0.0686697	0.0975651
Sc_g13214_V2.1A	105.17	73.1789	77.2003	68.8782	80.2813	68.748	210.926	205.38	163.549	151.998	149.98	163.095	63.8537	63.9459	60.2851
Sc_g13209_V2.1A	0	0.400067	0.169004	1.35028	0.560567	0.144676	0	0	0	0	0.12216	0	0.415516	0.941623	1.37965
Sc_g13208_V2.1A	1.72292	1.51045	1.23057	3.59589	1.75738	3.62849	0.42228	0.426864	0.654203	0.863971	0.74124	0.421558	3.4177	4.33277	6.24051
Sc_g13206_V2.1A	0.250615	0.608126	0	2.97613	1.40596	2.9029	1.90417	0.48121	1.87725	0.80209	0.891318	0.950457	0.884254	0.322048	2.51659
Sc_g13205_V2.1A	224.912	122.828	130.341	105.879	64.4616	140.853	438.041	462.558	557.348	113.564	118.122	68.3964	91.3517	74.1175	81.6138
Sc_g13204_V2.1C	308.785	218.407	315.906	117.601	103.198	131.162	158.927	231.716	141.7	192.19	150.805	214.191	104.187	124.405	88.7722
Sc_g13202_V2.1A	15.3014	21.5845	10.6657	26.7341	22.0586	35.6623	28.3867	24.5816	26.0888	17.4433	19.4097	12.1588	17.2763	14.1572	17.0413
Sc_g13201_V2.1A	3.27664	3.61103	2.43511	1.90083	1.35777	1.04229	2.62574	2.68701	4.12718	0.811482	1.48703	0.998571	2.5806	2.22225	3.42739
Sc_g13199_V2.1A	4.80255	5.01396	2.33322	3.04081	7.98599	5.14211	1.41819	1.20111	1.77062	1.69758	2.97829	1.61802	6.38742	2.9042	4.19993
Sc_g13194_V2.1B	42.4422	76.4697	75.9663	83.9503	68.2205	93.9781	40.3898	33.1831	28.1475	169.107	170.154	176.246	86.8099	106.612	118.206
Sc_g13192_V2.1A	67.9273	27.5703	23.9162	12.1531	4.04628	21.8142	105.585	120.178	131.016	67.3988	68.6261	65.1133	8.34365	7.80374	6.5273
Sc_g13189_V2.1A	27.3565	22.3659	17.2675	45.491	30.9528	41.0784	69.5723	59.139	72.3949	41.1735	45.451	21.7708	25.4038	22.9498	31.3633
Sc_g13188_V2.1A	22.1871	31.1857	30.4628	44.8619	44.9803	19.1947	23.7827	32.1723	34.2831	27.5283	23.9019	20.7493	28.028	19.5595	25.969
Sc_g13185_V2.1A	6.54705	5.88967	4.05943	10.7021	11.2115	12.2468	28.8659	38.8119	29.5329	30.3233	27.3548	33.2216	5.33906	11.8787	6.46256
Sc_g13184_V2.1A	9.73613	7.43401	3.55294	8.77113	14.0357	14.3189	51.8749	65.2437	53.2384	31.6352	32.1163	30.2779	4.61302	8.67445	6.01414
Sc_g13182_V2.1A	18.9699	26.9855	18.5195	36.3742	23.3422	21.5609	17.6353	13.346	16.4865	17.1171	18.4285	18.9239	50.743	40.1123	55.0669
Sc_g13181_V2.1A	17.2022	14.8285	9.91417	10.5417	6.99401	16.8474	17.823	14.3208	21.4972	14.6301	15.6159	12.5135	10.1866	9.89332	15.8133
Sc_g13180_V2.1A	316.265	348.216	333.997	53.5827	57.6073	57.8058	130.837	142.886	142.293	262.104	299.444	245.962	169.126	208.509	177.923
Sc_g13179_V2.1A	174.361	192.572	191.573	31.1272	43.2751	43.6205	33.4667	42.4289	41.3642	123.5	119.193	122.911	102.945	132.764	109.466
Sc_g13178_V2.1A	74.2648	66.2137	43.2806	94.2822	129.968	53.741	106.74	109.67	122.494	77.8117	89.5094	67.1456	76.1401	71.5817	58.377
Sc_g13173_V2.1A	18.4409	42.077	39.6051	15.8336	16.3069	12.9195	23.2345	15.4912	22.1204	24.8862	23.6028	29.3284	28.0351	37.5204	40.4565
Sc_g13171_V2.1A	1.53367	4.5485	1.88654	7.32699	9.55993	5.29351	5.50271	2.04501	6.56462	3.27233	3.93938	2.95438	4.98183	2.70074	9.41147
Sc_g13170_V2.1A	32.0739	29.6477	54.917	32.6354	38.7371	39.4077	43.1275	54.5262	49.0713	52.3442	47.8968	61.9409	23.7254	28.0191	21.9897
Sc_g13169_V2.1A	11.4883	9.17843	12.6414	18.4974	19.0917	14.0311	22.0817	23.6719	19.4436	22.0822	19.2478	22.4409	9.41469	8.53629	8.0974
Sc_g13168_V2.1A	3.74869	4.32075	2.67614	6.79814	13.0415	5.70964	5.88087	5.3663	9.45547	4.89699	4.43418	3.26408	4.08271	3.18278	5.13315
Sc_g13164_V2.1A	70.2867	71.7519	78.0866	61.0715	80.43	64.6219	58.7307	67.0286	60.145	65.1839	66.0412	68.659	35.6644	39.7069	31.2782
Sc_g13163_V2.1A	25.1604	37.9433	20.5902	40.4456	42.8436	31.4206	49.5694	45.0168	71.9819	37.0778	32.8167	30.6427	47.2693	29.7488	35.4965
Sc_g13162_V2.1A	1.56289	2.3444	0.786469	8.08719	8.98526	4.26396	6.34223	4.6378	8.74222	1.94884	2.58973	1.61653	4.44017	2.73868	3.11286
Sc_g13160_V2.1A	0.431584	0	0.15168	0.151483	0.628882	0.389538	0.878347	0.473537	0.989636	0.0563786	0.274095	0.0668073	0.683692	0.264094	0.3377
Sc_g13157_V2.1A	0.261512	0.19037	0.4021	0.160631	0.200057	0.0688435	0.372555	0	0	0	0	0	0	0	0
Sc_g13155_V2.1A	10.4942	9.81708	11.9157	15.7697	10.4377	7.87533	10.1923	8.31986	9.34957	8.33691	7.36745	9.18442	15.4618	27.7436	38.7965
Sc_g13154_V2.1A	11.3497	11.9199	9.51643	12.7265	13.77	11.041	5.43179	5.59716	6.83165	8.45278	7.4897	9.34377	8.93875	9.70417	11.5346
Sc_g13153_V2.1A	46.0151	45.9997	16.3261	10.9724	15.8368	21.8868	12.5459	9.31625	14.8725	21.01	23.1007	10.7862	13.4429	12.1748	20.5173
Sc_g13151_V2.1A	24.3371	23.4011	12.3103	17.1375	14.268	12.6938	5.40048	5.4591	6.9366	4.47168	5.66249	5.05237	30.2663	12.4706	17.8565
Sc_g13147_V2.1A	42.4105	63.4575	34.349	9.52246	4.56892	32.6158	23.715	36.6905	23.0483	14.0309	18.8118	16.6263	7.30177	14.6963	8.78713
Sc_g13146_V2.1A	5.83862	9.2324	7.8954	15.6436	14.1195	12.2962	22.4746	20.714	24.9912	13.8955	13.6142	16.1725	10.7193	11.3287	13.5896
Sc_g13144_V2.1A	12.9344	26.736	10.9015	20.5977	29.5625	16.1423	32.9859	23.4558	37.9343	19.9316	21.084	9.08402	17.8684	23.8031	21.4285
Sc_g13142_V2.1A	49.5378	52.5709	41.2436	65.6271	36.0143	138.604	151.873	140.884	142.184	40.7443	41.1197	36.4276	48.8629	41.1431	44.7348
Sc_g13141_V2.1A	4.78045	6.95995	6.80438	21.701	20.3402	12.1532	9.98848	7.01538	11.7656	7.93089	7.89367	10.5819	12.874	14.0997	15.5232
Sc_g13140_V2.1A	272.222	180.822	463.153	112.039	85.0989	76.8358	104.406	166.517	82.8552	199.102	169.041	229.314	116.548	180.116	114.218
Sc_g13138_V2.1A	2.00155	2.07519	1.3989	1.86278	3.61919	1.29333	1.51213	0.567746	0.535457	1.3727	1.29428	0.985829	1.19231	2.02647	1.2458
Sc_g13137_V2.1A	15.4373	4.21291	2.36734	6.97541	15.3285	5.34667	4.43346	4.8747	6.79171	4.45579	3.60438	3.63832	7.26514	7.47191	5.04634
Sc_g13134_V2.1A	35.8848	28.9896	30.7814	44.3541	46.1463	31.18	75.4113	83.8388	89.7563	68.9159	66.7159	72.7578	28.3706	24.6439	26.3273
Sc_g13133_V2.1A	23.9585	22.4675	38.7957	21.2485	23.7348	21.6854	17.3643	21.8728	17.4387	23.2798	20.6173	34.2628	14.3035	19.865	13.9887
Sc_g13129_V2.1A	26.4593	27.8684	26.9456	123.855	83.4594	68.8975	46.5718	55.2226	52.0622	29.411	33.4134	29.2418	111.961	124.547	87.7774
Sc_g13127_V2.1A	59.0541	140.112	88.6155	134.682	122.841	194.902	68.6799	48.4272	52.9532	72.2506	83.0141	77.7647	136.703	135.612	158.358
Sc_g13126_V2.1A	10.0456	9.18967	9.83024	5.23072	9.00259	5.67771	3.62733	4.46783	4.70511	5.69353	6.67749	6.50325	6.11498	5.55399	5.6546
Sc_g13124_V2.1A	2.31337	4.26624	3.13019	3.63767	3.82264	4.77456	2.9002	2.22097	3.11913	1.90386	2.30371	1.25335	2.61195	2.97275	3.54787
Sc_g13123_V2.1A	5.81088	6.4416	6.99736	12.0729	13.2892	6.50536	10.7182	10.0711	14.1053	9.42466	9.29992	10.4389	13.319	11.3186	13.792
Sc_g13121_V2.1A	2.03447	3.02011	1.47209	2.40129	1.5869	5.10375	0.454643	0.689367	0.64031	0.328301	0.212813	0.194514	8.26408	5.22871	8.08438
Sc_g13120_V2.1A	38.8812	35.4451	43.2028	44.0702	54.6681	56.2107	28.6645	29.285	28.3887	29.0717	34.7614	40.9667	75.5766	48.9513	57.6528
Sc_g13119_V2.1A	8.14214	9.23199	7.64818	19.0956	17.2518	13.4062	17.5398	17.8723	20.2374	13.7739	15.5647	9.46422	9.73773	9.25808	10.3045
Sc_g13118_V2.1A	37.7047	35.8428	29.8776	51.3504	47.7497	42.0826	114.002	98.1567	140.233	104.919	110.492	78.1156	80.1483	67.7477	77.0901
Sc_g13117_V2.1A	20.1911	22.2164	20.7685	16.9638	15.1799	11.4555	24.6317	20.6379	25.9832	17.0307	19.3453	17.0689	16.8451	15.2843	15.254
Sc_g13111_V2.1A	9.92437	3.72173	3.66233	6.76095	9.01859	2.66011	4.02732	3.85449	4.19968	3.30003	3.93071	5.03471	6.4121	9.85467	4.2416
Sc_g13108_V2.1A	2.58868	2.79885	0.685225	3.08621	4.41192	1.20768	1.18261	0.849399	1.15713	2.2473	2.62216	1.27824	1.7838	1.76854	3.73916
Sc_g13106_V2.1A	3.46323	1.65487	1.76956	6.93811	7.49979	2.86134	3.4916	4.6037	5.41637	2.04628	2.32129	3.98358	5.0489	4.51882	5.39887
Sc_g13105_V2.1B	1.40605	2.11533	1.03773	22.8004	11.9754	13.7694	3.87263	2.22731	1.57982	1.22144	2.75035	1.14267	7.15803	4.45681	19.3174
Sc_g13104_V2.1A	53.5817	80.338	61.6377	170.655	201.915	143.232	75.3126	82.3221	98.1273	68.4285	76.9755	59.1347	59.4336	42.29	54.6502
Sc_g13102_V2.1A	278.494	359.761	179.952	64.8523	58.8665	142.741	1021.88	557.933	1047.95	460.231	649.572	430.473	164.615	202.747	255.047
Sc_g13100_V2.1A	1.63332	1.69856	0.287016	2.67533	2.26099	2.9484	1.99445	1.12006	1.87263	0.640092	0.622386	0.252831	1.29371	2.09887	2.23653
Sc_g13099_V2.1A	19.2869	25.6418	13.5568	50.3072	53.2321	95.0609	48.334	30.8089	36.2475	22.5271	29.1093	17.2107	41.9903	26.3809	45.4219
Sc_g13096_V2.1A	1.40241	2.51821	1.38006	5.97247	6.50861	4.13489	2.39748	1.61567	4.72718	1.34651	3.49138	1.21569	5.51366	2.2827	6.91322
Sc_g13093_V2.1A	8.92914	5.95838	4.11883	2.74231	1.70771	5.87653	9.01045	7.23303	10.1521	5.10314	6.69867	4.53532	2.25035	2.39046	2.29253
Sc_g13091_V2.1A	26.9952	16.9725	11.4338	5.10425	7.26525	5.40023	5.24273	4.88934	6.21187	10.3886	12.4128	8.64416	4.81087	4.14934	8.03021
Sc_g13088_V2.1A	94.7506	88.4894	276.897	73.1459	75.5385	59.464	64.6175	93.7212	53.3855	162.175	136.585	204.8	93.9948	156.076	104.165
Sc_g13087_V2.1A	627.823	633.296	1988.7	793.864	629.489	380.945	232.657	349.553	290.415	459.528	494.055	682.813	1153.72	1107.72	861.001
Sc_g13086_V2.1A	14.894	20.1235	21.1815	15.8047	13.0721	9.63934	4.04157	4.22796	3.65351	6.69658	6.77532	5.14722	41.3523	67.7396	69.337
Sc_g13083_V2.1A	7.08883	25.6455	9.11618	32.195	36.4819	46.6537	54.4728	36.8125	40.859	18.5627	29.0792	4.53892	31.9955	21.5312	33.0915
Sc_g13080_V2.1A	2.42628	1.88398	1.98967	7.9925	6.92948	4.99622	2.56039	1.65643	2.59632	3.50053	4.26661	1.81112	4.89183	1.93999	3.93759
Sc_g13079_V2.1A	18.8931	24.0974	21.6459	26.4217	36.4898	34.9053	34.0087	28.7137	43.7552	28.9705	31.8684	34.3663	16.1238	17.7923	20.298
Sc_g13076_V2.1A	19.3976	20.2141	18.774	13.3002	20.7826	28.7387	24.5638	25.9853	16.6539	18.7689	21.9264	30.9578	58.4365	136.548	58.0646
Sc_g13074_V2.1A	36.9561	56.5838	103.616	78.7214	87.0712	54.4446	28.178	25.8187	22.3723	69.3323	68.2629	86.5752	124.884	122.18	108.574
Sc_g13073_V2.1A	3.94172	4.46353	2.58593	10.5455	6.96899	4.70408	2.24618	2.52285	4.63976	4.20513	3.73834	4.98298	9.66915	4.72754	7.55644
Sc_g13070_V2.1A	11.3052	14.4971	7.71443	22.8429	11.5314	17.9001	7.52379	5.14953	8.21217	8.82858	16.1415	8.31568	17.0535	14.8456	16.7987
Sc_g13067_V2.1A	29.381	30.81	21.7892	61.2012	69.4294	49.989	100.133	87.1619	96.5445	79.6499	99.0343	81.1266	72.3329	74.297	44.2422
Sc_g13066_V2.1A	9.65104	3.80332	3.92743	9.33036	10.9544	4.81387	8.68362	12.6095	15.8405	6.56909	7.16161	4.16731	9.50971	6.77596	18.1504
Sc_g13063_V2.1A	15.2025	13.6447	14.7842	81.9985	53.051	44.0325	33.6673	29.1219	33.9522	35.0646	36.9571	24.4576	85.2463	79.3379	101.62
Sc_g13061_V2.1A	126.544	127.602	91.2338	52.1069	42.6668	35.9041	18.6955	20.9232	22.1927	95.4651	105.951	76.1777	58.1147	62.034	60.6478
Sc_g13060_V2.1A	88.801	69.4226	106.257	26.0345	14.0977	10.5515	8.5323	13.2691	11.8318	39.811	42.7036	43.8054	37.9675	40.8494	35.6431
Sc_g13056_V2.1A	0.535969	1.30055	0.824106	7.68165	2.73346	4.93833	0.509035	2.31552	1.29045	1.34778	1.66791	0.14519	2.70154	3.55847	4.77042
Sc_g13055_V2.1A	12.5934	13.6828	10.4043	18.9343	14.9543	28.0064	15.9772	9.92495	16.5936	6.61724	10.3616	4.37889	11.8427	7.97069	13.6411
Sc_g13054_V2.1A	40.5997	29.133	23.0639	12.7553	16.5802	14.3302	18.8848	19.0898	24.5137	20.9478	20.7045	7.45498	11.8136	10.0393	10.4907
Sc_g13052_V2.1A	43.0239	38.7378	27.8739	30.3456	43.5723	28.0533	48.3265	57.7197	65.0446	41.5356	40.069	34.5083	24.7474	21.8612	23.5281
Sc_g13050_V2.1A	4.59816	3.99645	3.05944	10.9209	11.1924	6.55858	12.6249	12.3606	12.0326	7.70219	8.54839	5.88833	5.47818	4.53006	5.59038
Sc_g13049_V2.1A	2.14513	0.918568	0.543257	0.826743	1.35144	0.531491	0	0	0.0675136	0.115386	0.0560969	0.0683646	0.0636027	0.16215	0.0575952
Sc_g13045_V2.1A	17.9366	38.3479	43.0336	40.5624	45.5737	55.0456	24.5553	16.6771	16.7728	29.4047	27.5138	38.1707	67.9288	47.1363	37.7632
Sc_g13044_V2.1A	27.5321	41.7512	22.9835	42.7609	42.3915	45.9697	48.4273	33.0265	38.4309	42.4213	54.3416	30.8421	26.5227	25.1821	28.9061
Sc_g13043_V2.1A	10.4952	13.2025	7.98373	13.0627	14.7195	17.4497	10.2956	10.1422	7.90581	9.02878	11.8486	8.37954	9.39681	9.64173	7.87894
Sc_g13040_V2.1A	0.185387	1.61945	1.36824	1.21463	1.51276	0.585641	0.704282	0.711926	0.396758	1.18665	0.164833	0.803518	0.747549	2.06464	1.86159
Sc_g13039_V2.1A	4.77643	9.81755	7.83385	8.66739	11.2724	6.80478	4.8922	3.14701	5.31162	3.93948	3.08106	3.24744	6.8922	5.21517	5.98472
Sc_g13038_V2.1A	26.9058	29.2334	31.9107	1.24977	7.61881	4.48238	3.89027	4.0096	2.92212	3.37837	2.35657	3.04598	6.88211	7.15578	4.83902
Sc_g13037_V2.1A	0	0.105084	0	0.354673	0	0	0.411301	0.727589	1.15853	0.0990009	0.385049	0.351941	0.436569	0.1855	0.197667
Sc_g13035_V2.1A	1.57567	3.67047	1.16292	7.14048	7.50021	4.64573	4.38969	3.7314	8.65528	2.59349	4.10952	2.84558	7.41263	4.5895	8.05499
Sc_g13034_V2.1A	10.1002	19.8384	9.29359	21.8197	26.8508	36.1778	11.481	9.23866	11.1485	13.2357	13.7888	12.1507	40.327	32.09	50.9655
Sc_g13030_V2.1A	14.1116	36.5998	18.4966	32.398	43.1816	56.2716	20.4332	19.5445	29.4584	13.5386	23.6542	4.76273	41.0449	22.5929	44.1371
Sc_g13027_V2.1A	93.4559	143.549	103.776	239.404	217.425	147.776	88.6624	70.2094	95.3058	114.038	140.67	76.4752	216.328	146.562	315.428
Sc_g13025_V2.1A	0.138094	0.201054	0.0849333	0.565486	0.0704284	0	0	0.0662891	0	0	0.0613918	0	0.208818	0.295758	0.882441
Sc_g13024_V2.1A	364.198	401.714	220.203	199.644	389.132	201.853	54.6665	71.2129	87.8066	213.353	215.524	194.533	327.427	238.479	222.375
Sc_g13023_V2.1A	18.3229	29.9527	19.6125	70.6081	85.3813	28.1627	36.2697	34.8117	36.6686	54.909	55.3337	39.8476	80.5604	69.1218	101.122
Sc_g13022_V2.1A	1.50877	4.34892	4.49917	13.0306	7.83468	6.11428	3.47382	2.85312	3.71827	3.17739	5.08141	3.51743	6.68311	7.91194	11.6029
Sc_g13021_V2.1A	2.74757	7.09262	9.99535	27.1462	14.3108	10.4032	4.55273	4.20928	5.63002	4.22304	4.88588	3.80066	9.78272	10.1163	12.2208
Sc_g13020_V2.1A	5.6225	11.1684	9.48956	12.9575	11.3366	13.3556	6.95436	5.64898	6.29638	9.2066	11.1608	9.91782	16.0813	12.4339	15.1592
Sc_g13019_V2.1A	122.935	73.198	57.4383	40.2729	33.2981	39.5971	7.84925	7.33936	7.29611	51.3898	56.9491	47.015	31.8678	36.6397	84.876
Sc_g13018_V2.1A	197.492	264.508	129.125	117.999	111.901	324.242	35.1873	37.3477	39.095	241.856	221.714	189.241	127.09	178.975	195.694
Sc_g13017_V2.1A	6.63894	11.1174	11.5766	9.44041	13.6923	10.3711	6.23603	9.10537	13.4277	7.1382	5.44881	6.40324	13.5325	11.6875	47.0191
Sc_g13016_V2.1A	46.7664	37.5884	76.0633	84.807	101.93	90.335	42.5773	61.4272	64.1878	95.6136	96.412	107.644	84.53	68.0478	44.7671
Sc_g13015_V2.1A	141.879	136.447	135.86	72.378	83.423	130.222	156.629	158.732	174.364	181.54	178.72	208.118	57.7438	59.2808	63.0925
Sc_g13013_V2.1A	476.999	449.785	449.758	584.359	508.163	520.826	209.162	254.853	197.927	237.127	241.146	212.136	388.486	386.435	315.161
Sc_g13011_V2.1A	4.87267	5.41991	1.05	0.26216	1.3423	1.94752	0.202678	0.0682926	0	0.292709	0.34786	0.192696	0.717097	0.182818	0.811707
Sc_g13009_V2.1A	134.086	87.7873	86.992	61.2847	41.4119	52.9638	491.672	541.313	532.729	351.601	330.256	328.03	95.8999	98.1477	121.541
Sc_g13006_V2.1A	0.933326	0.452949	0.382688	0.891778	0.396666	0.1638	0.590949	0.373352	0.582596	0.56897	0	0.252831	1.25451	0.133261	0.923013
Sc_g13005_V2.1A	32.9262	13.3161	11.1552	11.731	10.0091	17.2868	8.30375	6.74189	5.22535	8.07997	8.80751	5.79513	7.87624	3.34664	5.39169
Sc_g13004_V2.1A	4.37298	3.88704	1.58542	14.4764	16.762	8.38555	5.81452	4.68443	8.86633	2.44135	2.90588	2.09489	6.26454	5.08705	6.21911
Sc_g13003_V2.1A	85.7314	79.3771	103.491	46.4675	48.0348	52.9235	51.4861	52.4913	43.0564	54.4062	50.6798	65.9496	54.0342	69.0646	48.0818
Sc_g13001_V2.1A	1.95618	2.41652	1.83751	8.97168	5.732	3.82013	2.26323	2.21951	3.08283	1.49607	2.08716	1.73427	2.29471	2.22429	4.28581
Sc_g13000_V2.1A	51.2419	58.4388	46.8485	23.9171	32.138	29.4277	21.5678	24.4165	25.1075	30.9569	30.5476	35.1396	38.3096	50.2874	33.3525
Sc_g12996_V2.1A	41.8544	56.0217	37.2075	26.9748	53.2961	36.6646	30.473	35.4502	27.333	59.8267	59.2874	70.6989	53.0351	51.9415	55.512
Sc_g12991_V2.1A	41.4683	33.0888	23.673	40.8172	33.2308	32.1203	107.696	108.909	99.8547	84.6074	84.5137	78.1575	51.1519	64.2858	62.4059
Sc_g12986_V2.1A	1.99409	1.90968	2.15854	3.30981	3.09165	1.37186	0.984818	1.3784	1.33721	5.05702	3.78241	3.45718	2.76072	2.16386	2.59705
Sc_g12985_V2.1A	374.562	333.27	314.791	144.958	116.077	223.655	280.525	328.839	245.548	273.205	261.584	254.505	141.474	174.326	111.209
Sc_g12984_V2.1A	35.5414	23.3209	9.74255	13.1367	16.2706	10.9566	17.8469	14.9735	17.0931	16.2905	16.6289	13.0295	14.8505	14.3686	15.7364
Sc_g12980_V2.1A	19.9069	15.0847	9.75188	11.5841	16.4223	8.38487	14.1302	14.6188	20.7415	16.8301	15.4951	14.1912	9.43552	8.46716	9.59641
Sc_g12976_V2.1A	87.3038	91.8389	144.161	93.2047	97.6985	50.8634	60.692	77.956	56.7688	102.072	92.4859	142.215	69.7442	78.1539	68.1986
Sc_g12975_V2.1A	81.2762	114.488	211.586	76.1362	92.1572	86.7181	58.7155	64.0774	61.1357	87.6101	89.699	137.477	73.64	59.0885	81.3551
Sc_g12973_V2.1A	66.1092	116.941	120.211	43.3532	59.3693	121.95	51.9813	52.5455	51.7752	93.4156	92.9613	134.833	36.2197	50.8893	44.2782
Sc_g12970_V2.1A	26.0102	25.5662	11.2874	33.9534	21.1436	27.806	34.7348	29.9782	31.0826	10.8056	10.3893	6.58101	29.3486	17.3623	23.262
Sc_g12966_V2.1A	1.96381	6.42273	1.78548	42.7607	21.1632	28.4113	13.583	12.05	6.71548	12.0628	13.2475	12.5363	14.0301	9.72849	18.7846
Sc_g12963_V2.1B	19.0714	9.18096	32.9035	41.7015	28.8192	15.5226	24.6757	40.3048	22.6427	43.2754	38.9655	48.3519	26.8418	23.5207	19.8489
Sc_g12962_V2.1A	36.6623	42.2676	59.442	18.9953	19.2246	23.5622	132.577	128.894	119.675	70.3945	68.8299	76.7015	22.6873	24.5514	24.3155
Sc_g12961_V2.1A	5.12068	7.81031	5.39901	3.68024	6.82204	4.73186	15.0863	12.3405	20.7999	7.45373	8.54839	5.88833	4.42468	4.92398	5.81934
Sc_g12960_V2.1A	17.1654	17.9052	11.2689	75.5148	47.3598	37.1712	30.5862	21.7928	18.9371	36.6536	43.3125	30.5932	54.0247	52.7946	41.1584
Sc_g12959_V2.1A	197.789	272.074	350.501	316.117	280.521	208.97	151.882	175.282	167.763	335.413	292.757	387.242	342.431	346.679	314.918
Sc_g12956_V2.1A	1.30266	1.26438	0.356084	7.9422	4.23223	3.65791	0.870623	0.555836	0.774421	0.750006	0.643465	0.627346	2.4805	2.02529	2.68665
Sc_g12954_V2.1A	13.0127	13.1355	11.2047	11.9361	9.82205	12.3322	10.1342	11.7434	11.4182	16.4208	13.4212	16.0742	7.08375	6.91165	9.02805
Sc_g12951_V2.1A	52.7216	74.7037	60.2638	31.9503	39.9981	34.4456	46.6734	43.9379	32.9006	43.14	39.4371	38.0122	45.0186	38.3867	35.8432
Sc_g12950_V2.1A	2.16487	1.42239	0.655499	17.5936	20.1454	13.7128	20.972	17.3307	10.4781	15.045	16.0799	16.4205	4.70054	5.44972	4.74303
Sc_g12948_V2.1A	15.3787	11.8668	5.29675	2.2356	4.4706	1.09309	1.60664	0.848952	1.02853	9.07039	10.7338	4.66588	3.91455	4.44646	9.01995
Sc_g12947_V2.1A	9.34495	10.6682	15.426	16.0602	9.68006	10.86	10.7148	15.5261	11.6061	3.58635	3.7885	4.87932	30.019	45.8772	44.2452
Sc_g12946_V2.1A	30.6895	24.823	30.0169	107.781	66.3025	192.888	42.2028	46.6508	36.0331	36.0535	33.7297	37.9884	87.3352	153.457	98.5416
Sc_g12942_V2.1A	57.0042	55.9848	66.1722	183.665	125.205	223.03	168.274	147.399	111.696	108.152	107.488	147.283	133.405	148.928	136.686
Sc_g12940_V2.1A	50.0729	111.74	121.412	147.854	146.23	112.865	84.6594	63.4042	73.76	153.039	150.249	246.359	216.738	218.58	265.121
Sc_g12939_V2.1A	2.72417	1.79367	1.5285	1.29166	1.16997	1.25815	3.601	4.40481	3.15375	1.42762	1.40229	1.86431	0.562092	0.436727	0.712601
Sc_g12937_V2.1A	35.4839	47.3301	28.5185	54.1993	68.1686	40.8033	31.84	20.2727	31.914	39.0164	51.6797	24.4141	75.9314	55.0158	73.5289
Sc_g12935_V2.1A	22.3506	13.3741	8.3896	22.0035	26.3701	11.3552	29.018	27.5633	34.3714	23.8934	25.7728	12.284	16.2134	13.8572	13.7144
Sc_g12930_V2.1A	0.381218	0.317156	0.0669897	2.05168	2.49971	1.6057	1.91375	2.14366	1.28208	1.79277	1.35581	0.826152	1.26271	1.4463	0.89487
Sc_g12926_V2.1A	1.16415	1.6142	0.818282	3.74558	6.14923	2.10147	1.14513	1.43698	1.91309	1.14056	1.07205	0.405462	3.1435	2.03024	3.49181
Sc_g12925_V2.1A	1.29195	2.06908	2.94003	0.899379	3.68984	1.70055	2.63812	3.59701	3.0415	8.26976	6.83485	2.65986	1.10705	1.1068	0.176909
Sc_g12922_V2.1A	54.4565	58.3789	55.746	24.7529	37.6224	23.2615	10.2677	12.4035	8.2019	48.9699	51.127	57.6292	22.5055	22.4515	16.8966
Sc_g12921_V2.1A	99.3714	54.7003	55.647	53.1883	61.7855	60.0705	20.0261	30.1812	24.9429	91.2883	88.6268	77.5998	33.933	58.527	29.748
Sc_g12919_V2.1A	31.2836	22.6988	15.7509	20.2204	22.3679	31.7308	10.4136	15.4587	14.1945	14.5837	14.6575	13.8749	8.1161	5.9775	8.67942
Sc_g12917_V2.1A	79.8108	86.4894	58.518	72.3354	68.7838	51.1114	56.8214	57.1484	54.7827	59.8974	57.8647	50.6978	46.3144	42.3063	38.5781
Sc_g12916_V2.1A	6.51935	15.4949	8.43056	23.6159	24.6383	34.7207	20.8376	15.6072	32.7347	3.59216	5.20203	3.39624	6.48786	6.01466	9.38485
Sc_g12915_V2.1A	3.80333	1.75618	1.88499	3.2056	5.51782	5.3464	10.784	10.2098	17.5637	4.99731	4.777	6.02173	4.18775	3.27408	2.25847
Sc_g12914_V2.1A	1.03942	0.524614	0.255713	7.01446	6.9974	7.70539	8.37132	5.26891	5.6503	2.31914	1.84835	2.47782	6.11934	4.4879	7.13544
Sc_g12913_V2.1A	1.33296	2.85711	0.956459	14.3282	10.4521	6.404	1.66159	2.13286	1.15893	3.25037	3.11108	6.04823	1.87565	2.30764	4.63915
Sc_g12912_V2.1A	9.81648	18.9179	9.31878	85.8135	56.1228	48.9127	16.1129	16.9707	13.3589	23.0265	20.84	22.9694	9.57325	10.3902	11.234
Sc_g12910_V2.1A	50.0237	89.9874	73.4387	132.835	153.489	125.091	46.9293	29.1479	48.7325	35.6813	43.0282	36.5409	109.176	85.1856	112.722
Sc_g12909_V2.1A	1.99923	0.298535	0.378339	0.503796	1.56863	4.2104	0.730292	0	0.493693	0.140626	0.136736	0	0.155032	0.263494	0.561553
Sc_g12906_V2.1B	2.39443	4.68231	5.37091	10.2953	10.9905	7.00788	6.98952	5.54414	7.536	7.53454	8.7663	6.56264	10.6847	8.56709	12.3113
Sc_g12902_V2.1A	12.221	10.3792	8.43188	19.6969	12.8651	9.69288	29.6869	30.6108	38.0589	22.8519	22.0804	23.7683	10.701	9.89913	12.3005
Sc_g12895_V2.1A	10.2635	11.5487	9.38485	36.0772	33.1666	14.2506	18.8053	22.6718	28.3802	16.86	15.6669	16.042	29.9408	19.3748	27.942
Sc_g12893_V2.1A	8.86947	5.9413	6.45389	21.9283	20.8121	10.6989	6.52544	6.03659	7.21856	7.27276	6.55324	10.6033	16.3713	11.7008	17.3339
Sc_g12890_V2.1A	8.45827	11.4304	9.604	28.0285	29.5989	39.1891	7.60066	9.49464	14.412	11.3637	10.8758	10.9276	13.5116	14.6036	18.3531
Sc_g12889_V2.1A	0.473006	0.0510117	0.0646483	0.989984	0.0536076	0.498079	0	0.0504569	0.0562395	0.0480587	0.0467293	0	0.741743	0.630339	0.431796
Sc_g12888_V2.1A	3.72854	2.78125	1.23153	7.94508	10.2121	7.85237	7.18071	5.26998	7.01918	4.32497	4.69647	2.99269	5.98611	5.08705	5.38919
Sc_g12885_V2.1A	7.00828	7.03689	3.86447	13.8544	5.91599	12.7237	2.52472	3.48018	2.58601	5.96657	9.23946	6.28466	5.35966	11.3867	6.3977
Sc_g12884_V2.1A	7.43492	14.2707	12.2283	17.3094	20.1947	12.8431	7.29932	4.8923	5.72115	13.9029	15.301	13.759	52.6342	48.021	61.0083
Sc_g12883_V2.1A	3.11109	3.01966	2.29613	10.2342	9.67864	7.5894	4.13664	5.12737	3.93946	2.6552	3.31939	1.79791	7.16115	5.33045	9.27747
Sc_g12881_V2.1A	99.8601	189.282	260.561	176.373	118.834	129.406	132.683	105.878	115.314	172.483	159.341	309.861	213.031	204.799	238.796
Sc_g12880_V2.1A	36.4621	13.1953	15.1322	6.95872	8.21455	4.16237	8.63114	9.82429	8.34113	14.4245	11.2992	12.4092	8.49104	6.70938	7.68904
Sc_g12879_V2.1A	2.80715	1.88371	0.980485	1.61783	1.09583	1.38674	0.78995	0.598893	1.18672	0.823951	0.585462	0.600838	0.873417	0.831305	1.04401
Sc_g12878_V2.1A	1.73133	2.43665	1.59725	19.3903	27.2842	8.84205	6.94727	6.44092	7.7812	4.51203	5.19539	3.14233	19.5042	8.49136	13.4342
Sc_g12877_V2.1A	0.332104	4.19047	1.02128	1.63193	3.2181	0.87427	1.10395	0.318838	0.533068	1.36658	1.62406	2.15915	2.00875	1.42254	4.85072
Sc_g12876_V2.1A	13.9824	19.2579	28.8259	9.30824	10.9157	9.78829	6.34311	9.03674	7.48115	11.4644	9.72347	12.527	7.00841	7.66224	6.20383
Sc_g12875_V2.1A	6.55112	24.0957	4.66538	26.9675	14.947	19.0613	12.1163	4.46881	15.3118	2.52231	6.43793	0.934026	23.9835	9.59991	29.9018
Sc_g12874_V2.1A	1.94938	10.4065	7.00924	2.48688	1.56776	1.46059	13.8857	7.48607	6.77951	7.2331	8.43295	4.18397	6.7647	8.18948	13.4151
Sc_g12872_V2.1A	107.772	81.7729	63.98	18.2664	6.665	45.7793	122.132	147.882	163.898	120.458	116.894	73.3525	12.0326	11.3449	12.2481
Sc_g12871_V2.1A	4.58455	5.30555	3.68727	6.35407	6.20504	5.94162	15.9094	10.4957	18.5856	7.17514	12.3855	5.25427	2.48858	2.03929	2.33401
Sc_g12870_V2.1A	136.477	151.794	156.896	251.804	266.332	293.749	108.912	114.874	166.983	182.095	181.484	140.069	303.544	240.454	211.092
Sc_g12865_V2.1A	9.14309	17.1149	17.8519	15.095	14.4331	12.2257	13.8524	9.12621	13.511	9.35598	11.2263	12.5805	9.2171	8.01926	9.34016
Sc_g12864_V2.1A	22.6119	17.7647	15.7238	25.2998	14.9646	17.7431	60.1499	57.9208	62.9007	38.4757	41.3721	28.1217	19.4269	16.6336	21.2165
Sc_g12863_V2.1A	20.8573	33.4224	24.1233	95.5618	88.109	94.8275	48.464	35.8925	38.4618	28.9685	27.8756	35.5352	86.2867	56.5827	72.8078
Sc_g12862_V2.1A	8.5852	5.16102	2.52089	6.44145	7.45753	7.05725	7.4173	7.81687	12.3282	4.30512	6.54991	3.481	7.92881	5.93131	7.83723
Sc_g12855_V2.1A	84.5624	95.9685	66.1894	50.924	70.0172	67.5608	33.0763	34.0811	34.5881	44.5572	43.3911	45.4705	51.005	59.6706	52.8052
Sc_g12846_V2.1A	9.64384	21.1051	16.0594	21.4592	23.6175	20.2622	10.1961	7.20601	9.58954	10.4408	10.2329	11.0413	28.6154	26.5779	25.1236
Sc_g12845_V2.1A	14.149	16.0153	14.4606	13.8229	16.1022	10.3453	17.4255	15.5589	23.4971	17.6221	21.1663	17.6061	10.8352	10.0711	14.3344
Sc_g12840_V2.1A	10.1695	18.6783	40.4145	35.1085	25.0546	22.8998	9.36125	13.5184	8.87316	15.8802	15.0236	21.0215	32.8057	34.7142	25.4225
Sc_g12839_V2.1A	57.3731	54.9422	54.391	22.7457	32.1678	23.2037	31.0627	32.4173	36.0152	35.3877	29.4376	47.8335	22.8034	22.9474	20.4161
Sc_g12838_V2.1A	70.2757	95.424	70.3202	115.11	104.737	143.528	86.6867	86.2293	67.0183	172.253	160.149	212.138	90.544	91.918	93.4042
Sc_g12837_V2.1A	4.52938	4.15647	2.83639	10.5889	15.288	5.20306	4.37998	3.24158	7.93114	5.87378	6.80963	5.1756	13.4491	11.2175	11.8029
Sc_g12833_V2.1A	28.6703	17.2038	18.5689	17.5766	24.5385	9.24504	28.4544	39.4145	38.1637	29.4523	25.7709	31.8546	18.5182	21.4877	15.9087
Sc_g12832_V2.1A	6.32481	11.6459	8.80972	31.9937	36.526	14.4955	3.71019	1.87523	5.67323	7.22944	9.59315	8.16358	54.9461	33.3071	100.532
Sc_g12831_V2.1A	0.440463	0.192384	0.352173	0.955942	0.898549	0.440621	0.355579	0.253722	0.565598	0.100692	0.13707	0.119318	0.754848	0.339605	0.824282
Sc_g12830_V2.1A	1.0311	0.500401	0.422779	0.140743	0.175288	0.09048	0.408036	0.329972	0.64363	0.157144	0.152797	0.093106	0.259862	0.588888	0.156878
Sc_g12823_V2.1A	19.9236	41.876	45.4007	36.8603	39.4747	43.0914	13.2048	19.4718	17.1786	33.9469	29.3757	45.1963	22.3245	57.4673	37.0298
Sc_g12822_V2.1A	20.1977	15.2072	5.57225	4.85369	17.8224	4.08868	3.23485	4.44715	4.70168	12.8942	13.446	4.72404	16.1035	9.71656	13.6186
Sc_g12821_V2.1A	39.7819	27.7584	49.0437	31.7482	38.0079	44.4507	13.6858	16.8897	18.4943	21.4223	20.594	24.3312	98.0765	83.5733	79.1286
Sc_g12820_V2.1A	0.148554	0.11535	0	0.389322	0.181831	0.0625712	0.0282177	0.0285239	0	0	0.0264167	0	0.119805	0.0509055	0.135611
Sc_g12818_V2.1A	1.44051	0.588707	1.30564	5.0295	3.78932	2.15555	0.504045	1.09182	1.05469	0.901268	0.808927	0.821524	2.75148	2.66299	1.59185
Sc_g12817_V2.1A	3.19503	1.19615	2.58266	6.28004	4.56252	0.961254	6.89258	4.60111	4.68884	8.0553	8.27888	17.9037	6.67184	0.312816	1.33333
Sc_g12815_V2.1A	36.8281	78.7653	51.0021	45.4646	70.9559	20.714	29.78	37.5343	40.7281	175.551	164.558	157.38	37.4244	60.9885	46.7163
Sc_g12814_V2.1A	0.381218	1.55406	1.03164	0.561981	0.699919	0	0.579297	0.658783	0.897456	1.53382	1.01686	2.39584	0.614886	0.718485	2.15763
Sc_g12812_V2.1B	3.21691	5.32958	4.22996	0.499667	2.31952	5.89881	0.105354	2.12994	2.25534	5.93397	7.49584	3.48575	3.63435	6.74717	0.962006
Sc_g12812_V2.1A	27.4062	20.7475	28.453	10.2024	11.407	9.74884	4.97454	6.90405	4.57475	33.9409	30.9882	45.5572	13.3003	12.0061	6.22878
Sc_g12809_V2.1A	21.8885	33.0101	23.4505	71.9947	57.2564	73.2357	14.1943	13.3316	13.7261	27.3328	28.4602	19.7648	61.0959	49.0969	64.9937
Sc_g12807_V2.1A	0.172033	0.55659	0.352689	4.27373	1.57927	2.2342	1.08925	0.275268	0.859082	0.314621	0.662823	0.248546	1.44521	1.17902	1.83219
Sc_g12806_V2.1A	91.6095	76.2871	28.812	125.755	112.024	101.947	137.924	92.4478	182.692	73.7747	91.6343	46.2486	103.37	84.2775	101.209
Sc_g12805_V2.1A	37.207	43.4799	101.464	72.8484	54.1881	95.3238	31.5195	28.2185	26.7725	55.4895	50.7522	62.5131	51.2536	72.6755	64.7897
Sc_g12803_V2.1A	36.3818	14.2714	7.82589	7.21748	7.59499	4.96248	42.7443	36.5574	55.9263	26.8474	29.0379	23.1325	11.8295	7.06525	12.6482
Sc_g12802_V2.1A	115.649	119.375	88.4601	26.3097	58.9956	45.7562	26.081	32.5459	40.3165	24.7116	25.8445	21.8169	82.7941	98.4109	76.8261
Sc_g12801_V2.1A	95.7058	136.203	163.804	60.1247	56.7892	67.2118	64.1436	52.1469	69.1269	84.0567	81.6009	119.463	151.2	144.41	147.077
Sc_g12798_V2.1A	7.08761	6.58022	6.44397	8.4546	12.73	6.97657	4.39007	4.88149	5.77068	7.04465	10.5487	7.17906	4.8151	3.56392	3.65702
Sc_g12796_V2.1A	1.80029	2.77172	1.98541	2.44041	2.91276	1.24202	1.23815	1.25159	1.66074	1.24886	0.883141	1.27807	3.00391	2.3932	3.8536
Sc_g12795_V2.1A	17.5515	13.8992	17.6537	8.66616	8.14342	6.63879	3.88152	4.68405	3.15286	22.9444	22.0844	32.9558	7.44151	11.0735	8.15578
Sc_g12793_V2.1A	10.7906	7.33146	4.0294	6.02834	7.82247	6.7364	3.18431	2.73789	3.75273	2.8192	2.53562	1.12748	9.32396	4.8862	6.47319
Sc_g12792_V2.1A	10.7813	10.0986	4.82251	2.96384	15.8419	9.44747	1.28889	2.17147	4.19525	1.51673	2.27919	1.5522	4.18024	2.13144	1.30768
Sc_g12791_V2.1A	110.77	48.8473	43.371	57.6817	19.8423	88.5671	249.791	270.053	256.07	97.0817	107.369	74.5757	39.6589	44.639	45.3471
Sc_g12790_V2.1A	10.512	9.07837	6.10897	12.8799	21.4447	9.67472	3.06589	2.06611	3.54292	6.28216	5.00446	6.90608	5.7575	4.18367	5.44037
Sc_g12789_V2.1A	0.381616	0.28809	0.20863	1.49324	1.903	0.491143	1.40948	1.9947	2.58628	1.08565	0.867115	0.87296	1.02588	0.980775	0.580614
Sc_g12786_V2.1A	33.9827	20.9781	29.8581	19.6072	16.3477	12.815	3.41066	4.08614	3.91397	34.7841	33.5854	40.2815	20.8496	18.174	12.4452
Sc_g12781_V2.1A	2.52552	2.15418	1.60036	6.48715	7.72814	2.05499	5.01527	5.32687	6.92008	4.47883	5.54574	2.11463	6.28776	4.06491	4.43633
Sc_g12779_V2.1A	8.74708	9.13079	6.59787	40.7522	40.486	27.3281	25.9414	24.2028	25.5637	21.2414	21.3509	20.6551	31.6113	20.7839	24.2187
Sc_g12774_V2.1A	8.48201	8.23275	6.80449	17.4627	39.2233	10.6262	33.4012	20.6316	31.1039	24.7093	29.8982	22.1598	14.33	9.53539	14.3843
Sc_g12773_V2.1A	5.92241	7.96704	10.7358	12.3387	11.9758	6.29105	8.97993	6.78312	7.39371	10.0236	8.68393	12.9473	15.2925	15.4435	17.7369
Sc_g12771_V2.1A	10.8076	11.6862	39.5911	19.3719	17.3094	10.5819	10.3095	14.6992	16.0287	20.329	18.7973	23.6271	20.2611	19.0454	13.4576
Sc_g12770_V2.1A	85.0553	73.1178	78.2967	112.498	124.891	74.9112	79.0296	104.406	76.4847	124.739	98.8295	148.418	111.715	111.549	85.7565
Sc_g12769_V2.1A	22.9539	31.5624	18.2352	82.0886	92.0915	56.3981	21.7095	23.4143	15.4539	56.497	52.298	49.3298	30.9493	43.4253	30.9946
Sc_g12759_V2.1A	12.5233	12.1553	12.4231	11.9106	17.3065	2.97774	4.98779	4.26625	12.9687	5.9105	1.79594	5.25285	26.0638	15.2276	15.12
Sc_g12754_V2.1A	1.83501	2.37478	0.752404	7.20116	3.97741	4.26713	2.75943	2.27555	3.92723	1.39832	1.76753	0.911335	5.39545	3.53707	10.7488
Sc_g12753_V2.1A	5.04598	8.94822	4.09323	10.2533	9.59832	8.12815	35.7228	22.3891	18.4171	22.0981	23.0389	16.4621	11.026	10.9356	11.5782
Sc_g12752_V2.1A	9.23696	15.012	3.96356	10.7317	10.2982	22.62	14.8933	12.7864	9.65445	8.25007	11.4598	5.12083	11.6938	7.17707	16.2761
Sc_g12745_V2.1A	20.3679	19.9279	20.4318	29.6155	23.7195	18.867	35.5854	35.7625	52.7984	25.4972	27.1646	22.0701	69.1197	87.1979	101.22
Sc_g12744_V2.1A	7.94764	11.0587	15.2454	51.7307	35.176	48.253	57.1661	46.7416	40.5011	42.3346	45.5121	42.1558	11.2896	12.9269	16.7428
Sc_g12743_V2.1A	3.13725	4.23919	2.27004	9.16909	7.71767	5.24681	8.2377	7.14596	9.28143	4.83754	6.61803	3.13281	5.45711	4.05781	6.57018
Sc_g12742_V2.1A	90.2381	39.6845	57.0314	197.831	159.806	181.233	174.15	166.454	162.163	78.6907	74.0786	69.8539	148.627	109.879	118.177
Sc_g12741_V2.1A	86.05	89.0767	164.083	99.4736	109.64	84.3799	62.1926	81.6814	71.526	99.3557	87.0329	124.987	58.972	77.3747	63.5864
Sc_g12740_V2.1A	1.05728	1.64194	1.04043	3.29042	3.66668	4.67598	2.81162	2.63913	4.07297	1.16017	1.12807	0.687384	2.34485	0.90576	3.28158
Sc_g12738_V2.1A	6.8813	4.00745	8.74669	12.0228	4.67931	7.97067	1.96065	5.94579	5.6454	4.19495	5.30259	9.69329	7.16824	11.2007	10.8884
Sc_g12737_V2.1A	773.304	647.659	739.711	449.209	484.276	561.138	441.543	570.76	400.887	607.254	660.388	583.635	339.946	489.801	318.156
Sc_g12735_V2.1A	20.9618	39.8349	44.5125	133.251	111.351	107.547	111.697	84.3905	110.856	92.6115	99.0743	94.5602	107.631	101.626	106.102
Sc_g12734_V2.1A	46.5388	34.7679	38.4687	39.1787	31.9936	65.3247	37.3696	49.2236	40.0687	94.1074	90.3491	108.75	62.9127	68.0519	58.7494
Sc_g12733_V2.1A	28.9137	31.4941	25.983	122.938	119.771	91.5928	60.7187	72.8668	65.4898	53.6867	58.5572	38.4663	50.7657	50.2968	56.6019
Sc_g12732_V2.1A	0.136502	0.113564	0.0479739	0.207616	0.179014	0.041068	0.0740815	0.0187214	0.146069	0.124821	0.121368	0.0633899	0.117949	0.0334113	0.24922
Sc_g12726_V2.1A	9.5924	2.43141	1.20249	10.2078	3.80154	5.40429	8.70416	8.68132	9.67624	2.06717	2.17296	1.05927	19.0937	9.47388	7.08343
Sc_g12725_V2.1A	8.20973	12.6375	10.3353	8.35204	9.55156	7.96953	3.9595	6.40396	6.17702	8.50422	7.41357	8.47883	7.43563	9.50576	9.25099
Sc_g12722_V2.1A	4.31181	2.9629	2.72234	8.6564	7.08361	6.83064	6.16081	6.33758	9.43214	4.9198	5.46225	3.26637	4.42364	3.43235	7.8723
Sc_g12721_V2.1A	23.522	21.5798	41.6173	15.3058	22.6779	16.2864	7.95671	9.58982	16.8953	24.4556	24.9251	26.1861	32.4828	26.5	27.6498
Sc_g12720_V2.1A	29.8692	46.2075	44.1784	23.2164	26.5052	41.6556	45.1761	37.2097	35.2616	40.5669	46.3512	42.9947	24.339	27.6809	24.5987
Sc_g12719_V2.1A	2.98785	5.45892	0.648582	10.3638	14.8796	6.1074	1.16847	1.68736	1.31652	3.69646	7.96977	1.714	7.61869	5.26988	8.98486
Sc_g12716_V2.1C	1.41026	2.00759	0.269846	1.7453	0.958979	1.58401	0.654811	0.571657	0.402424	2.2066	2.00624	1.18853	1.23211	0.456411	1.17296
Sc_g12716_V2.1B	3.84277	3.81092	1.84966	2.32617	3.06755	2.46307	1.50747	0.721814	1.43029	5.19449	5.79357	3.98287	1.01058	0.715662	2.05903
[truncated: 10,549 more rows]
