# Supplementary material for: Exploring the mechanisms of desert plant adaptation to arid climates: a multi-omics analysis of dehydration and rehydration responses in Syntrichia caninervis
Source: Stress Biol. 2025 Nov 4;5(1):68. doi: 10.1007/s44154-025-00241-w (PMC12583356; doi:10.1007/s44154-025-00241-w)
Supplement: Supplementary file 1 — Supplementary Material 1. [file 44154_2025_241_MOESM1_ESM.zip › Table S1.XLSX]

## Sheet: Table S1
Primers information of qRT-PCR
Primer name	Primer sequence	Primer length (bp)	PCR amplification length (bp)
Sc_g00397-PAL F	GAGTGCTCGGAATGGATCGT	20	110
Sc_g00397-PAL R	AGCTGCAGAGCTTGATTGGT	20
Sc_g01013-Rubsico F	CGCTACTGGACGATGTGGAA	20	97
Sc_g01013-Rubsico R	AGCTCGGGTACGTCTTCTTG	20
Sc_g16371-LEA2 F	CACCAAGGATATTGCGGTGC	20	116
Sc_g16371-LEA2 R	CGGAGAAATCATACGCCTGGT	21
Sc_g00517-ELIP10 F	CGGAAGAGCATGGAGACGAA	20	150
Sc_g00517-ELIP10 R	GAACACGCTCAGGAACGACT	20
Sc_g12069-AP2/EREBP F	ACTACAGTGCCACCACGAAC	20	145
Sc_g12069-AP2/EREBP R	TACGCGACATGGTACGAAGG	20
Sc_g07539-bHLH F	ACGTACAAGACCTGAAGCGG	20	139
Sc_g07539-bHLH R	TCACTCGTCCCAAAGCTGTC	20
Sc_g13394-bZIP44 F	GAGCCGAGAACACGCACATA	20	93
Sc_g13394-bZIP44 R	CGCTCGATCTCAGCACACAA	20
Sc_g01769-GrpE F	ACGTCCATCAAGACGGAGAC	20	190
Sc_g01769-GrpE R	ACGACATCTTCGGCAAACTC	20
Sc_g01092-HSP20 F	CTGCCGGAAGACACAAATCT	20	167
Sc_g01092-HSP20 R	GCCAATCACCTGCTCTTCTC	20
Sc_g08719-CAMK1 F	GCTGAAAGAGGGCAGATACG	20	246
Sc_g08719-CAMK1 R	CACCTCAGGGGCAACATACT	20
